# Supplementary material for: Constructing a biodiversity terminological inventory
Source: PLoS One. 2017 Apr 17;12(4):e0175277. doi: 10.1371/journal.pone.0175277 (PMC5393592; doi:10.1371/journal.pone.0175277)
Supplement: S1 Text — (TXT) [file pone.0175277.s001.txt]

#names are separated by a tab characters
#BirdLife
accipiter gentilis	Northern goshawk	Goshawk
Accipiter novaehollandiae	Grey goshawk
Accipiter virgatus	Besra
Acrocephalus arundinaceus	Great reed warbler
Acrocephalus palustris	Marsh warbler
Actitis hypoleucos	Common sandpiper	Tringa hypoleucos
Actitis macularius	Spotted sandpiper	Tringa macularia	Actitis macularia
Aegolius funereus	Boreal owl
Aegypius monachus	Cinereous vulture	Black vulture
Aethia cristatella	Crested auklet
Aix galericulata	Mandarin duck	Mandarin
Alauda arvensis	Sky lark	Skylark
Alca torda	Razorbill
Alcedo atthis	Common kingfisher	Kingfisher
Alectoris chukar	Chukar	Chukar partridge
Aleutian tern	Sterna aleutica
Alle alle	Little auk	Dovekie
Amazona imperialis	Imperial parrot
Amazona leucocephala	Cuban parrot
Amazonetta brasiliensis	Brazilian teal
Ammodramus maritimus	Seaside sparrow
Ammoperdix heyi	Sand partridge
Anas capensis	Cape teal
Anas laysanensis	Laysan duck
Anas rubripes	American black duck
Anhinga anhinga	Anhinga
Anhinga rufa	African darter	Darter
Anodorhynchus hyacinthinus	Hyacinth macaw
Anous stolidus	Brown noddy	Common noddy
Anser caerulescens	Snow goose	Chen caerulescens
Anseranas semipalmata	Magpie goose
Anthus trivialis	Tree pipit
Aphelocoma coerulescens	Florida scrub jay
Aptenodytes forsteri	Emperor penguin
Aquila chrysaetos	Golden eagle
Aquila rapax	Tawny eagle
Ardea alba	Casmerodius albus	Egretta alba
Ardea cinerea	Grey heron	Gray heron
Ardea cocoi	Cocoi heron
Arenaria melanocephala	Black turnstone
Asarcornis scutulata	Cairina scutulata
Asio capensis	Marsh owl
Athene cunicularia	Burrowing owl	Speotyto cunicularia
Athene noctua	Little owl
Auriparus flaviceps	Verdin
Aythya affinis	Lesser scaup
Aythya americana	Redhead
Aythya fuligula	Tufted duck
Aythya nyroca	Ferruginous duck
Aythya valisineria	Canvasback
Baeolophus bicolor	Tufted titmouse	Parus bicolor
Bahama swallow	Callichelidon cyaneoviridis
Bartramia longicauda	Upland sandpiper
Biziura lobata	Musk duck
Blue grosbeak	Guiraca caerulea
Bombycilla garrulus	Bohemian waxwing	Waxwing
Branta bernicla	Brent goose	Brant	Brant goose
Branta canadensis	Canada goose
Branta hutchinsii	Cackling goose
Branta sandvicensis	Hawaiian goose	Nene
Bubulcus ibis	Cattle egret	Ardea ibis	Ardeola ibis
Bucephala albeola	Bufflehead
Buceros bicornis	Great hornbill
Buceros rhinoceros	Rhinoceros hornbill
Buteo augur	Augur buzzard
Buteo buteo	Common buzzard
Buteo galapagoensis	Galapagos hawk
Buteo regalis	Ferruginous hawk
Cacomantis variolosus	Brush cuckoo
Cairina moschata	Muscovy duck
Calcarius lapponicus	Lapland longspur	Lapland bunting
Calidris canutus	Red knot	Knot
Calidris maritima	Purple sandpiper
Calidris melanotos	Pectoral sandpiper
Callipepla californica	California quail	Lophortyx californica
Callipepla squamata	Scaled quail
Caprimulgus asiaticus	Indian nightjar
Caprimulgus europaeus	European nightjar	Nightjar
Cardinalis sinuatus	Pyrrhuloxia
Carduelis cannabina	Acanthis cannabina	Common linnet	Linnet
Carduelis carduelis	European goldfinch	Goldfinch
Carduelis cucullata	Red siskin
Carduelis flammea	Common redpoll	Redpoll
Carduelis flavirostris	Twite
Carduelis pinus	Pine siskin
Carduelis psaltria	Lesser goldfinch
Carduelis tristis	American goldfinch
Carpodacus mexicanus	House finch
Catharacta skua	Great skua	Stercorarius skua
Cathartes aura	Turkey vulture
Catharus fuscescens	Veery
Catharus guttatus	Hermit thrush
Catherpes mexicanus	Canyon wren
Catreus wallichii	Cheer pheasant
Centrocercus urophasianus	Sage grouse
Cepphus columba	Pigeon guillemot
Cepphus grylle	Black guillemot
Cerorhinca monocerata	Rhinoceros auklet
Certhia americana	Brown creeper
Certhidea olivacea	Warbler finch
Ceryle rudis	Pied kingfisher
Chaetura pelagica	Chimney swift
Chalcophaps indica	Emerald dove
Chamaea fasciata	Wrentit
Charadrius alexandrinus	Kentish plover	Snowy plover
Charadrius asiaticus	Caspian plover
Charadrius montanus	Mountain plover
Chlidonias hybrida	Whiskered tern
Chloephaga melanoptera	Andean goose
Chlorophanes spiza	Green honeycreeper
Chondestes grammacus	Lark sparrow
Chrysolampis mosquitus	Ruby topaz
Chrysolophus pictus	Golden pheasant
Ciconia ciconia	White stork
Ciconia maguari	Maguari stork
Cinclus mexicanus	American dipper
Circus macrourus	Pallid harrier
Circus maurus	Black harrier
Cistothorus palustris	Marsh wren
Clamator glandarius	Great spotted cuckoo
Coccothraustes coccothraustes	Hawfinch
Coccothraustes vespertinus	Evening grosbeak	Hesperiphona vespertina
Coccyzus minor	Mangrove cuckoo
Colaptes chrysoides	Gilded flicker
Colinus virginianus	Northern bobwhite	Bobwhite
Columba guinea	Speckled pigeon
Columba leuconota	Snow pigeon
Columba livia	Rock dove	Common pigeon
Columba oenas	Stock dove
Columba palumbus	Wood pigeon	Woodpigeon
Contopus sordidulus	Western wood pewee
Contopus virens	Eastern wood pewee
Conuropsis carolinensis	Carolina parakeet
Coqui francolin	Francolinus coqui
Coracias abyssinicus	Abyssinian roller	Coracias abyssinica
Coracias caudatus	Coracias caudata
Coracopsis nigra	Black parrot
Coracopsis vasa	Greater vasa parrot
Corvus albus	Pied crow
Corvus brachyrhynchos	American crow
Corvus caurinus	Northwestern crow
Corvus corax	Common raven	Northern raven	Raven
Corvus corone	Carrion crow
Corvus splendens	House crow
Coscoroba coscoroba	Coscoroba swan
Coturnicops noveboracensis	Yellow rail
Coturnix chinensis	Blue quail	King quail
Coturnix coromandelica	Rain quail
Coturnix coturnix	Common quail	Quail
Coturnix delegorguei	Harlequin quail
Coturnix japonica	Japanese quail
Coturnix pectoralis	Stubble quail
Cuculus canorus	Common cuckoo	Cuckoo
Cuculus saturatus	Oriental cuckoo
Cyanocitta cristata	Blue jay
Cyanopica cyanus	Cyanopica cyana
Cygnus atratus	Black swan
Cygnus buccinator	Trumpeter swan
Cygnus columbianus	Tundra swan
Cygnus cygnus	Whooper swan
Cypseloides niger	Black swift	Nephoecetes niger
Daption capense	Cape petrel	Cape pigeon	Pintado petrel
Delichon urbica	House martin
Dendragapus obscurus	Dusky grouse
Dendrocopos major	Great spotted woodpecker
Dendroica cerulea	Cerulean warbler
Dendroica petechia	Yellow warbler	Golden warbler
Dendroica tigrina	Cape may warbler
Dendropicos fuscescens	Cardinal woodpecker
Dicaeum hirundinaceum	Mistletoebird
Dicrurus leucophaeus	Ashy drongo
Dicrurus macrocercus	Black drongo
Diomedea epomophora	Royal albatross
Dromococcyx phasianellus	Pheasant cuckoo
Dryocopus martius	Black woodpecker
Dumetella carolinensis	Gray catbird
Eclectus roratus	Eclectus parrot
Egretta caerulea	Little blue heron	Florida caerulea
Egretta garzetta	Little egret
Egyptian goose	Alopochen aegyptiacus
Emberiza cia	Rock bunting
Emberiza cirlus	Cirl bunting
Emberiza citrinella	Yellowhammer
Emberiza rustica	Rustic bunting
Emberiza schoeniclus	Reed bunting
Empidonax alnorum	Alder flycatcher
Empidonax minimus	Least flycatcher
Empidonax traillii	Willow flycatcher
Empidonax virescens	Acadian flycatcher
Empidonax wrightii	Grey flycatcher	Gray flycatcher
Eremophila alpestris	Horned lark	Shore lark
Ergaticus ruber	Red warbler
Erithacus rubecula	European robin	Robin
Estrilda astrild	Common waxbill
Eudromias morinellus	Charadrius morinellus	Dotterel
Eudyptes chrysocome	Rockhopper penguin
Eudyptes chrysolophus	Macaroni penguin
Eudyptula minor	Little penguin	Blue penguin	Fairy penguin
Eulampis holosericeus	Sericotes holosericeus
Euphagus carolinus	Rusty blackbird
Falcated duck	Anas falcata	Falcated teal
Falco berigora	Brown falcon
Falco biarmicus	Lanner falcon	Lanner
Falco cenchroides	Nankeen kestrel
Falco cherrug	Saker falcon	Saker
Falco columbarius	Merlin
Falco concolor	Sooty falcon
Falco femoralis	Aplomado falcon
Falco jugger	Laggar falcon
Falco mexicanus	Prairie falcon
Falco sparverius	American kestrel
Falco subniger	Black falcon
Falco tinnunculus	Common kestrel	Kestrel
Francolinus francolinus	Black francolin
Francolinus pictus	Painted francolin
Fratercula arctica	Atlantic puffin	Puffin
Fratercula cirrhata	Tufted puffin	Lunda cirrhata
Fratercula corniculata	Horned puffin
Fregata magnificens	Magnificent frigatebird
Fregata minor	Great frigatebird
Fringilla coelebs	Chaffinch	Common chaffinch
Fringilla montifringilla	Brambling
Fringilla teydea	Blue chaffinch
Fulica americana	American coot
Fulmarus glacialis	Northern fulmar	Fulmar
Gabar goshawk	Melierax gabar
Gadwall	Anas strepera
Galah	Eolophus roseicapillus
Galerida cristata	Crested lark
Gallinago gallinago	Common snipe
Gallinago nemoricola	Wood snipe
Gallinago solitaria	Solitary snipe
Gallinago stenura	Pintail snipe
Gallinula chloropus	Common moorhen
Gallinula galeata	Common gallinule
Gallus gallus	Red junglefowl
Gallus sonneratii	Grey junglefowl
Gampsonyx swainsonii	Pearl kite
Gavia immer	Common loon	Great northern diver
Gavia pacifica	Pacific loon
Geocolaptes olivaceus	Ground woodpecker
Geopelia cuneata	Diamond dove
Geopelia striata	Zebra dove	Peaceful dove
Geronticus eremita	Bald ibis	Waldrapp
Glareola pratincola	Collared pratincole
Glaucidium passerinum	Pygmy owl
Glaucidium radiatum	Jungle owlet
Glossopsitta concinna	Musk lorikeet
Goura victoria	Victoria crowned pigeon
Gracula religiosa	Hill myna
Grus americana	Whooping crane
Gubernatrix cristata	Yellow cardinal
Guira guira	Guira cuckoo
Gygis alba	Fairy tern	White tern
Gymnogyps californianus	California condor
Gymnorhina tibicen	Australian magpie
Gymnorhinus cyanocephalus	Pinyon jay
Gypaetus barbatus	Bearded vulture	Lammergeyer
Haematopus palliatus	American oystercatcher
Halcyon chelicuti	Striped kingfisher
Harpactes fasciatus	Malabar trogon
Harpia harpyja	Harpy eagle
Hemignathus lucidus	Nukupuu
Herpetotheres cachinnans	Laughing falcon
Hieraaetus pennatus	Booted eagle
Hirundo nigricans	Tree martin	Petrochelidon nigricans
Hirundo rupestris	Ptyonoprogne rupestris	Crag martin
Hirundo rustica	Barn swallow	European swallow	Swallow
Hirundo senegalensis	Mosque swallow
Histrionicus histrionicus	Harlequin duck	Harlequin
Houbaropsis bengalensis	Bengal florican
Hydroprogne caspia	Caspian tern	Sterna caspia
Icterus galbula	Baltimore oriole
Icterus spurius	Orchard oriole
Ictinia mississippiensis	Mississippi kite
Ictinia plumbea	Plumbeous kite
Ixobrychus exilis	Least bittern
Ixobrychus minutus	Little bittern
Ixobrychus sinensis	Yellow bittern
Ketupa zeylonensis	Brown fish owl
Lagopus lagopus	Willow grouse
Lanius excubitor	Great grey shrike	Northern shrike
Lanius ludovicianus	Loggerhead shrike
Lanius minor	Lesser grey shrike
Larus atricilla	Laughing gull
Larus cachinnans	Caspian gull
Larus canus	Mew gull	Common gull
Larus dominicanus	Kelp gull
Larus glaucoides	Iceland gull
Larus hyperboreus	Glaucous gull
Larus melanocephalus	Mediterranean gull
Larus modestus	Grey gull	Gray gull
Larus occidentalis	Western gull
Larus pacificus	Pacific gull
Laterallus jamaicensis	Black rail
Laterallus ruber	Ruddy crake
Limosa fedoa	Marbled godwit
Limosa haemastica	Hudsonian godwit
Locustella fluviatilis	River warbler
Lophodytes cucullatus	Hooded merganser	Mergus cucullatus
Lophophorus impejanus	Himalayan monal
Lophornis ornatus	Tufted coquette
Lophura diardi	Siamese fireback
Lophura ignita	Crested fireback
Loriculus philippensis	Colasisi
Lorius garrulus	Chattering lory
Louisiana waterthrush	Seiurus motacilla
Loxia curvirostra	Red crossbill	Crossbill
Luscinia luscinia	Thrush nightingale
Luscinia megarhynchos	Common nightingale	Nightingale
Lyrurus tetrix	Black grouse	Tetrao tetrix
Mareca americana	American wigeon	Anas americana
Marmaronetta angustirostris	Marbled teal	Marbled duck
Megaceryle alcyon	Belted kingfisher	Ceryle alcyon
Megascops asio	Otus asio	Eastern screech owl
Melanerpes formicivorus	Acorn woodpecker
Melanerpes uropygialis	Gila woodpecker
Melanitta fusca	Velvet scoter
Melanitta nigra	Common scoter	Black scoter
Melanitta perspicillata	Surf scoter
Melanocorypha calandra	Calandra lark
Melanocorypha yeltoniensis	Black lark
Melanodryas cucullata	Hooded robin
Meleagris ocellata	Ocellated turkey	Agriocharis ocellata
Melopsittacus undulatus	Budgerigar
Melospiza georgiana	Swamp sparrow
Melospiza melodia	Song sparrow	Zonotrichia melodia
Merganetta armata	Torrent duck
Mergellus albellus	Smew	Mergus albellus
Micrathene whitneyi	Elf owl
Microchera albocoronata	Snowcap
Milvus migrans	Black kite
Molothrus bonariensis	Shiny cowbird
Morus bassanus	Northern gannet	Sula bassana	Gannet
Motacilla capensis	Cape wagtail
Motacilla cinerea	Grey wagtail	Gray wagtail
Myadestes obscurus	Omao
Myiarchus crinitus	Great crested flycatcher
Necrosyrtes monachus	Hooded vulture
Nectarinia famosa	Malachite sunbird
Nectarinia pulchella	Beautiful sunbird
Neochmia phaeton	Crimson finch
Neophron percnopterus	Egyptian vulture
Nipponia nippon	Crested ibis
Nomonyx dominicus	Masked duck	Oxyura dominica
Northern waterthrush	Seiurus motacilla
Numenius phaeopus	Whimbrel
Nyctidromus albicollis	Pauraque
Ocyphaps lophotes	Crested pigeon
Oporornis agilis	Connecticut warbler	Geothlypis agilis
Oporornis formosus	Kentucky warbler
Oporornis philadelphia	Mourning warbler	Geothlypis philadelphia
Ortalis vetula	Plain chachalaca
Otis tarda	Great bustard	Avutarda
Oxyura jamaicensis	Ruddy duck
Pagophila eburnea	Ivory gull
Panurus biarmicus	Bearded reedling	Bearded tit
Parakeet auklet	Cyclorrhynchus psittacula
Pardalotus punctatus	Spotted pardalote
Pardirallus maculatus	Spotted rail
Parula americana	Northern parula
Parus carolinensis	Carolina chickadee
Parus gambeli	Mountain chickadee
Parus hudsonicus	Boreal chickadee
Parus major	Great tit
Passer hispaniolensis	Spanish sparrow
Passer melanurus	Cape sparrow	Mossie
Passerculus sandwichensis	Savannah sparrow
Passerina amoena	Lazuli bunting
Passerina cyanea	Indigo bunting
Pavo cristatus	Indian peafowl	Common peafowl	Peafowl
Pelecanus conspicillatus	Australian pelican
Pelecanus erythrorhynchos	American white pelican
Pelecanus occidentalis	Brown pelican
Pelecanus onocrotalus	Great white pelican	White pelican
Pelecanus philippensis	Grey pelican
Perdicula asiatica	Jungle bush quail
Perdix perdix	Grey partridge	Gray partridge	Partridge
Perisoreus canadensis	Gray jay
Petrochelidon fulva	Cave swallow	Hirundo fulva
Petrochelidon pyrrhonota	Cliff swallow	Hirundo pyrrhonota
Petronia petronia	Rock sparrow
Pezoporus wallicus	Ground parrot
Phalacrocorax capensis	Cape cormorant
Phalacrocorax carbo	Great cormorant	Black shag	Cormorant
Phalacrocorax pelagicus	Pelagic cormorant
Phalacrocorax sulcirostris	Little black cormorant
Phalaropus fulicarius	Red phalarope	Grey phalarope
Phaps elegans	Brush bronzewing
Phasianus colchicus	Common pheasant
Phasianus versicolor	Green pheasant
Pheucticus chrysopeplus	Yellow grosbeak
Phoeniconaias minor	Lesser flamingo	Phoenicopterus minor
Phoenicopterus chilensis	Chilean flamingo
Phoenicopterus ruber	American flamingo
Phoenicurus ochruros	Black redstart
Phylloscopus borealis	Arctic warbler
Phylloscopus fuscatus	Dusky warbler
Phylloscopus trochiloides	Greenish warbler
Phylloscopus trochilus	Willow warbler
Pinicola enucleator	Pine grosbeak
Piranga flava	Hepatic tanager	Red tanager
Piranga rubra	Summer tanager
Platalea ajaja	Roseate spoonbill	Ajaia ajaja
Platycercus elegans	Crimson rosella
Platysmurus leucopterus	Black magpie
Ploceus capensis	Cape weaver
Pluvialis apricaria	European golden plover	Golden plover
Pluvialis dominica	American golden plover	Lesser golden plover
Podargus strigoides	Tawny frogmouth
Podiceps auritus	Horned grebe	Slavonian grebe
Poephila personata	Masked finch
Pooecetes gramineus	Vesper sparrow
Probosciger aterrimus	Palm cockatoo
Procellaria cinerea	Grey petrel
Procellaria parkinsoni	Black petrel
Progne cryptoleuca	Cuban martin
Psaltriparus minimus	Bushtit
Psittacus erithacus	Grey parrot
Pterodroma neglecta	Kermadec petrel
Pucrasia macrolopha	Koklass pheasant
Puffinus assimilis	Little shearwater
Pyrocephalus rubinus	Vermilion flycatcher
Rallus aquaticus	Water rail
Rallus elegans	King rail
Ramphastos toco	Toco toucan
Regulus regulus	Goldcrest
Rhipidura rufifrons	Rufous fantail
Riparia riparia	Sand martin	Bank swallow
Rollulus rouloul	Crested partridge
Rynchops niger	Black skimmer
Sarcops calvus	Coleto
Scolopax minor	American woodcock
Selasphorus rufus	Rufous hummingbird
Serinus canaria	Atlantic canary	Canary	Common canary
Sialia currucoides	Mountain bluebird
Sialia mexicana	Western bluebird
Sialia sialis	Eastern bluebird
Sicalis flaveola	Saffron finch
Sitta pygmaea	Pygmy nuthatch
Somateria mollissima	Common eider	Eider
Somateria spectabilis	King eider
Spheniscus humboldti	Humboldt penguin
Spheniscus magellanicus	Magellanic penguin
Spizella passerina	Chipping sparrow
Spizella pusilla	Field sparrow
Steatornis caripensis	Oilbird
Stephanoaetus coronatus	Crowned eagle
Stercorarius parasiticus	Arctic jaeger	Arctic skua
Stercorarius pomarinus	Pomarine jaeger	Pomarine skua
Sterna dougallii	Roseate tern
Sternula antillarum	Least tern	Sterna antillarum
Sternula nereis	Fairy tern
Strix nebulosa	Great grey owl	Great gray owl
Strix uralensis	Ural owl
Strix varia	Barred owl
Struthio molybdophanes	Somali ostrich
Sturnella magna	Eastern meadowlark
Sturnus vulgaris	Common starling	European starling	Starling
Sula dactylatra	Masked booby
Sula leucogaster	Brown booby
Surnia ulula	Hawk owl
Sylvia borin	Garden warbler
Sylvia cantillans	Subalpine warbler
Sylvia communis	Common whitethroat	Whitethroat
Sylvia curruca	Lesser whitethroat
Sylvia melanocephala	Sardinian warbler
Synthliboramphus antiquus	Ancient murrelet
Tachybaptus ruficollis	Little grebe
Tachycineta bicolor	Tree swallow
Tetrax tetrax	Little bustard
Thalasseus maximus	Royal tern	Sterna maxima
Thalasseus sandvicensis	Sandwich tern	Sterna sandvicensis
Thryothorus ludovicianus	Carolina wren
Tinamus major	Great tinamou
Topaza pella	Crimson topaz
Topaza pyra	Fiery topaz
Toxostoma crissale	Crissal thrasher
Toxostoma redivivum	California thrasher
Tragopan melanocephalus	Western tragopan
Tragopan satyra	Satyr tragopan
Tringa semipalmata	Willet	Catoptrophorus semipalmatus
Tringa totanus	Common redshank	Redshank
Turdus iliacus	Redwing
Turdus merula	Blackbird	Common blackbird
Turdus migratorius	American robin
Turdus olivaceus	Olive thrush
Turdus pallidus	Pale thrush
Turdus pelios	African thrush
Turdus philomelos	Song thrush
Turdus torquatus	Ring ouzel
Tympanuchus pallidicinctus	Lesser prairie chicken
Tyrannus dominicensis	Gray kingbird
Tyrannus tyrannus	Eastern kingbird
Tyto soumagnei	Red owl
Vireo gilvus	Warbling vireo
Vireo vicinior	Gray vireo
Vultur gryphus	Andean condor
Xenus cinereus	Terek sandpiper	Tringa cinerea
Zenaida macroura	Mourning dove
#CoL bird names
Columba livia	Rock pigeon	Common pigeon	Rock dove
Lanius excubitor	Northern shrike	Great grey shrike
Lagopus lagopus	Willow grouse	Willow ptarmigan
Riparia riparia	Sand martin	Bank swallow
Sturnus vulgaris	European starling	Common starling
Gavia immer	Great northern diver	Common loon
Tachycineta bicolor	Iridoprocne bicolor	Tree swallow
Cistothorus palustris	Telmatodytes palustris	Marsh wren
Corvus corax	Northern raven	Common raven
Alle alle	Dovekie	Little auk
Stercorarius pomarinus	Pomarine skua	Pomarine jaeger
Cygnus buccinator	Trumpeter swan	Olor buccinator
Passerculus sandwichensis	Ammodramus sandwichensis	Savannah sparrow
Lophodytes cucullatus	Hooded merganser	Mergus cucullatus
Perdix perdix	Grey partridge	Gray partridge
Anas americana	Mareca americana	American wigeon
Platalea ajaja	Ajaia ajaja	Roseate spoonbill
Lyrurus tetrix	Tetrao tetrix	Black grouse
Geothlypis philadelphia	Oporornis philadelphia	Mourning warbler
Athene cunicularia	Speotyto cunicularia	Burrowing owl
Scolopax minor	Philohela minor	American woodcock
Charadrius alexandrinus	Kentish plover	Snowy plover
Puffinus gravis	Greater shearwater	Great shearwater
Hydroprogne caspia	Sterna caspia	Caspian tern
Coccothraustes vespertinus	Evening grosbeak	Hesperiphona vespertina
Canachites canadensis	Spruce grouse	Dendragapus canadensis
Gallinago gallinago	Common snipe	Capella gallinago
Geothlypis formosa	Oporornis formosus	Kentucky warbler
Pagophila eburnea	Ivory gull	Larus eburneus
Callipepla californica	Lophortyx californica	California quail	Californian quail
Ardea alba	Casmerodius albus	Great egret	Egretta alba
Calidris canutus	Red knot	Tringa canutus
Megaceryle alcyon	Belted kingfisher	Ceryle alcyon
Strix nebulosa	Great gray owl	Great grey owl
Cygnus cygnus	Olor cygnus	Whooper swan
Actitis hypoleucos	Common sandpiper	Tringa hypoleucos
Motacilla cinerea	Gray wagtail	Grey wagtail
Tyrannus tyrannus	Lanius tyrannus	Eastern kingbird
Baeolophus bicolor	Tufted titmouse	Parus bicolor
Icterus galbula	Baltimore oriole	Northern oriole
Dichromanassa rufescens	Reddish egret	Ardea rufescens
Carduelis tristis	American goldfinch	Spinus tristis
Mergellus albellus	Mergus albellus	Smew
Tringa semipalmata	Willet	Catoptrophorus semipalmatus
Chen caerulescens	Anser caerulescens	Snow goose	Anser hyperboreus
Baeolophus inornatus	Parus inornatus	Plain titmouse
Cygnus columbianus	Olor columbianus	Tundra swan
Egretta caerulea	Little blue heron	Florida caerulea
Empidonax wrightii	Gray flycatcher	Grey flycatcher
Piranga flava	Hepatic tanager	Red tanager
Dendroica petechia	Yellow warbler	Mangrove warbler
Limosa fedoa	Scolopax fedoa	Marbled godwit
Ardea cinerea	Grey heron	Gray heron
Somateria mollissima	Anas mollissima	Common eider
Actitis macularius	Actitis macularia	Spotted sandpiper	Tringa macularia
Bartramia longicauda	Upland sandpiper	Tringa longicauda
Melanerpes uropygialis	Gila woodpecker	Centurus uropygialis
Tennessee warbler	Vermivora peregrina	Sylvia peregrina
Megascops asio	Eastern screech owl	Otus asio
Nashville warbler	Vermivora ruficapilla	Sylvia ruficapilla
Stercorarius skua	Great skua	Catharacta skua
Branta bernicla	Anas bernicla	Brent goose	Brant	Brant goose
Porphyrio martinica	Porphyrula martinica	Purple gallinule
Ammodramus maritimus	Ammospiza maritima	Seaside sparrow
Meleagris ocellata	Agriocharis ocellata	Ocellated turkey
Tetrax tetrax	Little bustard	Otis tetrax
Branta canadensis	Anas canadensis	Canada goose
Carduelis flammea	Acanthis flammea	Common redpoll
Anas falcata	Falcated teal	Falcated duck
Pavo cristatus	Indian peafowl	Common peafowl
Tachybaptus ruficollis	Podiceps ruficollis	Little grebe
Ciconia maguari	Euxenura maguari	Maguari stork
Fratercula cirrhata	Lunda cirrhata	Tufted puffin
Serinus canaria	Common canary	Atlantic canary
Alectoris chukar	Chukar partridge	Chukar
Sternula antillarum	Least tern	Sterna antillarum
Pipilo fuscus	Canyon towhee	Brown towhee
Picoides villosus	Hairy woodpecker	Dendrocopos villosus
Rynchops niger	Rynchops nigra	Black skimmer
Certhia pinus	Pine warbler	Dendroica pinus	Vermivora pinus
Phoenicopterus ruber	Greater flamingo	American flamingo
Procellaria cinerea	Adamastor cinereus	Grey petrel
Thalasseus maximus	Sterna maxima	Royal tern
Carduelis pinus	Spinus pinus	Pine siskin
Xenus cinereus	Tringa cinerea	Terek sandpiper
Gymnogyps californianus	California condor	Vultur californianus
Morus bassanus	Northern gannet	Pelecanus bassanus	Sula bassana
Petrochelidon pyrrhonota	Cliff swallow	Hirundo pyrrhonota
Gavia pacifica	Pacific loon	Pacific diver
Picoides pubescens	Dendrocopos pubescens	Downy woodpecker
Buteo nitidus	Gray hawk	Grey hawk	Asturina nitida
Hoary redpoll	Arctic redpoll	Acanthis hornemanni
Somateria spectabilis	Anas spectabilis	King eider
Petrochelidon fulva	Hirundo fulva	Cave swallow
Struthio camelus	Common ostrich	Ostrich
Eudyptula minor	Little penguin	Fairy penguin
Branta sandvicensis	Nene	Nesochen sandvicensis	Hawaiian goose
Marmaronetta angustirostris	Anas angustirostris	Marbled duck
Carduelis psaltria	Lesser goldfinch	Spinus psaltria
Amazona farinosa	Mealy parrot	Mealy amazon
Thalasseus sandvicensis	Sandwich tern	Sterna sandvicensis
Egretta intermedia	Mesophoyx intermedia	Plumed egret
Phoeniconaias minor	Phoenicopterus minor	Lesser flamingo
Pastor roseus	Sturnus roseus	Rosy starling
Coracias abyssinicus	Abyssinian roller	Coracias abyssinica
Rollulus rouloul	Roulroul	Rollulus roulroul	Crested partridge
Nomonyx dominicus	Masked duck	Oxyura dominica
Toxostoma crissale	Toxostoma dorsale	Crissal thrasher
Branta hutchinsii	Cackling goose	Anser hutchinsii
Petrochelidon nigricans	Tree martin	Hirundo nigricans
Gray gull	Larus modestus	Grey gull
Dendropicos fuscescens	Cardinal woodpecker
Gampsonyx swainsonii	Pearl kite
Barnardius zonarius	Platycercus zonarius
Eclectus roratus	Eclectus parrot
Probosciger aterrimus	Palm cockatoo
Harpactes fasciatus	Malabar trogon
Aphelocoma ultramarina	Mexican jay
Circus maurus	Black harrier
Megapodius nicobariensis	Nicobar megapode
Turdus pallidus	Pale thrush
Cinnyris jugularis	Nectarinia jugularis
Dromococcyx phasianellus	Pheasant cuckoo
Alcedo cristata	Malachite kingfisher
Lophophorus impejanus	Himalayan monal
Ara ambigua	Great green macaw
Halcyon chelicuti	Striped kingfisher
Turdus pelios	African thrush
Lophura diardi	Siamese fireback
Coturnix chinensis	King quail
Cacomantis variolosus	Brush cuckoo
Francolinus francolinus	Black francolin
Francolinus coqui	Coqui francolin
Pterocnemia pennata	Rhea pennata
Dupetor flavicollis	Black bittern
Ammoperdix heyi	Sand partridge
Struthio molybdophanes	Somali ostrich
Falco berigora	Brown falcon
Anas capensis	Cape teal
Dicrurus leucophaeus	Ashy drongo
Amazona imperialis	Imperial parrot
Poephila personata	Masked finch
Dicaeum hirundinaceum	Mistletoebird
Gubernatrix cristata	Yellow cardinal
Laterallus ruber	Ruddy crake
Ploceus capensis	Cape weaver
Francolinus natalensis	Natal francolin
Phalacrocorax capensis	Cape cormorant
Megalaima virens	Great barbet
Cyanopica cyanus	Cyanopica cyana
Pterodroma neglecta	Kermadec petrel
Pteroglossus viridis	Green aracari
Carduelis cucullata	Red siskin
Anas laysanensis	Laysan duck
Asarcornis scutulata	Cairina scutulata
Chloephaga melanoptera	Andean goose
Ketupa zeylonensis	Brown fish owl
Hawaiian crow	Corvus tropicus
Buteo galapagoensis	Galapagos hawk
Hemignathus lucidus	Nukupuu
African hobby	Falco cuvieri
Bahama swallow	Callichelidon cyaneoviridis
Anseranas semipalmata	Magpie goose
Cuculus saturatus	Oriental cuckoo
Geopsittacus occidentalis	Night parrot
Coracias caudatus	Coracias caudata
Nipponia nippon	Crested ibis
Stercorarius antarcticus	Brown skua
Francolinus pictus	Painted francolin
Porzana tabuensis	Spotless crake
Streptopelia senegalensis	Laughing dove
Columba speciosa	Scaled pigeon
Dryoscopus cubla	Dryoscopus cubla
Anodorhynchus hyacinthinus	Hyacinth macaw
Ixobrychus sinensis	Yellow bittern
Crested hornbill	Crowned hornbill
Necrosyrtes monachus	Hooded vulture
Diomedea epomophora	Royal albatross
Accipiter novaehollandiae	Grey goshawk
Microchera albocoronata	Snowcap
Anhinga rufa	African darter
Houbaropsis bengalensis	Bengal florican
Parus wollweberi	Bridled titmouse
Pheucticus chrysopeplus	Yellow grosbeak
Geocolaptes olivaceus	Ground woodpecker
Phylloscopus trochiloides	Greenish warbler
Buteo augur	Augur buzzard
Coscoroba coscoroba	Coscoroba swan
Motacilla capensis	Cape wagtail
Luscinia megarhynchos	Common nightingale
Monticola solitarius	Blue rock thrush
Sternula nereis	Fairy tern
Coracopsis nigra	Lesser vasa parrot
Topaza pella	Crimson topaz
Gabar goshawk	Melierax gabar
Glossopsitta concinna	Musk lorikeet
Esacus magnirostris	Burhinus magnirostris
Crested caracara	Polyborus plancus
Sarcops calvus	Coleto
Gallinago nemoricola	Wood snipe
Locustella fluviatilis	River warbler
Phaps elegans	Brush bronzewing
Ergaticus ruber	Red warbler
Tragopan satyra	Satyr tragopan
Rhipidura rufifrons	Rufous fantail
Goura victoria	Victoria crowned pigeon
Spheniscus humboldti	Humboldt penguin
Stephanoaetus coronatus	Crowned eagle
Turdus olivaceus	Olive thrush
Apteryx owenii	Apteryx oweni
Chrysolampis mosquitus	Ruby topaz
Caprimulgus asiaticus	Indian nightjar
Tragopan melanocephalus	Western tragopan
Myadestes obscurus	Omao
Merganetta armata	Torrent duck
Amazonetta brasiliensis	Brazilian teal
Pied starling	Spreo bicolor
Coracopsis vasa	Greater vasa parrot
Perdicula asiatica	Jungle bush quail
Lorius garrulus	Chattering lory
Guira guira	Guira cuckoo
Topaza pyra	Fiery topaz
Charadrius asiaticus	Caspian plover
Geopelia cuneata	Diamond dove
Glaucidium brasilianum	Ferruginous pygmy owl
Progne cryptoleuca	Cuban martin
Gymnorhinus cyanocephalus	Pinyon jay
Luscinia luscinia	Thrush nightingale
Ictinia plumbea	Plumbeous kite
Pluvialis apricaria	European golden plover
Aphelocoma coerulescens	Florida scrub jay
Pardalotus punctatus	Spotted pardalote
Circus macrourus	Pallid harrier
Falco subniger	Black falcon
Pelecanus conspicillatus	Australian pelican
Passer melanurus	Cape sparrow
Dicrurus macrocercus	Black drongo
Platycercus elegans	Crimson rosella
Coturnix pectoralis	Stubble quail
Chlorophanes spiza	Green honeycreeper
Coturnix delegorguei	Harlequin quail
Buceros bicornis	Great hornbill
Coturnix coromandelica	Rain quail
Platysmurus leucopterus	Black magpie
Aquila pomarina	Lesser spotted eagle
Tympanuchus pallidicinctus	Lesser prairie chicken
Daption capense	Cape petrel
Phasianus versicolor	Green pheasant
Melanocorypha yeltoniensis	Black lark
Larus pacificus	Pacific gull
Ramphastos toco	Toco toucan
Herpetotheres cachinnans	Laughing falcon
Neochmia phaeton	Crimson finch
Petronia petronia	Rock sparrow
Podargus strigoides	Tawny frogmouth
Strix uralensis	Ural owl
Amazona leucocephala	Cuban parrot
Corvus caurinus	Northwestern crow
Sula dactylatra	Masked booby
Ardea cocoi	Cocoi heron
Chlamydotis undulata	Houbara bustard
Mediterranean gull	Larus melanocephalus
Gymnorhina tibicen	Australian magpie
Geothlypis tolmiei	Oporornis tolmiei
Butorides striata	Butorides striatus
Passer hispaniolensis	Spanish sparrow
Geopelia striata	Zebra dove
Columba guinea	Speckled pigeon
Falco biarmicus	Lanner falcon
Pardirallus maculatus	Spotted rail
Vultur gryphus	Andean condor
Tinamus major	Great tinamou
Corvus albus	Pied crow
Sylvia melanocephala	Sardinian warbler
Larus cachinnans	Caspian gull
Fregata minor	Great frigatebird
Emberiza cia	Rock bunting
Sicalis flaveola	Saffron finch
Steatornis caripensis	Oilbird
Aleutian tern	Sterna aleutica
Eurystomus orientalis	Dollar bird
Pucrasia macrolopha	Koklass pheasant
Grus antigone	Sarus crane
Sylvia cantillans	Subalpine warbler
Puffinus assimilis	Little shearwater
Caprimulgus europaeus	European nightjar
Pezoporus wallicus	Ground parrot
Phylloscopus fuscatus	Dusky warbler
Phylloscopus borealis	Arctic warbler
Molothrus bonariensis	Shiny cowbird
Troglodytes hiemalis	Nannus hiemalis
Accipiter gentilis	Northern goshawk
Nyctidromus albicollis	Pauraque
Vireo vicinior	Gray vireo
Scardafella inca	Inca dove
Pipilo crissalis	California towhee
Petrochelidon ariel	Fairy martin
Falco femoralis	Aplomado falcon
Colaptes chrysoides	Gilded flicker
Asio capensis	Marsh owl
Acrocephalus arundinaceus	Great reed warbler
Setophaga picta	Painted redstart
Corvus splendens	House crow
Accipiter virgatus	Besra
Cutia nipalensis	Cutia
Galah	Eolophus roseicapillus
Haematopus palliatus	American oystercatcher
Sula leucogaster	Brown booby
Larus dominicanus	Kelp gull
Tyto soumagnei	Red owl
Seiurus motacilla	Louisiana waterthrush
Gygis alba	White tern
Anas rubripes	American black duck
Dumetella carolinensis	Gray catbird
Fratercula corniculata	Horned puffin
Sylvia communis	Common whitethroat
Clamator glandarius	Great spotted cuckoo
Pelecanus onocrotalus	Great white pelican
Aethia cristatella	Crested auklet
Callipepla squamata	Scaled quail
Lanius minor	Lesser grey shrike
Pyrocephalus rubinus	Vermilion flycatcher
Melanerpes carolinus	Centurus carolinus
Tympanuchus phasianellus	Pedioecetes phasianellus
Glareola pratincola	Collared pratincole
Tringa totanus	Common redshank
Sitta pygmaea	Pygmy nuthatch
Arenaria melanocephala	Black turnstone
Charadrius morinellus	Eudromias morinellus
Anas clypeata	Northern shoveler
Toxostoma redivivum	California thrasher
Stellula calliope	Calliope hummingbird
Alcedo atthis	Common kingfisher
Gelochelidon nilotica	Sterna nilotica
Ocyphaps lophotes	Crested pigeon
Procellaria parkinsoni	Black petrel
Aquila rapax	Tawny eagle
Emberiza rustica	Rustic bunting
Cerorhinca monocerata	Rhinoceros auklet
Hieraaetus pennatus	Booted eagle
Coccyzus minor	Mangrove cuckoo
Otus flammeolus	Flammulated owl
Ortalis vetula	Plain chachalaca
Cinclus mexicanus	American dipper
Phalaropus tricolor	Steganopus tricolor
Empidonax traillii	Willow flycatcher
Tyrannus dominicensis	Gray kingbird
Synthliboramphus antiquus	Ancient murrelet
Chlidonias hybrida	Whiskered tern
Catherpes mexicanus	Canyon wren
Tetrastes bonasia	Hazel grouse
Phalacrocorax pelagicus	Pelagic cormorant
Biziura lobata	Musk duck
Carduelis carduelis	European goldfinch
Aegolius funereus	Boreal owl
Parus hudsonicus	Boreal chickadee
Glaucidium gnoma	Mountain pygmy owl
Micrathene whitneyi	Elf owl
Melanerpes formicivorus	Acorn woodpecker
Psaltriparus minimus	Bushtit
Selasphorus rufus	Rufous hummingbird
Aythya nyroca	Ferruginous duck
Buteo regalis	Ferruginous hawk
Contopus virens	Eastern wood pewee
Parus gambeli	Mountain chickadee
Harpia harpyja	Harpy eagle
Java sparrow	Padda oryzivora
Sialia mexicana	Western bluebird
Anser cygnoides	Swan goose
Anous stolidus	Brown noddy
Bubulcus ibis	Cattle egret
Gypaetus barbatus	Bearded vulture
Falco tinnunculus	Common kestrel
Turdus iliacus	Turdus musicus
Milvus migrans	Black kite
Psittacus erithacus	Grey parrot
Stercorarius parasiticus	Parasitic jaeger
Surnia ulula	Northern hawk owl
Coturnix coturnix	Common quail
Larus occidentalis	Western gull
Pluvialis dominica	American golden plover
Sialia currucoides	Mountain bluebird
Limosa haemastica	Hudsonian godwit
Auriparus flaviceps	Verdin
Ictinia mississippiensis	Mississippi kite
Passerina amoena	Lazuli bunting
Porzana parva	Little crake
Leucosticte arctoa	Rosy finch
Aix galericulata	Mandarin duck
Cardinalis sinuatus	Pyrrhuloxia
Gallinago solitaria	Solitary snipe
Aptenodytes forsteri	Emperor penguin
Charadrius montanus	Mountain plover
Dryocopus martius	Black woodpecker
Gallus gallus	Red junglefowl
Sterna albifrons	Little tern
Myiarchus crinitus	Great crested flycatcher
Acrocephalus palustris	Marsh warbler
Egretta garzetta	Little egret
Northern waterthrush	Seiurus noveboracensis
Turdus merula	Common blackbird
Neophron percnopterus	Egyptian vulture
Phalacrocorax carbo	Great cormorant
Fratercula arctica	Atlantic puffin
Emberiza citrinella	Yellowhammer
Galerida cristata	Crested lark
Melopsittacus undulatus	Budgerigar
Parus carolinensis	Carolina chickadee
Lagopus mutus	Rock ptarmigan
Egyptian goose	Alopochen aegyptiacus
Bucephala albeola	Bufflehead
Perisoreus canadensis	Gray jay
Emberiza cirlus	Cirl bunting
Laterallus jamaicensis	Black rail
Cerulean warbler	Dendroica cerulea
Piranga rubra	Summer tanager
Larus atricilla	Laughing gull
Cairina moschata	Muscovy duck
Rallus aquaticus	Water rail
Columba oenas	Stock dove
Colinus virginianus	Northern bobwhite
Ciconia ciconia	White stork
Ixobrychus minutus	Little bittern
Dendroica tigrina	Cape may warbler
Alauda arvensis	Sky lark
Sialia sialis	Eastern bluebird
Larus glaucoides	Iceland gull
Blackburnian warbler	Dendroica fusca
Cuculus canorus	Common cuckoo
Fulica americana	American coot
Anthus trivialis	Tree pipit
Sylvia curruca	Lesser whitethroat
Turdus torquatus	Ring ouzel
Phoenicurus ochruros	Black redstart
Chondestes grammacus	Lark sparrow
Vireo gilvus	Warbling vireo
Bombycilla garrulus	Bohemian waxwing
Sterna dougallii	Roseate tern
Carpodacus mexicanus	House finch
Regulus regulus	Goldcrest
Phylloscopus trochilus	Willow warbler
Cygnus atratus	Black swan
Sturnella magna	Eastern meadowlark
Falco sparverius	American kestrel
Lanius ludovicianus	Loggerhead shrike
Sylvia borin	Garden warbler
Rallus elegans	King rail
Blue grosbeak	Guiraca caerulea
Seiurus aurocapillus	Ovenbird
Larus minutus	Little gull
Buteo buteo	Common buzzard
Parus major	Great tit
Turdus migratorius	American robin
Ictinaetus malayensis	Black eagle
Calidris maritima	Purple sandpiper
Loxia curvirostra	Red crossbill
Melanitta perspicillata	Surf scoter
Anhinga anhinga	Anhinga
Ixobrychus exilis	Least bittern
Otis tarda	Great bustard
Corvus brachyrhynchos	American crow
Palm warbler	Dendroica palmarum
Empidonax minimus	Least flycatcher
Podiceps auritus	Horned grebe
Carduelis flavirostris	Twite
Calidris melanotos	Pectoral sandpiper
Grus americana	Whooping crane
Centrocercus urophasianus	Sage grouse
Melospiza georgiana	Swamp sparrow
Chrysolophus pictus	Golden pheasant
Passerina cyanea	Indigo bunting
Cepphus grylle	Black guillemot
Larus hyperboreus	Glaucous gull
Coragyps atratus	Black vulture
Turdus philomelos	Song thrush
Aythya affinis	Lesser scaup
Rallus longirostris	Clapper rail
Strix varia	Barred owl
Oxyura jamaicensis	Ruddy duck
Alca torda	Razorbill
Coccothraustes coccothraustes	Hawfinch
Pooecetes gramineus	Vesper sparrow
Numenius phaeopus	Whimbrel
Thryothorus ludovicianus	Carolina wren
Zenaida macroura	Mourning dove
Athene noctua	Little owl
Aythya valisineria	Canvasback
Butorides virescens	Green heron
Icterus spurius	Orchard oriole
Aythya fuligula	Tufted duck
Pinicola enucleator	Pine grosbeak
Spizella passerina	Chipping sparrow
Chaetura pelagica	Chimney swift
Corvus corone	Carrion crow
Spizella pusilla	Field sparrow
Aythya americana	Redhead
Tyto alba	Barn owl
Melospiza melodia	Song sparrow
Cyanocitta cristata	Blue jay
Aquila chrysaetos	Golden eagle
#ITIS mammals
Acinonyx jubatus	Cheetah
Addax nasomaculatus	Addax
Aepyceros melampus	Impala
Agouti paca	Cuniculus paca
Ailuropoda melanoleuca	White bear	Giant panda
Ailurus fulgens	Red panda
Alcelaphus buselaphus	Hartebeest
Alces alces	Cervus alces	Moose
Alces americanus	Moose	Cervus americanus
Alopex lagopus	Vulpes lagopus	Arctic fox
Alouatta caraya	Stentor niger	Black howler
Alouatta palliata	Mantled howler	Mycetes niger
American mink	Mustela vison
Ammodorcas clarkei	Dibatag
Ammotragus lervia	Aoudad
Antidorcas marsupialis	Springbok
Antilocapra americana	Pronghorn	Antilope americana
Antilope americana	Antilocapra americana
Antilope cervicapra	Blackbuck
Antrozous pallidus	Pallid bat
Aplodontia rufa	Sewellel
Apodemus agrarius	Striped field mouse
Apodemus sylvaticus	Common field mouse
Arctictis binturong	Binturong
Arctocephalus gazella	Antarctic fur seal
Arctocephalus townsendi	Guadalupe fur seal
Arvicola amphibius	Mus terrestris	Arvicola terrestris
Arvicola ratticeps	Microtus oeconomus
Arvicola riparius	Microtus pennsylvanicus
Ateles belzebuth	Ateles variegatus
Ateles paniscus	Ateles ater	Black spider monkey
Ateles variegatus	Ateles belzebuth
Axis axis	Chital
Axis porcinus	Hog deer
Baikal seal	Phoca sibirica
Balaena mysticetus	Bowhead whale	Black right whale	Bowhead
Balaena rostrata	Hyperoodon ampullatus
Balaenoptera acutorostrata	Minke whale	Balaenoptera rostrata	Balaena rostrata
Balaenoptera borealis	Sei whale
Balaenoptera musculus	Blue whale
Balaenoptera physalus	Fin whale
Barasingha	Cervus duvaucelii	Cervus eldi
Bassaricyon gabbii	Olingo
Bassariscus astutus	Ringtail
Bassariscus sumichrasti	Cacomistle
Bettongia lesueur	Boodie
Bison americanus	Bison bison
Bison bison	Bos bison	Bison	Bison americanus	American bison
Bison bonasus	Wisent	Bos bonasus	European bison
Blarina brevicauda	Mole shrew
Blastocerus dichotomus	Marsh deer
Bos bison	Bison	Bison bison	American bison
Bos frontalis	Gaur	Mithan	Gayal
Bos grunniens	Yak
Boselaphus tragocamelus	Nilgai	Blue bull
Brachylagus idahoensis	Lepus idahoensis	Pygmy rabbit
Brown hyena	Hyaena brunnea
Bubalus bubalis	Water buffalo
Bubalus mindorensis	Tamaraw	Tamarau
Budorcas taxicolor	Takin
California pocket mouse	Perognathus californicus
Callithrix jacchus	Jacchus vulgaris	Common marmoset
Callorhinus ursinus	Northern fur seal
Callospermophilus lateralis	Spermophilus lateralis
Camelus bactrianus	Bactrian camel
Camelus dromedarius	Dromedary
Canis aureus	Golden jackal
Canis latrans	Coyote
Canis lupus	Gray wolf	Wolf
Capra caucasica	Tur	West caucasian tur
Capra falconeri	Markhor
Capra hircus	Goat	Domestic goat
Capra nubiana	Nubian ibex
Capra pyrenaica	Spanish ibex
Capra sibirica	Siberian ibex
Capricornis sumatraensis	Serow
Caprolagus hispidus	Hispid hare
Caracal caracal	Lynx caracal	Caracal	Felis caracal
Caspian seal	Phoca caspica
Castor canadensis	American beaver
Cebus apella	Brown capuchin
Cebus capucinus	Cebus hypoleucus
Cephalophus dorsalis	Bay duiker
Cephalophus natalensis	Natal duiker
Cephalophus niger	Black duiker
Ceratotherium simum	Rhinoceros simus	White rhinoceros
Cercocebus collaris	Cercocebus torquatus
Cercocebus torquatus	Cercocebus collaris	Collared mangabey
Cercopithecus diana	Diana monkey
Cercopithecus mitis	Blue monkey
Cercopithecus mona	Mona monkey
Cervus duvaucelii	Barasingha
Cervus elaphus	Elk	Wapiti
Cervus nippon	Sika deer	Sika
Cervus unicolor	Sambar	Rusa unicolor
Chironectes minimus	Water opossum
Chiropotes satanas	Black saki
Chrysocyon brachyurus	Maned wolf
Civettictis civetta	African civet
Clethrionomys gapperi	Evotomys carolinensis	Evotomys proteus
Clethrionomys glareolus	Arvicola pratensis	Arvicola riparia	Bank vole
Clethrionomys rutilus	Evotomys dawsoni
Colobus satanas	Black colobus
Colobus vellerosus	Colobus ursinus
Conepatus leuconotus	Badger skunk
Connochaetes gnou	Black wildebeest
Connochaetes taurinus	Blue wildebeest
Cricetus cricetus	Common hamster	Cricetus frumentarius	Cricetus vulgaris
Crocidura suaveolens	Lesser shrew
Crocuta crocuta	Spotted hyena
Cryptoprocta ferox	Fossa
Cryptotis parva	Least shrew
Cuon alpinus	Dhole
Cynomys mexicanus	Mexican prairie dog
Cynomys parvidens	Utah prairie dog
Cystophora cristata	Hooded seal
Dama dama	Fallow deer
Damaliscus dorcas	Damaliscus pygargus
Damaliscus lunatus	Topi
Damaliscus pygargus	Damaliscus dorcas	Bontebok
Dasyprocta cristata	Crested agouti
Dasyprocta mexicana	Mexican agouti
Delphinapterus leucas	Beluga	Delphinapterus beluga	Beluga catodon
Delphinus acutus	Lagenorhynchus acutus
Delphinus albirostris	Lagenorhynchus albirostris
Delphinus rostratus	Steno bredanensis
Desmodus rotundus	Vampire bat
Dicerorhinus sumatrensis	Hairy rhinoceros	Sumatran rhinoceros
Diceros bicornis	Black rhinoceros
Dicrostonyx groenlandicus	Collared lemming
Dicrostonyx torquatus	Collared lemming	Arctic lemming
Didelphis marsupialis	Common opossum
Dipodillus campestris	Gerbillus campestris
Dipodomys deserti	Desert kangaroo rat
Dugong dugon	Dugong	Dugong dugong
Ectophylla alba	White bat
Elaphodus cephalophus	Tufted deer
Elephas maximus	Asiatic elephant	Asian elephant
Eliomys quercinus	Myoxus nitela	Garden dormouse
Enhydra lutris	Mustela lutris	Sea otter
Eptesicus fuscus	Big brown bat
Eptesicus serotinus	Serotine
Equus africanus	African wild ass	Ass
Equus asinus	Donkey	Burro	Ass	Asinus vulgaris
Equus caballus	Horse
Equus hemionus	Kulan	Onager
Equus kiang	Tibetan wild ass	Kiang
Equus montanus	Equus zebra
Equus quagga	Quagga
Equus zebra	Mountain zebra	Equus montanus	Zebra
Erethizon dorsatus	Erethizon dorsatum	North american porcupine
Erignathus barbatus	Ugruk	Bearded seal
Eschrichtius robustus	Eschrichtius gibbosus	Gray whale
Eubalaena australis	Southern right whale	Balaena australis
Eubalaena glacialis	North atlantic right whale	Northern right whale	Balaena glacialis	Black right whale	Balaena biscayensis
Euderma maculatum	Spotted bat
Eumetopias jubatus	Phoca jubata	Steller sea lion	Arctocephalus monteriensis
Felis chaus	Jungle cat
Felis pajeros	Pampas cat
Felis silvestris	Wildcat
Felis viverrina	Fishing cat
Feresa attenuata	Pygmy killer whale
Florida mouse	Peromyscus floridanus
Gazella arabica	Arabian gazelle
Gazella bennettii	Indian gazelle
Gazella dorcas	Dorcas gazelle
Gazella gazella	Arabian gazelle
Gazella subgutturosa	Goitered gazelle
Genetta genetta	Common genet
Geomys bursarius	Plains pocket gopher
Giraffa camelopardalis	Giraffe
Glaucomys sabrinus	Northern flying squirrel	Sciurus hudsonius
Glaucomys volans	Southern flying squirrel
Glis glis	Myoxus glis	Fat dormouse
Globicephala melas	Delphinus melas	Globicephala melaena
Gorilla beringei	Eastern gorilla
Gorilla gorilla	Western gorilla	Gorilla
Grampus griseus	Grampus	Delphinus griseus
Halichoerus grypus	Horsehead	Gray seal
Helarctos malayanus	Malayan sun bear	Sun bear
Hemitragus hylocrius	Nilgiri tahr
Hemitragus jemlahicus	Himalayan tahr
Herpestes ichneumon	Egyptian mongoose
Herpestes javanicus	Indian mongoose
Hippotragus niger	Sable antelope
Histriophoca fasciata	Ribbon seal	Phoca fasciata
Homo sapiens	Humans	Man	Human
Hyaena brunnea	Brown hyena
Hyaena hyaena	Striped hyena
Hydrochoerus hydrochaeris	Capybara
Hydropotes inermis	Chinese water deer
Hydrurga leptonyx	Leopard seal
Hyemoschus aquaticus	Water chevrotain
Hylobates agilis	Agile gibbon
Hylobates lar	Lar gibbon
Hyperoodon ampullatus	Hyperoodon latifrons	Hyperoodon rostratus	Northern bottlenose whale	Balaena rostrata
Hystrix cristata	Crested porcupine
Inuus ecaudatus	Macaca sylvanus
Jacchus vulgaris	Callithrix jacchus
Jaguarundi	Herpailurus yaguarondi
Kobus ellipsiprymnus	Waterbuck
Kogia breviceps	Kogia floweri	Pygmy sperm whale
Kogia simus	Dwarf sperm whale
Lagenorhynchus obscurus	Dusky dolphin
Lagothrix lagotricha	Lagothrix humboldtii
Lagurus curtatus	Sagebrush vole
Lagurus lagurus	Steppe lemming	Steppe vole
Lama glama	Guanaco	Llama
Lasionycteris noctivagans	Vespertilio noctivagans
Lasiurus borealis	Red bat	Eastern red bat	Vespertilio borealis
Lasiurus cinereus	Hoary bat
Lemmus sibiricus	Brown lemming	Lemmus obensis
Lemur nigrifrons	Mongoose lemur
Leontopithecus rosalia	Golden lion tamarin
Leopardus pardalis	Ocelot	Felis pardalis
Leopardus tigrinus	Oncilla
Lepilemur mustelinus	Weasel lemur
Leptonychotes weddelli	Weddell seal
Lepus alleni	Antelope jack rabbit
Lepus americanus	Snowshoe hare
Lepus arcticus	Arctic hare
Lepus capensis	Cape hare
Lepus europaeus	European hare
Lepus nigricollis	Indian hare
Lepus timidus	Mountain hare
Lepus tolai	Tolai hare
Lobodon carcinophaga	Lobodon carcinophagus	Crabeater seal
Lontra canadensis	Lutra canadensis	River otter
Loris gracilis	Loris tardigradus
Loris tardigradus	Loris gracilis
Lutra californica	Marine otter	Lutra felina
Lutra lutra	European otter
Lycaon pictus	African hunting dog	African wild dog
Lynx canadensis	Lynx	Canadian lynx
Lynx caracal	Caracal caracal
Lynx pardinus	Felis pardina
Lynx rufus	Bobcat	Felis rufus
Macaca fuscata	Japanese macaque
Macaca mulatta	Rhesus monkey	Rhesus macaque
Macaca radiata	Bonnet macaque
Macaca sinica	Toque macaque
Macaca sylvanus	Barbary macaque	Inuus ecaudatus
Macacus brunneus	Macacus speciosus
Macropus giganteus	Eastern grey kangaroo
Macropus robustus	Wallaroo	Euro
Macropus rufus	Red kangaroo
Malbrouck monkey	Malbrouck
Mandrillus leucophaeus	Drill
Mandrillus sphinx	Mandrill
Manis crassicaudata	Indian pangolin
Manis gigantea	Giant pangolin
Marmota caligata	Hoary marmot
Marmota marmota	Alpine marmot
Marmota monax	Groundhog	Woodchuck
Marmota vancouverensis	Vancouver island marmot
Martes americana	American marten	Marten
Martes foina	Beech marten
Martes pennanti	Fisher
Martes zibellina	Sable
Mazama americana	Red brocket
Megaptera novaeangliae	Humpback whale	Megaptera longimana	Megaptera versabilis	Megaptera nodosa
Meles meles	European badger
Mellivora capensis	Honey badger
Melursus ursinus	Sloth bear
Mephitis macroura	Hooded skunk
Mephitis mephitis	Striped skunk
Mesocricetus auratus	Golden hamster
Mesoplodon bidens	Physeter bidens
Micromys minutus	Harvest mouse	Mus messorius
Microtus agrestis	Field vole
Microtus arvalis	Microtus orcadensis	Common vole	Microtus terrestris
Microtus californicus	California vole
Microtus chrotorrhinus	Rock vole
Microtus miurus	Singing vole
Microtus montanus	Montane vole
Microtus ochrogaster	Prairie vole	Arvicola austerus
Microtus oeconomus	Microtus unalascensis	Root vole	Arvicola ratticeps	Microtus ratticeps	Tundra vole
Microtus pennsylvanicus	Microtus nesophilus	Arvicola riparius	Meadow vole	Microtus enixus
Microtus pinetorum	Psammomys pinetorum	Pitymys pinetorum	Woodland vole	Pine vole
Microtus richardsoni	Water vole
Microtus socialis	Social vole
Miniopterus schreibersi	Miniopterus schreibersii
Mirounga angustirostris	Northern elephant seal
Mirounga leonina	Southern elephant seal
Monachus monachus	Mediterranean monk seal
Monachus schauinslandi	Hawaiian monk seal
Monachus tropicalis	Caribbean monk seal	Phoca tropicalis
Monodon monoceros	Narwhal
Muntiacus muntjak	Indian muntjac
Muscardinus avellanarius	Common dormouse
Mustela altaica	Mountain weasel
Mustela lutreola	European mink
Mustela nivalis	Least weasel
Mustela putorius	European polecat
Mustela sibirica	Siberian weasel
Mustela vison	Mink	American mink
Myocastor coypus	Nutria	Coypu
Myotis californicus	California myotis
Myotis grisescens	Gray bat
Myotis lucifugus	Little brown bat	Little brown myotis
Myotis mystacinus	Whiskered bat
Myotis sodalis	Indiana bat
Myotis thysanodes	Fringed myotis
Myotis yumanensis	Yuma myotis
Myrmecobius fasciatus	Numbat
Myrmecophaga tridactyla	Giant anteater
Naemorhedus goral	Goral
Nandinia binotata	African palm civet
Napaeozapus insignis	Woodland jumping mouse
Nasalis larvatus	Proboscis monkey
Nasua nasua	Coati
Neofelis nebulosa	Clouded leopard
Neophocaena phocaenoides	Finless porpoise
Neotoma cinerea	Neotoma occidentalis
Neotoma ferruginea	Neotoma mexicana
Neotoma intermedia	Neotoma lepida
Neotoma lepida	Neotoma desertorum	Neotoma intermedia
Neotoma magister	Neotoma pennsylvanica
Nyctereutes procyonoides	Tanuki	Raccoon dog
Nycticebus coucang	Lemur tardigradus	Slow loris
Nycticeius humeralis	Evening bat
Nyctomys sumichrasti	Vesper rat
Ochotona princeps	American pika	Pika
Ochrotomys nuttalli	Golden mouse	Peromyscus nuttalli
Odobenus rosmarus	Walrus
Odocoileus hemionus	Mule deer
Okapia johnstoni	Okapi
Ommatophoca rossii	Ross seal
Oncifelis colocolo	Pampas cat
Ondatra zibethicus	Castor zibethicus	Fiber spatulatus	Muskrat	Common muskrat	Fiber obscurus	Fiber osoyoosensis
Orcinus orca	Delphinus orca	Orca	Orca ater	Orca capensis	Killer whale
Oreamnos americanus	Mountain goat
Oreotragus oreotragus	Klipspringer
Ornithorhynchus anatinus	Platypus
Orycteropus afer	Aardvark
Oryctolagus cuniculus	European rabbit
Oryx gazella	Gemsbok
Oryzomys palustris	Marsh rice rat	Mus palustris
Otaria flavescens	Otaria byronia
Ovibos moschatus	Muskox
Ovis ammon	Argali
Ovis aries	Mouflon
Ovis canadensis	Bighorn sheep
Ovis nivicola	Snow sheep
Ozotoceros bezoarticus	Pampas deer
Pagophilus groenlandicus	Harp seal	Phoca groenlandica
Panthera leo	Lion
Panthera onca	Jaguar	Felis onca
Panthera pardus	Leopard
Panthera tigris	Tiger
Pantholops hodgsonii	Chiru	Tibetan antelope
Papio anubis	Olive baboon
Papio cynocephalus	Yellow baboon
Papio hamadryas	Hamadryas baboon
Papio papio	Guinea baboon
Papio ursinus	Chacma baboon
Pecari tajacu	Tayassu tajacu	Collared peccary	Javelina
Perognathus californicus	California pocket mouse
Perognathus flavus	Silky pocket mouse
Perognathus hispidus	Hispid pocket mouse
Perognathus longimembris	Little pocket mouse
Perognathus parvus	Great basin pocket mouse
Perognathus penicillatus	Desert pocket mouse
Perognathus spinatus	Spiny pocket mouse
Peromyscus boylii	Brush mouse
Peromyscus crinitus	Canyon mouse
Peromyscus difficilis	Rock mouse
Peromyscus gossypinus	Cotton mouse	Hesperomys cognatus
Peromyscus keeni	Peromyscus sitkensis	Peromyscus oreas
Peromyscus maniculatus	Deer mouse	Hesperomys sonoriensis
Peromyscus polionotus	Oldfield mouse
Petauroides volans	Greater glider
Petaurus breviceps	Sugar glider
Petaurus norfolcensis	Squirrel glider
Phascolarctos cinereus	Koala
Phenacomys intermedius	Phenacomys orophilus	Heather vole
Phenacomys latimanus	Phenacomys ungava
Phenacomys ungava	Phenacomys celatus	Phenacomys latimanus
Phoca caspica	Caspian seal
Phoca hispida	Pusa hispida	Ringed seal
Phoca largha	Spotted seal
Phoca sibirica	Baikal seal
Phoca vitulina	Harbor seal
Phocoena phocoena	Harbor porpoise
Physeter catodon	Sperm whale	Physeter macrocephalus
Pongo pygmaeus	Orangutan	Bornean orangutan
Potamochoerus porcus	Red river hog
Priodontes maximus	Giant armadillo	Priodontes giganteus
Prionailurus bengalensis	Leopard cat	Felis bengalensis
Procapra gutturosa	Mongolian gazelle
Procapra picticaudata	Tibetan gazelle
Procavia capensis	Rock hyrax
Procyon lotor	Raccoon	Common raccoon
Proteles cristatus	Aardwolf
Pseudocheirus peregrinus	Common ringtail
Pseudorca crassidens	False killer whale
Pteronura brasiliensis	Giant otter
Puma concolor	Cougar	Felis concolor	Puma
Putorius nigripes	Mustela nigripes
Rangifer tarandus	Reindeer	Caribou
Raphicerus campestris	Steenbok
Rattus norvegicus	Norway rat	Brown rat	Mus hibernicus	Mus decumanus
Rattus rattus	House rat	Mus alexandrinus	Rattus domesticus	Black rat	Roof rat
Redunca fulvorufula	Mountain reedbuck
Reithrodontomys megalotis	Western harvest mouse	Reithrodontomys dychei
Rhinoceros sondaicus	Javan rhinoceros
Rhinoceros unicornis	Indian rhinoceros	Rhinoceros indicus
Rhinolophus hipposideros	Lesser horseshoe bat
Romerolagus diazi	Volcano rabbit
Rusa unicolor	Cervus unicolor	Sambar
Saiga tatarica	Saiga
Scalopus aquaticus	Eastern mole	Topos
Scapanus orarius	Coast mole
Sciurus carolinensis	Eastern gray squirrel
Sciurus griseus	Western gray squirrel
Sciurus niger	Fox squirrel	Eastern fox squirrel
Serow	Capricornis sumatraensis
Sigmodon hispidus	Hispid cotton rat
Solenodon cubanus	Cuban solenodon
Sooty mangabey	Cercocebus fuliginosus
Sorex araneus	Common shrew
Sorex arcticus	Arctic shrew
Sorex bendirii	Marsh shrew
Sorex cinereus	Masked shrew	Common shrew
Sorex fumeus	Smoky shrew
Sorex hoyi	Microsorex hoyi	Pygmy shrew
Sorex longirostris	Southeastern shrew
Sorex monticolus	Dusky shrew
Sorex nanus	Dwarf shrew
Sorex palustris	Water shrew
Sorex vagrans	Vagrant shrew
Sotalia fluviatilis	Tucuxi
Speothos venaticus	Bush dog
Spermophilus beecheyi	California ground squirrel
Spermophilus columbianus	Columbian ground squirrel
Spermophilus lateralis	Callospermophilus lateralis
Spermophilus parryii	Arctic ground squirrel
Spermophilus spilosoma	Spotted ground squirrel
Spilogale putorius	Spotted skunk
Stenella attenuata	Steno attenuatus
Stenella coeruleoalba	Striped dolphin
Stenella frontalis	Stenella plagiodon	Atlantic spotted dolphin
Stenella longirostris	Delphinus longirostris	Spinner dolphin
Sus barbatus	Bearded pig
Sus salvanius	Pygmy hog
Sus scrofa	Sus domesticus	Wild boar	Pig
Sylvilagus aquaticus	Swamp rabbit
Sylvilagus audubonii	Desert cottontail
Sylvilagus bachmani	Brush rabbit
Sylvilagus brasiliensis	Tapeti
Sylvilagus floridanus	Eastern cottontail
Sylvilagus nuttallii	Mountain cottontail
Sylvilagus palustris	Marsh rabbit	Lepus palustris
Sylvilagus transitionalis	New england cottontail
Symphalangus syndactylus	Hylobates syndactylus	Siamang
Synaptomys borealis	Northern bog lemming	Mictomys innuitus	Synaptomys dalli
Synaptomys cooperi	Synaptomys fatuus	Southern bog lemming	Synaptomys helaletes
Syncerus caffer	African buffalo
Talpa europaea	European mole
Tamias minimus	Eutamias minimus	Least chipmunk
Tamias quadrivittatus	Colorado chipmunk
Tamias striatus	Eastern chipmunk
Tamiasciurus hudsonicus	Red squirrel
Tapirus indicus	Malay tapir
Tapirus pinchaque	Mountain tapir
Tapirus terrestris	South american tapir	Brazilian tapir
Tarsius spectrum	Spectral tarsier
Taurotragus derbianus	Giant eland
Taurotragus oryx	Eland
Taxidea taxus	American badger	Badger
Theropithecus gelada	Gelada
Thomomys monticola	Mountain pocket gopher
Thomomys talpoides	Northern pocket gopher
Thylacinus cynocephalus	Thylacine
Tragelaphus eurycerus	Bongo
Tragelaphus scriptus	Bushbuck
Tragelaphus spekii	Sitatunga
Tragelaphus strepsiceros	Greater kudu
Tremarctos ornatus	Spectacled bear
Trichechus inunguis	Amazonian manatee
Trichechus manatus	Trichecus manatus	Manatee
Trichechus senegalensis	African manatee
Trichosurus vulpecula	Common brushtail
Tursiops truncatus	Bottlenosed dolphin	Bottlenose dolphin
Uncia uncia	Panthera uncia	Snow leopard
Urocyon cinereoargenteus	Gray fox
Urocyon littoralis	Island fox
Ursus americanus	American black bear	Black bear
Ursus arctos	Brown bear	Grizzly bear
Ursus maritimus	Polar bear
Vicugna vicugna	Vicugna	Vicuna
Viverra zibetha	Large indian civet
Vormela peregusna	Marbled polecat
Vulpes bengalensis	Bengal fox
Vulpes corsac	Corsac fox
Vulpes macrotis	Kit fox
Vulpes velox	Swift fox
Vulpes vulpes	Red fox
Xerus erythropus	Striped ground squirrel
Zapus hudsonius	Dipus canadensis	Meadow jumping mouse	Dipus americanus
#CoL mammal names
Homo sapiens	Human
Canis lupus	Wolf	Gray wolf
Mus musculus	House mouse
Phoca vitulina	Harbor seal
Ursus arctos	Grizzly bear	Brown bear
Bos taurus	Aurochs
Canis latrans	Coyote
Rangifer tarandus	Caribou
Equus caballus	Horse
Ovis canadensis	Bighorn sheep
Lepus americanus	Snowshoe hare
Ovis aries	Mouflon
Mustela erminea	Ermine
Vulpes vulpes	Red fox
Castor canadensis	American beaver
Odocoileus hemionus	Mule deer
Ovis ammon	Argali
Felis catus	Domestic cat
Lepus timidus	Mountain hare
Monodon monoceros	Narwhal
Capra hircus	Domestic goat
Ovibos moschatus	Muskox
Hippopotamus amphibius	Hippopotamus
Callorhinus ursinus	Northern fur seal
Sorex araneus	Common shrew
Cystophora cristata	Hooded seal
Eptesicus fuscus	Big brown bat
Ursus maritimus	Polar bear
Mephitis mephitis	Striped skunk
Tragelaphus scriptus	Bushbuck
Taxidea taxus	American badger
Microtus agrestis	Field vole
Marmota monax	Woodchuck	Groundhog
Balaena mysticetus	Bowhead	Bowhead whale
Giraffa camelopardalis	Giraffe
Urocyon cinereoargenteus	Gray fox
Tamias striatus	Eastern chipmunk
Balaenoptera physalus	Fin whale
Capra ibex	Ibex
Tamiasciurus hudsonicus	Red squirrel
Ursus americanus	Black bear	American black bear
Panthera pardus	Leopard
Equus hemionus	Kulan	Onager
Didelphis virginiana	Virginia opossum
Sorex palustris	Water shrew
Taurotragus oryx	Eland
Lasiurus cinereus	Hoary bat
Sorex cinereus	Masked shrew
Erignathus barbatus	Bearded seal
Martes americana	American marten
Bison bison	Bos bison	American bison	Bison americanus
Alces alces	Moose	Cervus alces
Tragulus javanicus	Tragulus javanicus
Equus quagga	Quagga
Bassariscus astutus	Ringtail
Panthera leo	Lion
Vulpes velox	Swift fox
Phocoena phocoena	Harbor porpoise
Physeter macrocephalus	Physeter catodon	Sperm whale
Halichoerus grypus	Gray seal
Lynx canadensis	Lynx	Canadian lynx
Axis axis	Chital
Vulpes lagopus	Arctic fox	Alopex lagopus
Balaenoptera musculus	Blue whale
Gazella dorcas	Dorcas gazelle
Felis chaus	Jungle cat
Syncerus caffer	African buffalo
Hippotragus niger	Sable antelope
Oryctolagus cuniculus	European rabbit
Capra falconeri	Markhor
Mesocricetus auratus	Golden hamster
Antilope cervicapra	Blackbuck
Balaenoptera borealis	Sei whale
Mustela vison	American mink
Odobenus rosmarus	Walrus
Talpa europaea	European mole
Didelphis marsupialis	Common opossum
Camelus bactrianus	Bactrian camel
Gulo gulo	Wolverine
Hippotragus equinus	Hippotragus equinus
Camelus dromedarius	Dromedary
Martes pennanti	Fisher
Mustela nivalis	Least weasel
Oreamnos americanus	Mountain goat
Vulpes macrotis	Kit fox
Cercopithecus diana	Diana monkey
Lepus arcticus	Arctic hare
Kobus kob	Kob
Dama dama	Fallow deer
Colobus guereza	Guereza
Macropus rufus	Red kangaroo
Kobus ellipsiprymnus	Waterbuck
Rhinoceros unicornis	Indian rhinoceros	Rhinoceros indicus
Lepus europaeus	European hare
Panthera onca	Felis onca	Jaguar
Thylacinus cynocephalus	Thylacine
Lama glama	Llama
Sylvilagus floridanus	Eastern cottontail
Acinonyx jubatus	Cheetah
Puma concolor	Felis concolor	Cougar
Ammotragus lervia	Aoudad
Serval	Felis serval
Phascolarctos cinereus	Koala
Marmota caligata	Hoary marmot
Meles meles	European badger
Tapirus indicus	Malay tapir
Bos frontalis	Gaur
Felis silvestris	Wildcat
Macaca fuscata	Japanese macaque
Bos grunniens	Yak
Diceros bicornis	Black rhinoceros
Rupicapra rupicapra	Chamois
Nasalis larvatus	Proboscis monkey
Cervus nippon	Sika deer
Budorcas taxicolor	Takin
Oreotragus oreotragus	Klipspringer
Crocuta crocuta	Spotted hyena
Thomomys talpoides	Northern pocket gopher
Gazella subgutturosa	Goitered gazelle
Microtus chrotorrhinus	Rock vole
Muntiacus muntjak	Indian muntjac
Hystrix cristata	Crested porcupine
Tursiops truncatus	Bottlenose dolphin	Bottlenosed dolphin
Sorex fumeus	Smoky shrew
Sylvilagus bachmani	Brush rabbit
Potos flavus	Kinkajou
Antrozous pallidus	Pallid bat
Sorex monticolus	Dusky shrew
Sorex hoyi	Microsorex hoyi	Pygmy shrew
Muscardinus avellanarius	Common dormouse
Capra pyrenaica	Spanish ibex
Lutra lutra	European otter
Oryx gazella	Gemsbok
Ateles paniscus	Ateles ater
Euderma maculatum	Spotted bat
Ornithorhynchus anatinus	Platypus
Myotis sodalis	Indiana bat
Perodicticus potto	Potto
Tremarctos ornatus	Spectacled bear
Procyon lotor	Common raccoon	Raccoon
Myrmecophaga tridactyla	Giant anteater
Cryptoprocta ferox	Fossa
Nycticeius humeralis	Evening bat
Panthera tigris	Tiger
Saiga tatarica	Saiga
Cervus elaphus	Elk	Wapiti or elk
Spiny pocket mouse	Perognathus spinatus
Gorilla gorilla	Western gorilla
Scalopus aquaticus	Eastern mole
Aardwolf	Proteles cristatus
Arctictis binturong	Binturong
Petaurus breviceps	Sugar glider
Mellivora capensis	Honey badger
Melursus ursinus	Sloth bear
Rhinoceros sondaicus	Javan rhinoceros
Connochaetes taurinus	Blue wildebeest
Bubalus bubalis	Water buffalo
Mustela lutreola	European mink
Hyaena hyaena	Striped hyena
Hylobates agilis	Agile gibbon
Pseudorca crassidens	False killer whale
Myotis lucifugus	Little brown bat	Little brown myotis
Macaca radiata	Bonnet macaque
Cebus capucinus	Cebus hypoleucus
Papio hamadryas	Hamadryas baboon
Papio cynocephalus	Yellow baboon
Damaliscus lunatus	Topi
Tamias minimus	Least chipmunk	Eutamias minimus
Martes foina	Beech marten
Alcelaphus buselaphus	Hartebeest
Tapirus terrestris	Brazilian tapir	South american tapir
Grivet monkey	Grivet
Cryptotis parva	Least shrew
Boselaphus tragocamelus	Nilgai	Blue bull
Mirounga angustirostris	Northern elephant seal
Capra sibirica	Siberian ibex
Sciurus carolinensis	Eastern gray squirrel
Capricornis sumatraensis	Serow
Microtus montanus	Montane vole
Napaeozapus insignis	Woodland jumping mouse
Addax nasomaculatus	Addax
Sus verrucosus	Sus verrucosus
Aepyceros melampus	Impala
Margay	Felis wiedii
Weddell seal	Leptonychotes weddelli
Tragelaphus strepsiceros	Greater kudu
Cuon alpinus	Dhole
Rhinolophus hipposideros	Lesser horseshoe bat
Myotis grisescens	Gray bat
Apodemus sylvaticus	Common field mouse
Macaca mulatta	Rhesus macaque	Rhesus monkey
Dicrostonyx torquatus	Arctic lemming
Axis porcinus	Hog deer
Ceratotherium simum	Rhinoceros simus	White rhinoceros
Mazama americana	Red brocket
Perognathus parvus	Great basin pocket mouse
Elephas maximus	Asiatic elephant	Asian elephant
Ourebia ourebi	Oribi
Hydropotes inermis	Chinese water deer
Taurotragus derbianus	Giant eland
Phoca caspica	Caspian seal
Stenella coeruleoalba	Striped dolphin
Genetta genetta	Common genet
Sooty mangabey	Cercocebus fuliginosus
Cercopithecus mona	Mona monkey
Bison bonasus	European bison	Bos bonasus
Fishing cat	Felis viverrina
Arctocephalus townsendi	Guadalupe fur seal
Erythrocebus patas	Patas monkey
Neotoma mexicana	Neotoma ferruginea
Macropus robustus	Wallaroo
Myotis mystacinus	Whiskered bat
Pongo pygmaeus	Bornean orangutan
Microtus richardsoni	Water vole
Mustela nigripes	Putorius nigripes
Vicugna vicugna	Vicugna	Vicuna
Kogia simus	Dwarf sperm whale
Desmodus rotundus	Vampire bat
Pan paniscus	Bonobo
Sorex bendirii	Marsh shrew
Sylvilagus aquaticus	Swamp rabbit
Orycteropus afer	Aardvark
Green monkey	Cercopithecus callitrichus
Histriophoca fasciata	Ribbon seal	Phoca fasciata
Urocyon littoralis	Island fox
California ground squirrel	Spermophilus beecheyi
Sylvilagus audubonii	Desert cottontail
Nyctereutes procyonoides	Raccoon dog
Phocoena sinus	Vaquita
Phoca largha	Spotted seal
Chinchilla lanigera	Chinchilla lanigera
Raphicerus campestris	Steenbok
Cuniculus paca	Agouti paca
Lepus capensis	Cape hare
Oryx leucoryx	Arabian oryx
Pagophilus groenlandicus	Harp seal	Phoca groenlandica
Acomys cahirinus	Acomys cahirinus
Dugong dugon	Dugong	Dugong dugong
Okapia johnstoni	Okapi
Gazella arabica	Arabian gazelle
Glaucomys sabrinus	Northern flying squirrel	Sciurus hudsonius
Pecari tajacu	Collared peccary	Tayassu tajacu
Theropithecus gelada	Gelada
Glis glis	Myoxus glis	Fat dormouse
Malbrouck monkey	Malbrouck
Microtus ochrogaster	Prairie vole	Arvicola austerus
Cricetus cricetus	Cricetus frumentarius	Common hamster	Cricetus vulgaris
Mirounga leonina	Southern elephant seal
Sylvilagus palustris	Lepus palustris	Marsh rabbit
Megaptera novaeangliae	Humpback whale	Megaptera nodosa	Megaptera versabilis	Megaptera longimana
Evotomys dawsoni	Clethrionomys rutilus
Monachus schauinslandi	Hawaiian monk seal
Speothos venaticus	Bush dog
Potamochoerus porcus	Red river hog
Callospermophilus lateralis	Spermophilus lateralis
Chimpanzee	Common chimpanzee
Myotis californicus	California myotis
Glaucomys volans	Southern flying squirrel
Papio anubis	Olive baboon
Lycaon pictus	African wild dog
Leontopithecus rosalia	Golden lion tamarin
Banteng	Bos banteng
Antilocapra americana	Pronghorn	Antilope americana
Trichechus senegalensis	African manatee
Elaphodus cephalophus	Tufted deer
Peromyscus polionotus	Oldfield mouse
Hemitragus jemlahicus	Himalayan tahr
Sorex longirostris	Southeastern shrew
Mustela sibirica	Siberian weasel
Capra nubiana	Nubian ibex
Chrysocyon brachyurus	Maned wolf
Neotoma lepida	Neotoma intermedia	Neotoma desertorum
Peromyscus boylii	Brush mouse
Lagenorhynchus albirostris	Delphinus albirostris
Globicephala melas	Delphinus melas	Globicephala melaena
Martes zibellina	Sable
Arctocephalus gazella	Antarctic fur seal
Lissodelphis borealis	Northern right whale dolphin
Spermophilus columbianus	Columbian ground squirrel
Monachus monachus	Mediterranean monk seal
Neotoma magister	Neotoma pennsylvanica
Pteronura brasiliensis	Giant otter
Pontoporia blainvillei	Franciscana
Myrmecobius fasciatus	Numbat
Hyaena brunnea	Brown hyena
Sorex arcticus	Arctic shrew
Ovis nivicola	Snow sheep
Lontra canadensis	Lutra canadensis
Antidorcas marsupialis	Springbok
Phenacomys intermedius	Heather vole	Phenacomys orophilus
Eptesicus serotinus	Serotine
Micromys minutus	Harvest mouse	Mus messorius
Alces americanus	Moose	Cervus americanus
Sus scrofa	Sus domesticus	Wild boar
Peromyscus maniculatus	Deer mouse	Hesperomys sonoriensis
Desman	Russian desman
Sorex vagrans	Vagrant shrew
Microtus californicus	California vole
Viverricula indica	Viverricula indica
Neofelis nebulosa	Clouded leopard
Ochrotomys nuttalli	Golden mouse	Peromyscus nuttalli
Miniopterus schreibersii	Miniopterus schreibersi
Loris tardigradus	Loris gracilis
Mesoplodon bidens	Physeter bidens
Balaenoptera acutorostrata	Minke whale	Balaena rostrata	Balaenoptera rostrata
Caracal caracal	Caracal	Felis caracal	Lynx caracal
Redunca fulvorufula	Mountain reedbuck
Hydrochoerus hydrochaeris	Capybara
Ammodorcas clarkei	Dibatag
Ailuropoda melanoleuca	White bear	Giant panda
Ailurus fulgens	Red panda
Nycticebus coucang	Lemur tardigradus	Slow loris
Sciurus griseus	Western gray squirrel
Nyctalus noctula	Noctule
Sylvilagus nuttallii	Mountain cottontail
Hemitragus hylocrius	Nilgiri tahr
Lasionycteris noctivagans	Vespertilio noctivagans
Bassaricyon gabbii	Olingo
Florida mouse	Peromyscus floridanus
Eira barbara	Tayra
Pseudois nayaur	Bharal
Peromyscus crinitus	Canyon mouse
Symphalangus syndactylus	Hylobates syndactylus	Siamang
Trichosurus vulpecula	Common brushtail
Gorilla beringei	Eastern gorilla
Eubalaena australis	Balaena australis	Southern right whale
Cercopithecus mitis	Blue monkey
Colobus satanas	Black colobus
Lagurus curtatus	Sagebrush vole
Procapra gutturosa	Mongolian gazelle
Felis margarita	Sand cat
Eschrichtius robustus	Eschrichtius gibbosus	Gray whale
Microtus miurus	Singing vole
Lepus tolai	Tolai hare
Blastocerus dichotomus	Marsh deer
Civettictis civetta	African civet
Spermophilus spilosoma	Spotted ground squirrel
Erethizon dorsatus	North american porcupine	Erethizon dorsatum
Pampas cat	Felis pajeros
Myotis yumanensis	Yuma myotis
Thomomys monticola	Mountain pocket gopher
Myotis thysanodes	Fringed myotis
Pusa hispida	Phoca hispida	Ringed seal
Lemmus lemmus	Norway lemming
Neophocaena phocaenoides	Finless porpoise
Pseudocheirus peregrinus	Common ringtail
Uncia uncia	Snow leopard	Panthera uncia
Feresa attenuata	Pygmy killer whale
Mandrillus sphinx	Mandrill
Rattus exulans	Little rat
Cynomys mexicanus	Mexican prairie dog
Manis crassicaudata	Indian pangolin	Manis crassicaudata
Arctic ground squirrel	Spermophilus parryii
Cephalophus dorsalis	Bay duiker
Neotoma cinerea	Neotoma occidentalis
Ectophylla alba	White bat
Dicrostonyx groenlandicus	Collared lemming
Vulpes bengalensis	Bengal fox
Rattus norvegicus	Brown rat	Mus hibernicus	Mus decumanus	Norway rat
Vormela peregusna	Marbled polecat
Sigmodon hispidus	Hispid cotton rat
Macaca sylvanus	Barbary macaque	Inuus ecaudatus
Apodemus agrarius	Striped field mouse
Lepus alleni	Antelope jack rabbit
Dasyprocta mexicana	Mexican agouti
Hyperoodon ampullatus	Hyperoodon rostratus	Hyperoodon latifrons	Balaena rostrata	Northern bottlenose whale
Lepilemur mustelinus	Weasel lemur
Microtus socialis	Social vole
Grampus griseus	Delphinus griseus
Rusa unicolor	Cervus unicolor
Canis aureus	Golden jackal
Trichechus inunguis	Amazonian manatee
Procavia capensis	Rock hyrax
Rattus rattus	Mus alexandrinus	Rattus domesticus	Black rat	House rat	Roof rat
Chironectes minimus	Water opossum
Bassariscus sumichrasti	Cacomistle
Bubalus mindorensis	Tamaraw	Bubalus mindorensis
Dasyprocta cristata	Crested agouti
Scapanus orarius	Coast mole
Lynx rufus	Bobcat	Felis rufus
Sylvilagus transitionalis	New england cottontail
Papio ursinus	Chacma baboon
Dicerorhinus sumatrensis	Hairy rhinoceros	Sumatran rhinoceros
Hylobates lar	Lar gibbon
Lepus nigricollis	Indian hare
Nyctomys sumichrasti	Vesper rat
Perognathus californicus	California pocket mouse
Lagenorhynchus obscurus	Dusky dolphin
Manis gigantea	Giant pangolin
Damaliscus pygargus	Bontebok	Damaliscus dorcas
Tapirus pinchaque	Mountain tapir
Delphinapterus leucas	Beluga catodon	Delphinapterus beluga	Beluga
Marmota marmota	Alpine marmot
Tamias quadrivittatus	Colorado chipmunk
Mustela putorius	European polecat
Dipodomys deserti	Desert kangaroo rat
Clethrionomys glareolus	Arvicola riparia	Arvicola pratensis	Bank vole
Tarsius spectrum	Spectral tarsier
Lobodon carcinophaga	Lobodon carcinophagus	Crabeater seal
Sus barbatus	Bearded pig
Lynx pardinus	Felis pardina
Equus kiang	Kiang	Tibetan wild ass
Equus asinus	Ass	Asinus vulgaris	Burro	Donkey
Equus zebra	Mountain zebra	Equus montanus
Ommatophoca rossii	Ross seal
Lagurus lagurus	Steppe lemming	Steppe vole
Sciurus niger	Eastern fox squirrel
Sus salvanius	Pygmy hog
Perognathus penicillatus	Desert pocket mouse
Prionailurus bengalensis	Felis bengalensis	Leopard cat
Ateles belzebuth	Ateles variegatus
Cynomys parvidens	Utah prairie dog
Hydrurga leptonyx	Leopard seal
Myocastor coypus	Nutria	Coypu
Lagothrix lagotricha	Lagothrix humboldtii
Otaria flavescens	Otaria byronia
Petaurus norfolcensis	Squirrel glider
Peromyscus difficilis	Rock mouse
Perognathus flavus	Silky pocket mouse
Onychomys leucogaster	Northern grasshopper mouse
Lemur nigrifrons	Mongoose lemur
Equus africanus	Ass	African wild ass
Microtus pinetorum	Pitymys pinetorum	Psammomys pinetorum	Pine vole	Woodland vole
Microtus pennsylvanicus	Microtus enixus	Arvicola riparius	Meadow vole	Microtus nesophilus
Eliomys quercinus	Myoxus nitela	Garden dormouse
Orcinus orca	Delphinus orca	Orca capensis	Killer whale	Orca ater
Procapra picticaudata	Tibetan gazelle
Monachus tropicalis	Phoca tropicalis	Caribbean monk seal
Hyemoschus aquaticus	Water chevrotain
Reithrodontomys megalotis	Western harvest mouse	Reithrodontomys dychei
Evotomys proteus	Clethrionomys gapperi	Evotomys carolinensis
Helarctos malayanus	Malayan sun bear	Sun bear
Brachylagus idahoensis	Pygmy rabbit	Lepus idahoensis
Enhydra lutris	Mustela lutris	Sea otter
Callithrix jacchus	Common marmoset	Jacchus vulgaris
Perognathus longimembris	Little pocket mouse
Papio papio	Guinea baboon
Ozotoceros bezoarticus	Pampas deer
Lasiurus borealis	Red bat	Eastern red bat	Vespertilio borealis
Cephalophus natalensis	Natal duiker
Zapus hudsonius	Meadow jumping mouse	Dipus canadensis	Dipus americanus
Crocidura suaveolens	Lesser shrew
Pantholops hodgsonii	Chiru	Tibetan antelope
Conepatus leuconotus	Badger skunk
Leopardus pardalis	Felis pardalis	Ocelot
Ochotona princeps	American pika	Pika
Priodontes maximus	Giant armadillo	Priodontes giganteus
Phenacomys ungava	Phenacomys celatus	Phenacomys latimanus
Steno bredanensis	Delphinus rostratus
Stenella longirostris	Delphinus longirostris	Spinner dolphin
Caprolagus hispidus	Hispid hare
Hispid pocket mouse	Perognathus hispidus
Synaptomys borealis	Synaptomys dalli	Mictomys innuitus	Northern bog lemming
Chiropotes satanas	Black saki
Kogia breviceps	Kogia floweri	Pygmy sperm whale
Cephalophus niger	Black duiker
Connochaetes gnou	Connochaetes gnou	Black wildebeest
Viverra zibetha	Large indian civet
Gazella bennettii	Indian gazelle
Bettongia lesueur	Boodie
Marmota vancouverensis	Vancouver island marmot
Tragelaphus spekii	Sitatunga
Colobus vellerosus	Colobus ursinus
Tragelaphus eurycerus	Bongo
Alouatta palliata	Mantled howler	Mycetes niger
Lutra felina	Marine otter	Lutra californica
Xerus erythropus	Striped ground squirrel
Capra caucasica	West caucasian tur
Mustela altaica	Mountain weasel
Romerolagus diazi	Volcano rabbit
Macacus brunneus	Macacus speciosus
Eubalaena glacialis	Balaena glacialis	Black right whale	Northern right whale	Balaena biscayensis
Herpestes ichneumon	Egyptian mongoose
Macaca sinica	Toque macaque
Dipodillus campestris	Gerbillus campestris
Trichechus manatus	West indian manatee	Trichecus manatus
Nandinia binotata	African palm civet
Mephitis macroura	Hooded skunk
Stenella frontalis	Atlantic spotted dolphin	Stenella plagiodon
Bubalus depressicornis	Anoa
Synaptomys cooperi	Synaptomys fatuus	Southern bog lemming	Synaptomys helaletes
Naemorhedus goral	Goral
Lagenorhynchus acutus	Delphinus acutus
Ondatra zibethicus	Muskrat	Fiber osoyoosensis	Common muskrat	Castor zibethicus	Fiber obscurus	Fiber spatulatus
Jaguarundi	Herpailurus yaguarondi
Lemmus sibiricus	Brown lemming	Lemmus obensis
Alouatta caraya	Black howler	Stentor niger
Microtus oeconomus	Microtus unalascensis	Root vole	Arvicola ratticeps	Tundra vole	Microtus ratticeps
Stenella attenuata	Steno attenuatus
Cercocebus torquatus	Collared mangabey	Cercocebus collaris
Peromyscus gossypinus	Cotton mouse	Hesperomys cognatus
Sorex nanus	Dwarf shrew
Eumetopias jubatus	Arctocephalus monteriensis	Phoca jubata	Steller sea lion
Arvicola amphibius	Mus terrestris	Arvicola terrestris
Petauroides volans	Greater glider
Macropus giganteus	Eastern grey kangaroo
Oryzomys palustris	Mus palustris	Marsh rice rat
Microtus arvalis	Common vole	Microtus orcadensis	Microtus terrestris
Peromyscus keeni	Peromyscus sitkensis	Peromyscus oreas
Lontra provocax	Southern river otter	Lutra provocax
#PLANTS database
Abelmoschus esculentus	Okra	Hibiscus esculentus
Abelmoschus moschatus	Hibiscus abelmoschus
Abies alba	Silver fir
Abies balsamea	Balsam fir
Abies bracteata	Abies venusta	Bristlecone fir
Abies concolor	White fir
Abies fraseri	Pinus fraseri	Fraser fir
Abies grandis	Grand fir
Abies homolepis	Nikko fir
Abies lasiocarpa	Subalpine fir
Abies lowiana	Abies concolor
Abies procera	Noble fir	Abies nobilis
Abrus precatorius	Abrus abrus
Abutilon theophrasti	Abutilon abutilon	Abutilon avicennae	Velvetleaf
Acacia dealbata	Silver wattle	Acacia decurrens
Acacia decurrens	Green wattle
Acacia farnesiana	Vachellia farnesiana
Acalypha gracilens	Acalypha virginica
Acer barbatum	Acer saccharum	Acer floridanum	Acer saccharinum	Acer nigrum
Acer campestre	Hedge maple
Acer circinatum	Vine maple
Acer leucoderme	Acer saccharum	Acer nigrum
Acer saccharinum	Silver maple	Acer dasycarpum
Acer saccharum	Sugar maple
Acer spicatum	Mountain maple
Adenostoma sparsifolium	Redshank
Adiantum raddianum	Adiantum cuneatum
Adlumia fungosa	Allegheny vine
Adonis annua	Adonis autumnalis
Aesculus californica	California buckeye
Aesculus flava	Yellow buckeye	Aesculus octandra
Aesculus hippocastanum	Horse chestnut
Agathis dammara	Dammar pine	Agathis alba
Agathis robusta	Queensland kauri
Agrostis capillaris	Agrostis tenuis	Agrostis vulgaris	Agrostis sylvatica
Agrostis exarata	Agrostis microphylla	Agrostis asperifolia
Agrostis gigantea	Agrostis stolonifera	Redtop	Agrostis alba
Agrostis humilis	Agrostis thurberiana
Agrostis idahoensis	Agrostis borealis
Agrostis perennans	Agrostis altissima	Agrostis elata
Agrostis scabra	Agrostis hyemalis
Agrostis stolonifera	Agrostis maritima	Agrostis alba	Agrostis palustris
Ailanthus altissima	Tree of heaven	Ailanthus glandulosa
Alhagi maurorum	Alhagi camelorum	Camelthorn
Allium textile	Allium geyeri	Allium reticulatum
Aloe vera	Aloe vulgaris	Aloe barbadensis	Aloe perfoliata
Alopecurus alpinus	Alopecurus occidentalis
Alopecurus geniculatus	Water foxtail
Alopecurus myosuroides	Alopecurus agrestis
Alopecurus pratensis	Meadow foxtail
Alyssum alyssoides	Alyssum calycinum
Amaranthus albus	Amaranthus graecizans	Prostrate pigweed
Amaranthus blitoides	Amaranthus graecizans
Amaranthus blitum	Purple amaranth
Amaranthus tricolor	Amaranthus gangeticus
Amaryllis belladonna	Belladonna lily
Ambrosia dumosa	Franseria dumosa
Ambrosia trifida	Great ragweed
Amelanchier laevis	Amelanchier	Amelanchier arborea
Ampelopsis aconitifolia	Ampelopsis cordata
Ampelopsis arborea	Ampelopsis bipinnata
Ampelopsis cordata	Cissus ampelopsis
Andropogon hallii	Sand bluestem	Andropogon gerardii
Anemone caroliniana	Carolina anemone
Anemone quinquefolia	Wood anemone
Anemone sylvestris	Snowdrop windflower
Antennaria microphylla	Antennaria parvifolia	Antennaria rosea
Antennaria neglecta	Antennaria howellii	Antennaria campestris
Anthriscus cerefolium	Scandix cerefolium	Garden chervil
Apocynum cannabinum	Apocynum pubescens	Apocynum sibiricum	Apocynum hypericifolium
Arabidopsis thaliana	Arabis thaliana	Sisymbrium thalianum
Arabis drummondii	Arabis brachycarpa	Arabis confinis
Armoracia rusticana	Armoracia lapathifolia	Cochlearia armoracia	Nasturtium armoracia	Radicula armoracia	Horseradish
Arracacia xanthorrhiza	Arracacha
Arrhenatherum elatius	Tall oatgrass
Artemisia dracunculus	Artemisia glauca	Artemisia dracunculoides	Tarragon
Artemisia filifolia	Sand sagebrush
Artemisia nova	Artemisia arbuscula	Artemisia tridentata	Black sagebrush
Artemisia pontica	Roman wormwood
Artemisia rigida	Artemisia trifida
Artemisia tridentata	Big sagebrush
Artemisia tripartita	Threetip sagebrush
Artemisia vulgaris	Artemisia tilesii	Common wormwood
Betula nigra	River birch
Betula occidentalis	Betula papyrifera	Water birch	Betula fontinalis
Betula papyrifera	Paper birch
Betula pendula	Betula verrucosa
Betula populifolia	Gray birch
Blechnum spicant	Deer fern	Struthiopteris spicant	Lomaria spicant	Osmunda spicant
Blighia sapida	Akee	Cupania sapida
Blumea balsamifera	Ngai camphor
Bouteloua rothrockii	Bouteloua barbata
Brachypodium sylvaticum	Festuca sylvatica	Slender false brome
Brasenia schreberi	Watershield	Brasenia peltata
Bromus catharticus	Ceratochloa unioloides	Rescuegrass	Festuca unioloides	Bromus unioloides
Bromus ciliatus	Fringed brome
Bromus hordeaceus	Soft brome
Bromus inermis	Smooth brome
Bromus kalmii	Bromus purgans
Bromus marginatus	Bromus carinatus	Mountain brome	Bromus breviaristatus
Bromus porteri	Bromus anomalus
Broussonetia papyrifera	Morus papyrifera	Paper mulberry
Brugmansia sanguinea	Datura sanguinea
Brugmansia suaveolens	Datura suaveolens
Bruguiera sexangula	Bruguiera gymnorrhiza	Bruguiera gymnorhiza
Bryonia alba	White bryony
Caesalpinia bonduc	Guilandina crista	Caesalpinia crista	Guilandina bonduc
Caesalpinia coriaria	Divi divi
Caesalpinia echinata	Brazilwood
Caesalpinia gilliesii	Poinciana gilliesii
Caesalpinia pulcherrima	Poinciana pulcherrima
Cajanus cajan	Pigeonpea	Cajan cajan	Cajanus indicus
Calystegia soldanella	Convolvulus soldanella
Camassia scilloides	Camassia esculenta	Quamasia hyacinthina
Camelina microcarpa	Camelina sativa
Camellia japonica	Camellia
Campanula aparinoides	Marsh bellflower
Campanula medium	Canterbury bells
Campanula rapunculus	Rampion
Campanula rotundifolia	Campanula petiolata
Campsis radicans	Trumpet creeper	Tecoma radicans	Bignonia radicans
Campyloneurum phyllitidis	Polypodium phyllitidis
Canarium indicum	Canarium commune
Canavalia rosea	Canavalia lineata	Canavalia maritima
Canella winterana	Canella alba	Wild cinnamon
Canna indica	Indian shot	Canna edulis	Canna coccinea
Cardaria draba	Lepidium draba	Whitetop
Carex acutiformis	Carex paludosa
Carex albursina	Carex laxiflora
Carex lacustris	Carex riparia	Hairy sedge
Carex limosa	Mud sedge
Carex lupulina	Carex	Hop sedge
Carex lyngbyei	Carex cryptocarpa
Carex pellita	Woolly sedge	Carex lasiocarpa
Carex rossii	Carex deflexa
Carex rostrata	Beaked sedge
Carex saxatilis	Carex rotundata	Rock sedge	Carex miliaris
Carex scoparia	Broom sedge
Carex scopulorum	Mountain sedge
Carex siccata	Carex foenea	Carex aenea
Carex sterilis	Carex	Carex muricata
Carex subspathacea	Carex salina
Carex swanii	Carex virescens
Carex tomentosa	Carex filiformis
Carex typhina	Carex squarrosa
Carnegiea gigantea	Cereus giganteus	Saguaro
Carpinus betulus	European hornbeam
Carthamus tinctorius	Safflower
Carum carvi	Caraway
Carya alba	Juglans alba	Carya tomentosa
Carya glabra	Carya ovalis	Carya microcarpa
Castanea sativa	European chestnut	Castanea vesca	Castanea vulgaris
Catalpa bignonioides	Catalpa catalpa
Catharanthus roseus	Madagascar periwinkle	Vinca rosea	Lochnera rosea
Ceiba pentandra	Bombax pentandrum	Eriodendron anfractuosum
Celastrus orbiculatus	Oriental bittersweet
Celosia argentea	Celosia cristata
Celtis laevigata	Sugarberry
Centrosema virginianum	Bradburya virginiana
Cephaelis ipecacuanha	Ipecac	Psychotria ipecacuanha
Cerastium alpinum	Alpine chickweed
Ceratophyllum echinatum	Ceratophyllum submersum	Ceratophyllum demersum
Chamaecyparis lawsoniana	Cupressus lawsoniana
Chamaedaphne calyculata	Leatherleaf	Cassandra calyculata
Chamaelirium luteum	Veratrum luteum
Chamaesyce glyptosperma	Euphorbia glyptosperma
Chamaesyce hirta	Euphorbia hirta	Euphorbia pilulifera
Chamaesyce maculata	Euphorbia maculata	Euphorbia supina
Chrysosplenium tetrandrum	Chrysosplenium alternifolium
Cicer arietinum	Chick pea
Cinchona calisaya	Cinchona ledgeriana	Quinine
Cinchona officinalis	Quinine
Cinchona pubescens	Cinchona succirubra	Quinine
Cinnamomum camphora	Laurus camphora
Cirsium altissimum	Carduus altissimus
Cirsium arvense	Serratula arvensis	Carduus arvensis	Canada thistle
Cirsium canescens	Carduus undulatus	Prairie thistle
Cirsium vulgare	Bull thistle	Carduus lanceolatus	Cirsium lanceolatum
Cissampelos pareira	Velvetleaf
Clethra alnifolia	Clethra tomentosa
Cleyera japonica	Sakaki
Clinopodium vulgare	Satureja vulgaris	Wild basil
Clintonia borealis	Dracaena borealis	Bluebead
Clintonia uniflora	Smilacina borealis
Cnicus benedictus	Blessed thistle	Centaurea benedicta
Coccoloba uvifera	Seagrape
Cochlearia groenlandica	Cochlearia officinalis
Cochlearia officinalis	Spoonwort
Cocos nucifera	Coconut palm
Coffea arabica	Arabian coffee
Coffea canephora	Coffea robusta
Coffea stenophylla	Coffea
Colchicum autumnale	Autumn crocus
Coleogyne ramosissima	Blackbrush
Collinsia parviflora	Collinsia grandiflora	Collinsia tenella
Collinsonia canadensis	Richweed
Colubrina oppositifolia	Kauila
Colutea arborescens	Bladder senna
Comarum palustre	Potentilla palustris
Commelina benghalensis	Jio
Commelina coelestis	Commelina
Commelina tuberosa	Commelina
Conoclinium coelestinum	Eupatorium coelestinum
Conopholis americana	Orobanche americana
Conringia orientalis	Brassica orientalis
Convolvulus arvensis	Field bindweed	Convolvulus incanus
Crassula aquatica	Bulliarda aquatica	Tillaea aquatica
Crataegus azarolus	Azarole
Crataegus intricata	Crataegus coccinea
Crataegus mollis	Crataegus pedicellata
Crataegus monogyna	Crataegus oxyacantha
Crataegus pedicellata	Crataegus coccinea	Scarlet hawthorn
Crataegus phaenopyrum	Crataegus cordata
Crataegus punctata	Crataegus collina
Crataegus rivularis	Crataegus douglasii
Crataegus succulenta	Crataegus chrysocarpa	Crataegus macracantha
Crocus vernus	Dutch crocus
Cryptogramma acrostichoides	Cryptogramma crispa
Cryptomeria japonica	Japanese cedar
Ctenium aromaticum	Campulosus aromaticus
Cucumis melo	Cantaloupe
Cucumis sativus	Garden cucumber
Cuminum cyminum	Cumin
Cunila origanoides	Cunila mariana
Cuphea hyssopifolia	False heather
Cuphea viscosissima	Cuphea petiolata	Parsonsia petiolata
Curcuma zedoaria	Zedoary
Cyclamen purpurascens	Cyclamen europaeum	Cyclamen
Cyclanthera pedata	Cyclanthera
Cydonia oblonga	Quince	Cydonia vulgaris	Pyrus cydonia
Cymbopogon citratus	Andropogon citratus
Cymbopogon nardus	Citronella grass	Andropogon nardus
Cynodon dactylon	Panicum dactylon	Capriola dactylon	Bermudagrass
Cynometra ramiflora	Cynometra
Cyperus eragrostis	Cyperus vegetus
Cyperus grayi	Cyperus filiculmis
Cyperus odoratus	Cyperus ferax
Cypripedium acaule	Fissipes acaulis
Cystopteris bulbifera	Filix bulbifera
Cystopteris fragilis	Cystopteris dickieana	Filix fragilis
Cystopteris protrusa	Cystopteris fragilis
Datura stramonium	Datura tatula	Jimsonweed
Datura wrightii	Datura meteloides	Datura metel
Decodon verticillatus	Swamp loosestrife
Delonix regia	Royal poinciana	Poinciana regia
Delphinium cardinale	Scarlet larkspur
Delphinium glaucum	Delphinium scopulorum
Delphinium scaposum	Delphinium andersonii
Desmodium viridiflorum	Meibomia viridiflora
Dianthus arenarius	Sand pink
Dianthus armeria	Deptford pink
Dianthus barbatus	Sweetwilliam
Dianthus caryophyllus	Carnation
Dianthus deltoides	Maiden pink
Dianthus superbus	Fringed pink
Dicentra canadensis	Bicuculla canadensis
Dicentra cucullaria	Bicuculla cucullaria
Dichrostachys cinerea	Dichrostachys nutans	Aroma
Dicranum undulatum	Dicranum bergeri
Dictamnus albus	Gasplant
Didiplis diandra	Peplis diandra
Dieffenbachia seguine	Dieffenbachia picta
Diervilla lonicera	Diervilla diervilla
Diervilla rivularis	Diervilla sessilifolia
Digitalis grandiflora	Digitalis ambigua	Yellow foxglove
Digitalis purpurea	Purple foxglove
Digitaria ciliaris	Digitaria sanguinalis	Panicum ciliare
Digitaria filiformis	Panicum filiforme	Syntherisma filiformis
Digitaria ischaemum	Syntherisma ischaemum
Digitaria sanguinalis	Syntherisma sanguinalis	Panicum sanguinale
Dimocarpus longan	Euphoria longana	Longan
Diplacus puniceus	Mimulus glutinosus	Diplacus glutinosus
Diplazium esculentum	Athyrium esculentum
Dipsacus fullonum	Dipsacus sylvestris
Dipteryx odorata	Coumarouna odorata	Tonka bean
Distichlis spicata	Distichlis stricta	Uniola spicata	Saltgrass
Doellingeria infirma	Aster umbellatus	Aster infirmus
Draba reptans	Draba micrantha	Draba caroliniana
Draba verna	Erophila verna
Dracocephalum parviflorum	Moldavica parviflora
Drosera anglica	Drosera longifolia
Dryopteris campyloptera	Dryopteris austriaca	Dryopteris spinulosa
Ecballium elaterium	Squirting cucumber	Momordica elaterium
Echinacea pallida	Brauneria pallida
Echinacea purpurea	Rudbeckia purpurea	Brauneria purpurea
Echinochloa colona	Panicum colonum
Echinochloa frumentacea	Panicum frumentaceum
Echinochloa walteri	Panicum walteri
Echinocystis lobata	Wild cucumber	Micrampelis lobata
Echinodorus cordifolius	Echinodorus radicans
Echinodorus tenellus	Echinodorus parvulus
Eclipta prostrata	Eclipta erecta	Eclipta alba	Verbesina alba
Eichhornia crassipes	Piaropus crassipes	Eichhornia speciosa
Elaeagnus commutata	Silverberry	Elaeagnus argentea
Elodea canadensis	Anacharis canadensis	Philotria canadensis
Elodea nuttallii	Anacharis occidentalis
Elymus canadensis	Elymus robustus	Elymus brachystachys
Epilobium lactiflorum	Epilobium alpinum	Epilobium hornemannii
Epilobium palustre	Epilobium lineare
Epipactis helleborine	Serapias helleborine	Epipactis latifolia
Epipactis palustris	Marsh orchid
Equisetum arvense	Field horsetail
Equisetum fluviatile	Equisetum limosum	Water horsetail
Eragrostis cilianensis	Eragrostis megastachya	Stinkgrass	Eragrostis major
Eragrostis ciliaris	Poa ciliaris
Eragrostis elliottii	Poa nitida
Eragrostis hirsuta	Poa hirsuta
Eragrostis hypnoides	Poa hypnoides
Eragrostis minor	Eragrostis eragrostis
Eragrostis pilosa	Poa pilosa
Eragrostis refracta	Poa pectinacea	Poa amabilis	Poa refracta
Eranthemum pulchellum	Eranthemum nervosum
Erysimum cheiranthoides	Cheirinia cheiranthoides
Erythrina flabelliformis	Coralbean
Erythrina fusca	Erythrina glauca	Erythrina caffra
Erythroxylum coca	Coca
Eschscholzia californica	California poppy
Eubotrys racemosa	Leucothoe racemosa
Eucalyptus camaldulensis	Eucalyptus rostrata
Eugenia brasiliensis	Grumichama	Eugenia dombeyi
Euphorbia pulcherrima	Poinsettia	Poinsettia pulcherrima
Euphrasia nemorosa	Euphrasia curta	Euphrasia arctica	Euphrasia americana	Euphrasia officinalis	Common eyebright
Euphrasia stricta	Euphrasia brevipila	Euphrasia officinalis
Fagopyrum esculentum	Fagopyrum fagopyrum	Fagopyrum vulgare	Polygonum fagopyrum	Buckwheat
Fagus grandifolia	Fagus ferruginea
Frangula caroliniana	Carolina buckthorn	Rhamnus caroliniana
Franklinia alatamaha	Gordonia pubescens
Fraxinus americana	Fraxinus biltmoreana
Fraxinus excelsior	European ash
Fraxinus nigra	Black ash
Fraxinus ornus	Flowering ash
Fraxinus pennsylvanica	Fraxinus lanceolata	Green ash
Galearis spectabilis	Galeorchis spectabilis	Orchis spectabilis
Galeopsis speciosa	Galeopsis versicolor
Galinsoga parviflora	Gallant soldier
Galium aparine	Galium spurium
Galium boreale	Northern bedstraw
Galium hispidulum	Rubia peregrina
Galium labradoricum	Galium tinctorium
Galium lanceolatum	Galium circaezans
Gillenia trifoliata	Porteranthus trifoliatus
Ginkgo biloba	Maidenhair tree
Gladiolus communis	Cornflag
Glechoma hederacea	Ground ivy	Nepeta hederacea
Glyceria fluitans	Panicularia fluitans	Festuca fluitans
Glyceria maxima	Glyceria spectabilis
Glyceria obtusa	Panicularia obtusa
Glyceria septentrionalis	Panicularia septentrionalis
Glyceria striata	Glyceria nervata	Glyceria elata	Panicularia nervata
Glycine max	Dolichos soja	Soja max	Phaseolus max	Glycine hispida	Soja hispida	Soybean	Glycine soja
Gymnadenia conopsea	Habenaria conopsea	Fragrant orchid
Gymnocarpium dryopteris	Phegopteris dryopteris	Dryopteris dryopteris	Thelypteris dryopteris
Gymnocarpium robertianum	Phegopteris robertiana	Gymnocarpium dryopteris
Hackelochloa granularis	Rytilix granularis
Halesia carolina	Halesia parviflora
Halimione portulacoides	Atriplex portulacoides
Hierochloe odorata	Savastana odorata	Sweetgrass	Savastana nashii	Holcus odoratus
Hippocrepis comosa	Horseshoe vetch
Hippomane mancinella	Manchineel
Holodiscus discolor	Holodiscus dumosus	Spiraea discolor	Oceanspray
Holodiscus dumosus	Holodiscus discolor
Holosteum umbellatum	Jagged chickweed
Hordeum vulgare	Hordeum hexastichon	Common barley	Hordeum hexastichum	Hordeum distichon	Hordeum sativum
Houstonia longifolia	Houstonia purpurea
Houttuynia cordata	Chameleon
Huperzia selago	Fir clubmoss
Hybanthus concolor	Viola concolor	Cubelium concolor
Hydrangea cinerea	Hydrangea arborescens
Illecebrum verticillatum	Coral necklace
Impatiens capensis	Impatiens biflora	Jewelweed	Impatiens fulva
Impatiens glandulifera	Impatiens roylei
Imperata contracta	Guayanilla
Imperata cylindrica	Imperata arundinacea	Cogongrass
Intsia bijuga	Ifil
Inula helenium	Elecampane inula
Ipomoea aquatica	Ipomoea reptans
Ipomoea batatas	Sweetpotato	Convolvulus batatas	Ipomoea fastigiata	Ipomoea triloba
Ipomoea hederacea	Pharbitis hederacea	Ipomoea nil
Ipomoea nil	Convolvulus nil	Pharbitis nil	Ipomoea hederacea
Ipomoea purga	Jalap
Ipomoea purpurea	Convolvulus purpureus
Ipomoea quamoclit	Quamoclit vulgaris	Quamoclit quamoclit
Iris ensata	Iris kaempferi
Iris germanica	German iris
Iris lacustris	Iris cristata
Iris missouriensis	Iris longipetala
Iris xiphium	Spanish iris
Juniperus horizontalis	Juniperus prostrata	Juniperus virginiana	Sabina prostrata
Juniperus monosperma	Juniperus occidentalis
Juniperus occidentalis	Juniperus californica
Juniperus osteosperma	Juniperus occidentalis	Juniperus monosperma	Juniperus utahensis	Juniperus californica
Lagenaria siceraria	Lagenaria vulgaris	Lagenaria leucantha	Cucurbita lagenaria
Lagerstroemia indica	Crapemyrtle
Laguncularia racemosa	White mangrove
Lamarckia aurea	Cynosurus aureus
Lantana camara	Lantana aculeata	Lantana
Laportea canadensis	Urtica canadensis	Urticastrum divaricatum
Larix decidua	European larch
Lathyrus palustris	Lathyrus myrtifolius	Marsh pea
Leersia oryzoides	Phalaris oryzoides	Rice cutgrass	Homalocenchrus oryzoides
Leersia virginica	Homalocenchrus virginicus
Lemna minor	Common duckweed	Lemna minima	Lemna cyclostasa
Leptochloa virgata	Leptochloa domingensis	Cynosurus virgatus
Lespedeza angustifolia	Lespedeza hirta
Lespedeza cuneata	Lespedeza juncea
Lespedeza frutescens	Lespedeza violacea
Lespedeza repens	Hedysarum repens
Leucanthemum vulgare	Oxeye daisy	Chrysanthemum leucanthemum
Lysimachia thyrsiflora	Tufted loosestrife	Naumburgia thyrsiflora
Lythrum hyssopifolium	Lythrum hyssopifolia
Lythrum salicaria	Purple loosestrife
Machaeranthera tanacetifolia	Aster tanacetifolius
Macleaya cordata	Plume poppy	Bocconia cordata	Bocconia japonica
Manihot esculenta	Cassava	Jatropha manihot	Manihot utilissima	Janipha manihot	Manihot manihot	Manihot aipi
Manilkara zapota	Sapodilla	Achras mammosa	Calocarpum mammosum	Lucuma mammosa	Achras zapota	Sapota achras
Matteuccia struthiopteris	Pteretis nodulosa	Ostrich fern	Onoclea struthiopteris
Narthecium americanum	Narthecium ossifragum	Yellow asphodel	Abama americana
Nelumbo nucifera	Nelumbium nelumbo	Nelumbium speciosum	Sacred lotus
Oenothera oakesiana	Oenothera biennis	Oenothera cruciata
Orobanche fasciculata	Thalesia fasciculata	Aphyllon fasciculatum
Pyracantha coccinea	Cotoneaster pyracantha
Pyrola americana	Pyrola asarifolia	Pyrola rotundifolia
Pyrola picta	Pyrola aphylla
Pyrostegia venusta	Bignonia venusta
Pyrrhopappus carolinianus	Sitilias caroliniana
Quercus falcata	Quercus triloba	Southern red oak
Quercus geminata	Quercus virginiana
Quercus ilex	Holly oak
Quercus imbricaria	Shingle oak
Quercus incana	Quercus cinerea
Quercus kelloggii	Quercus californica
Quercus laevis	Quercus catesbaei
Quercus laurifolia	Quercus phellos
Quercus michauxii	Quercus prinus
Quercus minima	Quercus virginiana
Quercus muehlenbergii	Quercus prinoides	Quercus acuminata
Reseda odorata	Garden mignonette
Rhamnus cathartica	Common buckthorn
Rhizophora mangle	Red mangrove
Rosa rugosa	Rugosa rose
Rosa spinosissima	Rosa pimpinellifolia	Scotch rose
Rosa villosa	Apple rose	Rosa pomifera
Rosa xanthina	Rosa hugonis
Rosmarinus officinalis	Rosemary
Rubia tinctorum	Rubia tinctoria
Silene dichotoma	Forked catchfly
Silene gallica	Silene anglica
Silene latifolia	Bladder campion
Silene nivea	Evening campion
Silene vulgaris	Silene inflata	Silene cucubalus	Silene latifolia
Silybum marianum	Carduus marianus
Simmondsia chinensis	Jojoba	Simmondsia californica
Sisymbrium altissimum	Norta altissima
Sisymbrium irio	London rocket
Sisymbrium officinale	Erysimum officinale
Sisyrinchium angustifolium	Sisyrinchium graminoides	Sisyrinchium bermudiana
Sisyrinchium atlanticum	Sisyrinchium mucronatum
Sium sisarum	Skirret
Smilax tamnoides	Smilax hispida	Bristly greenbrier
Smyrnium olusatrum	Alexanders
Solanum americanum	Solanum nodiflorum	Solanum nigrum
Syringa josikaea	Hungarian lilac
Syringa vulgaris	Common lilac
Syzygium cumini	Eugenia cumini	Syzygium jambolanum	Eugenia jambolana
Tagetes patula	Tagetes signata	French marigold
Tamarindus indica	Tamarind
Tanacetum balsamita	Costmary	Chrysanthemum balsamita
Trachelospermum jasminoides	Rhynchospermum jasminoides
Tradescantia ohiensis	Tradescantia reflexa	Bluejacket
Tragia volubilis	Fireman
Tragopogon porrifolius	Salsify
Tragus racemosus	Cenchrus racemosus
Trapa natans	Trapa bispinosa	Water chestnut
Triticum aestivum	Triticum vulgare	Common wheat	Triticum hybernum	Triticum sativum
Triticum turgidum	Rivet wheat	Triticum dicoccum	Triticum dicoccoides
Ulmus glabra	Wych elm	Ulmus campestris
Ulmus procera	English elm	Ulmus minor	Ulmus campestris
Utricularia gibba	Utricularia biflora	Utricularia fibrosa
Utricularia macrorhiza	Utricularia vulgaris	Common bladderwort
Utricularia minor	Lesser bladderwort
Vaccinium angustifolium	Vaccinium nigrum
Vaccinium arboreum	Batodendron arboreum	Farkleberry
Vaccinium myrtilloides	Vaccinium angustifolium	Vaccinium canadense
Vahlodea atropurpurea	Deschampsia atropurpurea	Aira atropurpurea
Valeriana dioica	Marsh valerian
Valerianella locusta	Valerianella olitoria
Veronicastrum virginicum	Leptandra virginica	Veronica virginica
Viburnum edule	Viburnum pauciflorum
Viburnum plicatum	Viburnum tomentosum
Viburnum prunifolium	Blackhaw
Viburnum rufidulum	Viburnum rufotomentosum	Viburnum prunifolium
Washingtonia filifera	Washingtonia filamentosa	Pritchardia filifera	Pritchardia filamentosa	Brahea filamentosa
Weissia controversa	Weissia viridula
Wisteria floribunda	Japanese wisteria
Wisteria frutescens	Kraunhia frutescens
Xyris torta	Xyris bulbosa	Xyris flexuosa	Xyris indica
Yucca flaccida	Yucca filamentosa
Yucca glauca	Soapweed yucca
Zizaniopsis miliacea	Zizania miliacea
Zizia aptera	Zizia cordata
#CoL flowering plants
Victoria amazonica	Euryale amazonica	Nymphaea nelumbo	Victoria regia	Victoria regina
Ipomoea purpurea	Convolvulus purpureus	Ipomoea mexicana	Ipomoea nil	Pharbitis hispida	Convolvulus major
Bonplandia trifoliata	Galipea officinalis	Galipea cusparia	Cusparia febrifuga
Hypericum gentianoides	Sarothra gentianoides	Hypericum sarothra	Hypericum nudicaule
Capsicum frutescens	Capsicum longum	Capsicum baccatum
Prunus avium	Cerasus nigra	Cerasus avium	Cerasus juliana
Lathyrus palustris	Marsh vetchling	Lathyrus myrtifolius	Lathyrus paluster	Marsh pea
Aster ericoides	Aster multiflorus	Aster pauciflorus
Capsicum annuum	Capsicum longum	Capsicum grossum
Garcinia cowa	Garcinia cambogia	Garcinia cornea
Pyrus ussuriensis	Pyrus chinensis	Pyrus sinensis	Pyrus communis	Pyrus ovoidea
Rosa spinosissima	Rosa pimpinellifolia	Rosa rubella	Rosa microcarpa	Rosa altaica
Ulex minor	Dwarf furze	Ulex nanus	Dwarf gorse
Littorella juncea	Littorella lacustris	Littorella uniflora
Rosa tomentosa	Rosa mollis	Rosa montana	Rosa sylvestris	Rosa foetida
Armoracia rusticana	Radicula armoracia	Cochlearia armoracia	Nasturtium armoracia	Armoracia lapathifolia
Rhododendron indicum	Rhododendron brachycarpum	Rhododendron speciosum	Azalea indica
Erigeron bonariensis	Conyza bonariensis	Erigeron linifolius	Erigeron canadensis
Artemisia indica	Artemisia discolor	Artemisia ludoviciana	Artemisia vulgaris
Symphoricarpos albus	Vaccinium album	Symphoria racemosa	Symphoricarpos pauciflorus	Symphoricarpos racemosus	Symphoricarpos albus
Boschniakia rossica	Boschniakia rossica	Lathraea clandestina
Galactia regularis	Galactia pilosa	Galactia volubilis	Galactia mollis	Galactia glabella
Ipomoea macrantha	Ipomoea muricata	Ipomoea tuba	Ipomoea grandiflora
Vaccinium myrtilloides	Vaccinium canadense	Vaccinium membranaceum	Vaccinium album
Salix phylicifolia	Salix discolor	Salix humilis	Salix bicolor	Salix arbuscula	Salix phylicifolia
Manilkara zapota	Achradelpha mammosa	Sapota achras	Achras mammosa	Calocarpum mammosum	Achras zapota	Achras sapota	Lucuma mammosa	Sapota zapotilla
Jasminum sambac	Jasminum pubescens	Nyctanthes sambac
Adenanthera intermedia	Adenanthera pavonina	Mimosa virgata
Polygonum sieboldii	Polygonum sagittatum	Tracaulon sagittatum
Rubus niveus	Rubus lasiocarpus	Rubus parvifolius
Nymphaea ampla	Castalia ampla	Nymphaea lotus
Cucurbita foetidissima	Cucumis perennis	Cucurbita perennis
Erythrina fusca	Erythrina caffra	Erythrina glauca	Erythrina indica
Lactuca floridana	Lactuca villosa	Mulgedium acuminatum
Cristaria coccinea	Combretum purpureum	Poivrea coccinea
Salix livida	Salix vagans	Salix bicolor
Desmanthus virgatus	Desmanthus depressus	Mimosa virgata
Castanopsis cuspidata	Quercus cuspidata	Pasania cuspidata
Cassia alata	Candlesticks	Herpetica alata
Cynoglossum montanum	Cynoglossum virginicum	Cynoglossum sylvaticum
Aronia arbutifolia	Mespilus arbutifolia	Sorbus arbutifolia	Pyrus arbutifolia	Pyrus coronaria	Pyrus prunifolia
Rhododendron canescens	Azalea canescens	Azalea lutea	Rhododendron canescens	Azalea rosea
Maclura pomifera	Maclura pomifera	Toxylon pomiferum	Maclura aurantiaca
Caragana arborescens	Siberian pea tree	Yellow acacia	Robinia caragana	Pea tree
Draba reptans	Draba caroliniana	Draba micrantha
Eubotrys racemosa	Leucothoe racemosa	Andromeda paniculata	Andromeda racemosa	Andromeda speciosa
Carya laciniosa	Carya sulcata	Juglans sulcata	Carya cordiformis	Juglans laciniosa
Caesalpinia pulcherrima	Paradise flower	Barbados pride	Peacock flower	Poinciana pulcherrima
Agoseris aurantiaca	Agoseris aurantiaca	Troximon aurantiacum
Canavalia rosea	Canavalia maritima	Sea bean	Canavalia obtusifolia	Horse bean	Bay bean	Canavalia lineata
Sorbus hybrida	Pyrus pinnatifida	Sorbus fennica
Dalea candida	Petalostemon candidum	Kuhnistera candida
Haematoxylum campechianum	Haematoxylon campechianum	Logwood
Liatris spicata	Serratula spicata	Lacinaria spicata
Sison ammi	Ammi copticum	Carum copticum	Ptychotis ajowan	Carum ajowan
Mimulus aurantiacus	Diplacus glutinosus	Mimulus glutinosus
Citrus aurantium	Citrus bigaradia	Citrus nobilis	Citrus florida	Citrus paradisii	Citrus sinensis	Citrus paradisi	Citrus vulgaris
Prunus lannesiana	Prunus fruticosa	Cerasus pendula
Glycine max	Soybean	Glycine hispida	Soya bean	Phaseolus max	Dolichos soja	Soja hispida	Soyabean	Soya	Soja max	Glycine soja
Halesia carolina	Mohrodendron carolinum	Halesia parviflora
Castilleja coccinea	Bartsia coccinea	Euchroma coccinea
Delonix regia	Royal poinciana	Flame tree	Flame of the forest	Poinciana regia	Flamboyant tree
Lychnis grandiflora	Lychnis coronaria	Lychnis coronata
Hakea sericea	Hakea acicularis	Hakea sericea
Gardenia jasminoides	Gardenia radicans	Gardenia florida	Gardenia augusta	Gardenia grandiflora
Paronychia canadensis	Anychia dichotoma	Paronychia dichotoma	Anychia canadensis	Queria canadensis
Vitex lucens	Vitex glabrata	Vitex littoralis
Krugiodendron ferreum	Condalia ferrea	Scutia ferrea
Berberis nervosa	Berberis pinnata	Mahonia nervosa
Leucaena leucocephala	Leucaena glauca	Mimosa glauca	Cassie	Mimosa	Wild tamarind	Lead tree
Caesalpinia gilliesii	Poinciana gilliesii	Caesalpinia	Bird of paradise
Vigna marina	Vigna luteola	Field bean	Vigna lutea	Shore bean
Prunus cerasus	Prunus acida	Cerasus acida	Cerasus vulgaris
Amelanchier canadensis	Amelanchier spicata	Amelanchier botryapium	Pyrus ovalis	Amelanchier ovalis	Amelanchier oblongifolia	Amelanchier rotundifolia	Aronia ovalis	Pyrus botryapium	Amelanchier sanguinea	Aronia botryapium	Mespilus canadensis	Mespilus amelanchier	Malus microcarpa
Exochorda racemosa	Exochorda grandiflora	Spiraea grandiflora	Exochorda alberti
Gilia rubra	Ipomopsis elegans	Gilia coronopifolia
Galium parisiense	Galium anglicum	Galium spurium
Ranunculus aquatilis	Ranunculus tripartitus	Ranunculus multifidus	Ranunculus aquaticus	Ranunculus lacustris	Ranunculus peltatus	Ranunculus heterophyllus
Spiraea salicifolia	Spiraea arguta	Spiraea hypericifolia	Spiraea billardii	Spiraea grandiflora
Bombax ceiba	Salmalia malabarica	Bombax malabaricum
Tanacetum balsamita	Chrysanthemum balsamita	Balsamita vulgaris
Cotinus coggygria	Rhus cotinus	Cotinus cotinus
Celastrus orbiculatus	Celastrus articulatus	Celastrus articulata
Aureolaria virginica	Gerardia quercifolia	Gerardia virginica	Aureolaria virginica
Malus pumila	Malus communis	Malus sylvestris	Pyrus malus	Pyrus astracanica	Malus microcarpa	Malus malus
Parthenocissus quinquefolia	Ampelopsis quinquefolia	Ampelopsis hederacea	Cissus hederacea	Hedera quinquefolia	Psedera quinquefolia	Cissus quinquefolia	Ampelopsis engelmanni	Vitis quinquefolia	Vitis hederacea
Sonneratia alba	Sonneratia alba	Sonneratia acida	Sonneratia pagatpat
Drimys winteri	Wintera aromatica	Drimys aromatica
Cassie	Caesalpinia crista	Caesalpinia sepiaria	Mysore thorn
Caesalpinia bonduc	Guilandina bonducella	Indian nut	Caesalpinia crista	Guilandina crista	Physic nut	Cassie	Caesalpinia sepiaria	Sea pearl	Caesalpinia bonducella	Guilandina bonduc	Mysore thorn	Cockspur
Rubus flagellaris	Rubus procumbens	Rubus enslenii	Rubus villosus
Prunus laurocerasus	Laurocerasus officinalis	Cerasus laurocerasus
Asimina triloba	Porcelia triloba	Annona triloba	Uvaria triloba
Crassula coccinea	Rochea coccinea	Kalosanthes coccinea
Lactuca alpina	Sonchus alpinus	Mulgedium alpinum
Barbarea vulgaris	Erysimum barbarea	Barbarea arcuata	Barbarea barbarea
Salix repens	Salix rostrata	Salix ambigua	Salix fusca
Vitis flexuosa	Vitis cinerea	Vitis indica	Vitis sylvestris
Salix nigra	Salix pentandra	Salix tristis	Salix ambigua
Talinum triangulare	Talinum paniculatum	Talinum patens
Betula papyrifera	Betula excelsa	Betula papyracea	Betula kenaica
Symplocos paniculata	Symplocos paniculata	Symplocos crataegoides
Catalpa ovata	Catalpa kaempferi	Catalpa bungei
Scaevola sericea	Scaevola taccada	Scaevola plumieri	Scaevola koenigii	Scaevola frutescens	Scaevola lobelia
Erigeron acer	Aster erigeron	Erigeron alpinus
Salix exigua	Salix argophylla	Salix rubra
Thevetia peruviana	Cerbera thevetia	Thevetia neriifolia
Clematis crispa	Clematis simsii	Clematis viorna
Dicentra canadensis	Bicuculla canadensis	Corydalis canadensis
Saxifraga cotyledon	Saxifraga macnabiana	Saxifraga pyramidalis
Cedrela odorata	Cedrela mexicana	Cedrela odorata
Gaylussacia baccata	Gaylussacia resinosa	Vaccinium resinosum
Krigia biflora	Krigia amplexicaulis	Krigia virginica	Cynthia virginica
Bacopa monnieri	Monniera monniera	Bacopa monnieri	Herpestis monnieria
Potentilla fragariastrum	Potentilla fragaria	Potentilla emarginata	Fragaria sterilis	Potentilla villosa
Andira inermis	Bastard mahogany	Cabbage bark
Helianthemum polifolium	Helianthemum chamaecistus	Helianthemum vulgare
Ribes rubrum	Ribes americanum	Ribes vulgare	Ribes petraeum
Gaultheria hispidula	Chiogenes serpyllifolia	Chiogenes hispidula	Vaccinium hispidulum
Imperatoria ostruthium	Angelica officinalis	Peucedanum ostruthium
Melilotus albus	White melilot	Hubam clover	Melilotus alba	Melilotus vulgaris	Bokhara clover	White sweet clover
Calophyllum brasiliense	Calophyllum calaba	Calophyllum inophyllum
Coreopsis tinctoria	Calliopsis tinctoria	Calliopsis bicolor	Coreopsis atkinsoniana
Manihot palmata	Jatropha manihot	Manihot palmata
Lappula echinata	Lappula lappula	Echinospermum lappula	Myosotis lappula
Melilotus officinalis	Melilotus arvensis	Trifolium officinale	Yellow sweet clover
Ajuga reptans	Ajuga alpina	Ajuga pyramidalis
Nymphaea lotus	Nymphaea rubra	Nymphaea dentata
Ranunculus gmelinii	Ranunculus purshii	Ranunculus pusillus
Bastard logwood	Haulback	Holdback
Symphoricarpos orbiculatus	Symphoricarpos vulgaris	Lonicera symphoricarpos	Symphoricarpos symphoricarpos
Gelsemium sempervirens	Gelsemium nitidum	Bignonia sempervirens
Ipomoea purga	Exogonium purga	Ipomoea jalapa
Fraxinus americana	Fraxinus acuminata	Fraxinus biltmoreana	Fraxinus alba	Fraxinus viridis	Fraxinus caroliniana
Vicia tetrasperma	Slender vetch	Smooth tare	Ervum tetraspermum	Vicia tetrasperma
Pachyrhizus erosus	Pachyrhizus angulatus	Cacara erosa	Yam bean
Valerianella locusta	Fedia olitoria	Valerianella olitoria	Valeriana locusta	Valerianella locusta
Celtis occidentalis	Celtis pumila	Celtis crassifolia	Celtis orientalis
Entada gigas	Water vine	Mimosa scandens	Entada scandens
Ribes americanum	Ribes floridum	Ribes missouriense
Pycnanthemum flexuosum	Pycnanthemum linifolium	Koellia flexuosa
Gossypium barbadense	Gossypium peruvianum	Gossypium barbadense	Gossypium arboreum
Bonavist bean	Lablab bean	Hyacinth bean	Dolichos lablab	Lablab vulgaris	Black bean
Entada gigas	Entada phaseoloides	Entada scandens
Celtis sinensis	Celtis orientalis	Celtis sinensis
Juglans mandshurica	Juglans cathayensis	Juglans cordiformis	Juglans sieboldiana
Philadelphus coronarius	Philadelphus grandiflorus	Syringa alba
Trifolium dubium	Trifolium minus	Trifolium procumbens	Shamrock	Low hop clover	Suckling clover	Trifolium filiforme
Desmodium tortuosum	Florida beggarweed	Sweetheart	Florida beggar weed	Beggarweed	Tick trefoil
Eupatorium rugosum	Eupatorium odoratum	Eupatorium urticaefolium	Eupatorium altissimum
Polygonum cuspidatum	Polygonum barbatum	Polygonum erectum
Potentilla canadensis	Potentilla pumila	Fragaria canadensis
Lathyrus sylvestris	Flat pea	Lathyrus silvestris
Hydrangea macrophylla	Hydrangea otaksa	Hydrangea opuloides	Hydrangea hortensia	Hydrangea hortensis
Castanea pumila	Castanea alnifolia	Fagus pumila
Halerpestes cymbalaria	Ranunculus cymbalaria	Oxygraphis cymbalaria
Phaseolus vulgaris	Common haricot	Runner bean	Common bean	String bean	Phaseolus nanus	Kidney bean	French bean	Green bean	Dwarf bean	Garden bean	Haricot bean
Ulmus racemosa	Ulmus campestris	Ulmus effusa
Lythrum alatum	Lythrum lineare	Lythrum hyssopifolia
Crataegus douglasii	Crataegus rivularis	Crataegus sanguinea
Erica multiflora	Erica vagans	Erica mediterranea
Pulsatilla vulgaris	Anemone pulsatilla	Anemone sylvestris
Megasea cordifolia	Saxifraga crassifolia	Saxifraga cordifolia
Citrullus lanatus	Citrullus vulgaris	Citrullus lanatus	Cucumis colocynthis	Cucumis citrullus	Cucurbita citrullus
Stellaria graminea	Alsine graminea	Stellaria longifolia
Acalypha wilkesiana	Acalypha musaica	Acalypha macafeeana	Acalypha marginata	Acalypha tricolor
Cerastium glomeratum	Cerastium vulgatum	Cerastium tomentosum	Cerastium pumilum	Cerastium glomeratum	Cerastium viscosum	Cerastium alpinum
Prunus serotina	Prunus virginiana	Cerasus virginiana	Padus virginiana	Padus serotina	Cerasus serotina
Cannabis sativa	Cannabis gigantea	Cannabis indica
Phyllodoce empetriformis	Bryanthus empetriformis	Menziesia empetriformis
Mimosa pudica	Sensitive plant	Sensitive
Vicia sativa	Vetch	Common vetch	Spring vetch
Trifolium repens	Ladino clover	Dutch clover	White clover
Pisum sativum	Green pea	Common pea	Garden pea	Field pea	Sugar pea	Pea
Vitis vulpina	Vitis cordifolia	Vitis vulpina
Sonchus asper	Sonchus oleraceus	Sonchus asper
Vitis aestivalis	Vitis vinifera	Vitis labrusca	Vitis vulpina
Ulex europaeus	Whin	Gorse	Furze
Ledum latifolium	Ledum groenlandicum	Ledum palustre
Robinia pseudoacacia	Black locust	False acacia	Robinia pseudacacia
Ceratonia siliqua	Locust tree	Carob tree	Locust bean
Trifolium hybridum	Alsike clover	Swedish clover
Glycyrrhiza glabra	Liquorice	Licorice
Prunus persica	Prunus persica	Amygdalus persica	Persica vulgaris
Nelumbo lutea	American lotus	Nelumbium luteum	Lotus
Cassia marylandica	Cassia marilandica	Wild senna
Medicago lupulina	Hop clover	Black medic	Black medick	Yellow trefoil
Cucurbita moschata	Cucurbita pepo	Cucurbita maxima
Daphne odora	Daphne odora	Daphne indica
Hedysarum coronarium	French honeysuckle	Sulla
Clitoria ternatea	Bluebell	Butterfly pea	Blue pea
Cytisus scoparius	Common broom	Broom	Yellow broom	Sarothamnus scoparius	Spartium scoparium	Scotch broom
Gleditsia triacanthos	Honey locust	Gleditschia triacanthos	Sweet locust
Cladrastis tinctoria	Yellow wood	Virgilia lutea	Cladrastis lutea
Cydonia oblonga	Pyrus cydonia	Cydonia vulgaris
Fraxinus pennsylvanica	Fraxinus lanceolata	Fraxinus viridis	Fraxinus pubescens
Acer palmatum	Acer palmatum	Acer polymorphum
Campsis radicans	Bignonia radicans	Tecoma radicans
Viburnum dentatum	Viburnum tomentosum	Viburnum pubescens
Lens culinaris	Lentille	Lentil
Pulicaria dysenterica	Inula dysenterica	Pulicaria dysenterica
Fatsia japonica	Aralia sieboldii	Aralia japonica
Hepatica hepatica	Hepatica triloba	Anemone hepatica
Rosa rugosa	Rosa cinnamomea	Rosa rugosa
Perilla nankinensis	Coleus blumei	Coleus verschaffeltii
Lupinus luteus	Yellow lupin	Yellow lupine
Citrus medica	Citrus limetta	Citrus aurantium
Amygdalus communis	Prunus amygdalus	Prunus communis
Nabalus albus	Nabalus albus	Prenanthes alba
Phaseolus coccineus	Runner bean	Scarlet runner bean	Phaseolus multiflorus	Scarlet runner
Carnegiea gigantea	Saguaro	Cereus giganteus
Quercus stellata	Quercus minor	Quercus obtusiloba
Geum canadense	Geum urbanum	Geum album	Geum virginianum
Citrus trifoliata	Citrus trifoliata	Poncirus trifoliata
Silene gallica	Silene anglica	Silene gallica	Silene conica
Quercus bicolor	Quercus velutina	Quercus platanoides
Arachis hypogaea	Groundnut	Ground nut	Peanut	Earthnut
Magnolia obovata	Magnolia glauca	Magnolia hypoleuca
Medicago arabica	Burclover	Medicago maculata	Spotted medick
Euthamia graminifolia	Solidago lanceolata	Solidago graminifolia
Lupinus albus	White lupine	White lupin
Viola gracilis	Viola calcarata	Viola cornuta
Lonicera canadensis	Lonicera canadensis	Lonicera ciliata
Potentilla gracilis	Duchesnea indica	Fragaria indica
Phaseolus mungo	Mung bean	Green gram	Phaseolus radiatus	Phaseolus aureus
Laurus benzoin	Laurus cassia	Laurus cinnamomum
Cinnamomum cassia	Laurus camphora	Laurus cassia	Cinnamomum cassia	Laurus cinnamomum
Prunus angustifolia	Prunus chicasa	Prunus insititia
Hedysarum gyrans	Desmodium gyrans	Telegraph plant
Crotalaria retusa	Yellow lupin	Rattleweed
Clematis paniculata	Clematis integrifolia	Clematis indivisa
Lindera benzoin	Benzoin odoriferum	Laurus benzoin	Benzoin benzoin
Canavalia gladiata	Sword bean	Canavalia ensiformis
Physostigma venenosum	Ordeal bean	Calabar bean
Impatiens capensis	Impatiens fulva	Impatiens biflora
Ulmus rubra	Ulmus pubescens	Ulmus rubra	Ulmus fulva
Calluna vulgaris	Erica herbacea	Erica ciliaris	Erica vulgaris	Calluna erica
Medicago minima	Medicago minima	Burclover
Cirsium vulgare	Cnicus lanceolatus	Cirsium lanceolatum	Carduus lanceolatus	Cirsium vulgare
Malva rotundifolia	Malva borealis	Malva parviflora
Lupinus angustifolius	Blue lupine	Blue lupin
Quercus nigra	Quercus aquatica	Quercus dentata	Quercus marylandica	Quercus nana
Physalis viscosa	Physalis pubescens	Physalis lanceolata
Sedum dasyphyllum	Sedum dasyphyllum	Sedum glaucum	Sedum villosum
Rhododendron canadense	Rhododendron rhodora	Rhodora canadensis
Erigeron canadensis	Conyza canadensis	Leptilon canadense
Pyrethrum parthenium	Matricaria parthenium	Chrysanthemum parthenium
Sorbus domestica	Pyrus domestica	Pyrus sorbus
Rosa palustris	Rosa multiflora	Rosa bracteata
Copaifera officinalis	Copaiba balsam	Balsam copaiba
Ampelopsis heterophylla	Ampelopsis heterophylla	Vitis heterophylla
Viburnum edule	Viburnum pauciflorum	Viburnum acerifolium
Quercus acuminata	Quercus hypoleuca	Quercus laurifolia
Aegle marmelos	Aegle marmelos	Belou marmelos
Physocarpus opulifolius	Spiraea opulifolia	Opulaster opulifolius	Neillia opulifolia
Prunus salicina	Prunus triflora	Prunus armeniaca
Cydonia sinensis	Pyrus sinensis	Cydonia vulgaris	Pyrus chinensis
Comarum palustre	Potentilla palustris	Potentilla comarum
Anemonella thalictroides	Syndesmon thalictroides	Anemone thalictroides	Thalictrum anemonoides
Red sandalwood	Bead tree	Adenanthera pavonina
Adenanthera pavonina	Red sandalwood	Bead tree
Lathyrus aphaca	Yellow vetch	Yellow vetchling	Yellow pea
Pterocarpus santalinus	Sandalwood	Red sandalwood
Salix interior	Salix rubra	Salix longifolia
Lathyrus sativus	Chickling vetch	Indian pea	Grass pea
Baphia nitida	Barwood	Camwood
Dictamnus albus	Fraxinella alba	Dictamnus fraxinella
Quercus ilex	Quercus ilicifolia	Quercus glauca
Calystegia soldanella	Calystegia soldanella	Convolvulus soldanella
Annona squamosa	Custard apple	Sweetsop	Annona glabra
Arabidopsis thaliana	Sisymbrium thalianum	Arabis thaliana
Medicago falcata	Lucerne	Yellow lucerne	Medick
Turritis glabra	Arabis glabra	Arabis perfoliata
Sesbania grandiflora	Agathi	Spanish armada	Christmas bells	Sesban	Agati grandiflora
Abutilon theophrasti	Abutilon abutilon	Abutilon avicennae	Sida abutilon
Vitis arizonica	Vitis californica	Vitis riparia	Vitis aestivalis
Lysimachia terrestris	Lysimachia stricta	Lysimachia vulgaris
Sambucus canadensis	Sambucus glauca	Sambucus mexicana
Lycopus americanus	Lycopus europaeus	Lycopus sinuatus
Melampyrum lineare	Melampyrum americanum	Melampyrum sylvaticum
Bokhara clover	Melilotus officinalis	Melilotus parviflora	Melilotus indica
Draba verna	Erophila verna	Erophila vulgaris
Arctium minus	Arctium lappa	Lappa minor
Acer saccharinum	Acer eriocarpum	Acer dasycarpum
Linum striatum	Linum rigidum	Linum virginianum
Chaenomeles japonica	Pyrus maulei	Cydonia maulei	Pyrus japonica	Cydonia japonica
Clianthus puniceus	Glory pea	Lobster claw
Mentha aquatica	Mentha sativa	Mentha hirsuta	Mentha citrata
Cirsium palustre	Cnicus palustris	Carduus palustris
Quercus montana	Quercus pumila	Quercus castanea
Quercus ilicifolia	Quercus pumila	Quercus nana
Kerria japonica	Spiraea japonica	Corchorus japonicus
Bidens laevis	Heliopsis laevis	Bidens chrysanthemoides
Moneses uniflora	Pyrola uniflora	Moneses grandiflora
Epilobium palustre	Epilobium tetragonum	Epilobium lineare
Glycosmis pentaphylla	Glycosmis pentaphylla	Murraya exotica
Agoseris glauca	Troximon glaucum	Agoseris glauca
Arctium lappa	Lappa officinalis	Lappa major	Arctium majus	Arctium lappa
Weigela rosea	Diervilla florida	Diervilla rosea	Weigela amabilis
Citrus limon	Citrus limonia	Citrus limonum	Citrus bergamia
Buxus sempervirens	Buxus arborescens	Buxus suffruticosa
Alliaria petiolata	Alliaria officinalis	Erysimum alliaria	Sisymbrium alliaria
Diospyros ebenum	Diospyros melanoxylon	Diospyros ebenaster
Citrullus colocynthis	Cucumis colocynthis	Citrullus colocynthis
Callistephus chinensis	Callistephus hortensis	Aster chinensis
Rumex alpinus	Rumex patientia	Rheum rhaponticum
Petasites officinalis	Petasites vulgaris	Tussilago petasites	Cineraria hybrida
Sorbus torminalis	Pyrus torminalis	Sorbus torminalis
Hydrocotyle verticillata	Hydrocotyle verticillata	Hydrocotyle vulgaris
Elaeagnus commutata	Elaeagnus commutata	Elaeagnus argentea	Shepherdia argentea
Betula alleghaniensis	Betula excelsa	Betula lutea
Helianthus annuus	Helianthus multiflorus	Helianthus lenticularis
Crataegus flava	Crataegus spathulata	Crataegus viridis
Pyrethrum inodorum	Matricaria inodora	Chrysanthemum inodorum
Saponaria vaccaria	Vaccaria vulgaris	Vaccaria vaccaria
Stellaria palustris	Stellaria glauca	Stellaria media
Orobanche uniflora	Thalesia uniflora	Aphyllon uniflorum
Chamaecrista fasciculata	Cassia chamaecrista	Partridge pea	Cassia fasciculata
Tamarindus indica	Indian date	Tamarind
Vicia hirsuta	Ervum hirsutum	Hairy vetch	Hairy tare
Catharanthus roseus	Lochnera rosea	Vinca rosea
Mentha arvensis	Mentha gentilis	Mentha sativa
Brugmansia suaveolens	Datura suaveolens	Datura arborea
Citrus maxima	Citrus decumana	Citrus medica	Citrus nobilis	Citrus grandis
Aconitum fischeri	Aconitum autumnale	Aconitum napellus
Ipomoea batatas	Convolvulus batatas	Convolvulus panduratus	Batatas edulis
Alnus japonica	Alnus japonica	Betula japonica
Ceiba pentandra	Bombax pentandrum	Eriodendron anfractuosum
Laburnum anagyroides	Cytisus laburnum	Common laburnum	Golden chain	Golden rain	Laburnum vulgare
Lathyrus latifolius	Perennial pea	Everlasting pea	Perennial sweet pea
Salix daphnoides	Salix pulchra	Salix cinerea
Asclepias viridiflora	Asclepias lanceolata	Acerates viridiflora
Salix scouleriana	Salix flavescens	Salix nuttallii
Cirsium heterophyllum	Cnicus heterophyllus	Carduus heterophyllus
Quercus coccinea	Quercus acuta	Quercus palustris
Sarracenia minor	Sarracenia variolaris	Sarracenia rubra
Ptilimnium capillaceum	Ammi majus	Ptilimnium capillaceum	Discopleura capillacea
Magnolia denudata	Magnolia conspicua	Magnolia yulan
Paritium tiliaceum	Hibiscus elatus	Hibiscus tiliaceus
Vicia ervilia	Bitter vetch	Ervum ervilia
Tilia tomentosa	Tilia alba	Tilia argentea
Veronica persica	Veronica buxbaumii	Veronica tournefortii
Lyonia lucida	Andromeda mariana	Pieris nitida	Andromeda nitida
Lobelia cardinalis	Lobelia fulgens	Lobelia ramosa	Lobelia splendens
Mucuna pruriens	Cowitch	Velvet bean	Dolichos pruriens	Velvetbean
Physalis peruviana	Physalis edulis	Physalis pubescens
Castanospermum australe	Black bean	Moreton bay chestnut
Croton eluteria	Croton cascarilla	Croton eluteria
Lathyrus japonicus	Beach pea	Sea pea
Quercus lusitanica	Quercus glauca	Quercus undulata
Doellingeria umbellata	Diplopappus umbellatus	Aster umbellatus
Capsicum baccatum	Capsicum baccatum	Capsicum minimum
Apios americana	Glycine apios	Apios tuberosa
Quercus glabra	Quercus acuta	Quercus glauca
Stellaria longifolia	Alsine longifolia	Stellaria longifolia	Stellaria graminea
Physalis pubescens	Physalis angulata	Physalis minima	Physalis alkekengi
Magnolia grandiflora	Magnolia foetida	Magnolia obovata
Antennaria dioica	Antennaria microphylla	Gnaphalium alpinum	Gnaphalium dioicum
Berberis aquifolium	Berberis pinnata	Mahonia aquifolium
Malus coronaria	Malus glaucescens	Pyrus coronaria
Polygonum mite	Polygonum alpinum	Polygonum minus
Cirsium undulatum	Cnicus undulatus	Carduus undulatus
Filipendula rubra	Spiraea lobata	Ulmaria rubra
Cercis canadensis	Redbud	Eastern redbud	Judas tree
Anaphalis margaritacea	Anaphalis margaritacea	Gnaphalium margaritaceum	Antennaria margaritacea
Lotus tetragonolobus	Asparagus pea	Rice paper plant
Centaurea dealbata	Centaurea candidissima	Centaurea gymnocarpa
Sophora japonica	Japanese pagoda tree	Umbrella tree
Vicia faba	Faba vulgaris	Broad bean	Faba bean	Horse bean	English bean	Field bean	Small bean	Tick bean	Windsor bean
Lonicera etrusca	Lonicera periclymenum	Lonicera caprifolium	Lonicera etrusca
Toxicodendron vernix	Rhus vernix	Rhus vernicifera	Rhus venenata
Brasenia schreberi	Brasenia purpurea	Hydropeltis purpurea	Brasenia peltata
Sonneratia caseolaris	Sonneratia caseolaris	Sonneratia acida
Ribes lacustre	Ribes oxyacanthoides	Ribes setosum
Taenidia integerrima	Zizia integerrima	Pimpinella integerrima
Quercus muehlenbergii	Quercus acuminata	Quercus castanea
Malus baccata	Malus prunifolia	Pyrus baccata	Pyrus prunifolia
Malus prunifolia	Pyrus malus	Pyrus prunifolia
Cirsium altissimum	Cnicus altissimus	Carduus altissimus	Cirsium altissimum
Tolu balsam	Toluifera balsamum	Balsam of tolu
Allamanda cathartica	Allamanda grandiflora	Allamanda schottii	Allamanda williamsii	Allamanda hendersonii
Genista anglica	Petty whin	Needle furze
Hypericum densiflorum	Hypericum kalmianum	Hypericum galioides
Capnoides sempervirens	Corydalis glauca	Corydalis sempervirens
Bitter vetch	Orobus tuberosus	Lathyrus macrorrhizus	Lathyrus montanus
Nabalus racemosus	Nabalus racemosus	Prenanthes racemosa
Palaquium gutta	Isonandra gutta	Dichopsis gutta
Lespedeza virginica	Lespedeza reticulata	Lespedeza angustifolia
Eriobotrya japonica	Mespilus japonica	Photinia japonica
Dendrium buxifolium	Ledum buxifolium	Leiophyllum buxifolium
Cyclamen persicum	Cyclamen persicum	Cyclamen latifolium	Cyclamen hederifolium
Arnica montana	Arnica alpina	Arnica angustifolia
Cnicus acaulis	Carduus acaulis	Cirsium acaule
Rhododendron obtusum	Azalea amoena	Azalea obtusa
Lonicera japonica	Lonicera brachypoda	Lonicera nigra	Lonicera flexuosa
Franklinia alatamaha	Gordonia pubescens	Gordonia altamaha
Toona ciliata	Cedrela australis	Cedrela toona
Waltheria indica	Melochia corchorifolia	Waltheria americana
Armeria plantaginea	Armeria cephalotes	Armeria formosa
Lactuca muralis	Lactuca muralis	Prenanthes muralis
Datura metel	Datura fastuosa	Datura alba	Stramonium datura
Cirsium arvense	Serratula arvensis	Cnicus arvensis	Carduus arvensis
Incarvillea grandiflora	Bignonia grandiflora	Tecoma grandiflora
Laurus cassia	Cinnamomum zeylanicum	Laurus cinnamomum	Cinnamomum iners
Oxyria digyna	Oxyria reniformis	Rumex digynus
Epifagus virginiana	Leptamnium virginianum	Orobanche virginiana
Digitalis grandiflora	Digitalis grandiflora	Digitalis lutea	Digitalis ambigua
Polygala nuttallii	Polygala ambigua	Polygala sanguinea
Cassia tora	Sicklepod	Cassia obtusifolia
Nasturtium officinale	Nasturtium aquaticum	Rorippa nasturtium
Geum aleppicum	Geum intermedium	Geum strictum	Geum canadense
Simmondsia chinensis	Jojoba	Simmondsia californica
Malva sylvestris	Malva rotundifolia	Malva silvestris	Malva sylvestris
Pimpinella saxifraga	Pimpinella magna	Pimpinella major
Helianthemum canadense	Cistus canadensis	Helianthemum majus	Lechea major
Spondias mombin	Spondias lutea	Spondias cytherea
Lathyrus pratensis	Meadow pea	Meadow vetchling	Yellow vetchling
Viola lactea	Viola montana	Viola stagnina
Mimulus cupreus	Mimulus guttatus	Mimulus luteus
Sorbus sitchensis	Pyrus americana	Pyrus sitchensis
Dillenia philippinensis	Dillenia indica	Dillenia speciosa
Argemone mexicana	Argemone grandiflora	Argemone alba
Kallstroemia maxima	Tribulus maximus	Tribulus terrestris
Lonicera dioica	Lonicera glaucescens	Lonicera parviflora	Lonicera glauca
Lyonia ligustrina	Andromeda paniculata	Andromeda racemosa	Andromeda ligustrina	Xolisma ligustrina
Citrus japonica	Citrus aurantium	Atalantia monophylla
Agrostemma githago	Lychnis githago	Githago segetum
Ipomoea nil	Convolvulus nil	Pharbitis nil	Ipomoea setosa	Ipomoea triloba
Ampelopsis cordata	Cissus ampelopsis	Vitis indivisa
Rumex domesticus	Rumex alpinus	Rumex crispus
Aruncus sylvester	Aruncus aruncus	Spiraea aruncus
Laportea canadensis	Urticastrum divaricatum	Urtica canadensis
Trifolium campestre	Trifolium agrarium	Hop clover	Trifolium procumbens	Low hop clover
Nymphaea alba	Castalia alba	Castalia speciosa	Castalia odorata
Cirsium discolor	Cnicus discolor	Carduus discolor
Triphasia trifoliata	Triphasia aurantiola	Limonia trifoliata
Bauhinia variegata	Mountain ebony	Orchid tree
Pilea microphylla	Pilea microphylla	Pilea muscosa
Bidens pilosa	Bidens coronata	Coreopsis coronata	Bidens tripartita	Bidens leucantha
Manihot esculenta	Manihot manihot	Jatropha manihot	Janipha manihot	Manihot utilissima	Manihot aipi
Pyrus melanocarpa	Aronia melanocarpa	Aronia nigra	Pyrus nigra
Potentilla nepalensis	Potentilla formosa	Potentilla nepalensis
Tilia vulgaris	Tilia vulgaris	Tilia intermedia
Ilex opaca	Ilex aquifolium	Ilex canadensis
Cuphea viscosissima	Parsonsia petiolata	Cuphea petiolata
Tilia cordata	Tilia parvifolia	Tilia intermedia	Tilia ulmifolia
Cassia bicapsularis	Cassia laevigata	Cassia emarginata
Glory pea	Clianthus dampieri	Desert pea	Lobster claw
Erica regerminans	Erica caffra	Erica persoluta
Gymnocladus dioica	Kentucky coffee tree	Gymnocladus canadensis	Guilandina dioica	Gymnocladus dioicus
Aphananthe aspera	Aphananthe aspera	Celtis sinensis
Salix alaxensis	Salix speciosa	Salix lapponum
Porteranthus trifoliatus	Gillenia trifoliata	Spiraea trifoliata
Persicaria punctata	Polygonum acre	Polygonum maritimum	Polygonum punctatum
Paeonia sinensis	Paeonia albiflora	Paeonia chinensis
Utricularia gibba	Utricularia biflora	Utricularia fibrosa
Centrosema pubescens	Butterfly pea	Cowitch	Centrosema virginianum	Snake plant
Quercus rubra	Quercus borealis	Quercus ambigua
Sassafras albidum	Sassafras variifolium	Sassafras sassafras	Sassafras officinale	Laurus sassafras	Sassafras laurus
Salix argyrocarpa	Salix repens	Salix fusca
Salix myrsinites	Salix fusca	Salix retusa
Agastache nepetoides	Hyssopus nepetoides	Lophanthus nepetoides
Gaylussacia frondosa	Vaccinium corymbosum	Vaccinium frondosum
Helosciadium nodiflorum	Sium nodiflorum	Apium nodiflorum
Rhizophora mucronata	Rhizophora candelaria	Rhizophora mangle
Aster vimineus	Aster miser	Aster diffusus	Aster multiflorus	Aster lateriflorus
Sapium sebiferum	Stillingia sebifera	Croton sebiferum
Quercus incana	Quercus heterophylla	Quercus cinerea	Quercus brevifolia
Cassia fistula	Cathartocarpus fistula	Purging cassia	Cassie	Indian laburnum	Golden rain	Golden shower
Salix arctophila	Salix groenlandica	Salix arctica
Abrus precatorius	Jequirity bean	Abrus abrus	Licorice	Wild liquorice	Wild licorice
Corydalis cava	Corydalis bulbosa	Corydalis tuberosa	Fumaria bulbosa
Emilia sagittata	Cacalia coccinea	Emilia flammea
Tinnevelly senna	Cassia angustifolia	True senna	Indian senna	Cassia senna	Cassia acutifolia	Alexandrian senna
Minuartia rubella	Alsine rubella	Arenaria rubella
Pea bean	Phaseolus lathyroides	Wild bean	Phaseolus semierectus
Psophocarpus tetragonolobus	Asparagus pea	Goa bean	Asparagus bean
Carya alba	Juglans tomentosa	Carya tomentosa	Juglans glabra	Juglans alba	Juglans squamosa
Picrasma excelsa	Quassia excelsa	Picraena excelsa
Cinnamomum camphora	Cinnamomum camphora	Camphora officinalis	Laurus camphora	Camphora officinarum
Descurainia sophia	Sisymbrium sophia	Sophia sophia
Vicia cracca	Tufted vetch	Cow vetch	Bird vetch
Vicia villosa	Fodder vetch	Winter vetch	Hairy vetch
Macleaya cordata	Bocconia cordata	Bocconia japonica
Veronicastrum virginicum	Veronica virginica	Leptandra virginica
Quercus falcata	Quercus triloba	Quercus digitata
Gaillardia pulchella	Gaillardia picta	Gaillardia bicolor
Spergularia salina	Arenaria marina	Tissa marina	Lepigonum salinum	Spergularia marina
Wikstroemia indica	Daphne cannabina	Daphne indica
Cuscuta glomerata	Cuscuta americana	Cuscuta paradoxa
Solanum americanum	Solanum nodiflorum	Bird pepper
Acrocarpus fraxinifolius	Single tree	Red cedar
Epilobium parviflorum	Epilobium molle	Epilobium hirsutum	Epilobium palustre
Derris elliptica	Derris root	Tuba root
Cicer arietinum	Chickpea	Bengal gram	Chick pea
Wisteria floribunda	Wisteria multijuga	Japanese wisteria	Dolichos japonicus
Rosa chinensis	Rosa borbonica	Rosa sinica
Dicentra eximia	Dielytra eximia	Fumaria formosa
Platycodon mariesii	Wahlenbergia grandiflora	Campanula grandiflora
Indigofera arrecta	Java indigo	Bengal indigo
