# Supplementary material for: Constructing a biodiversity terminological inventory
Source: PLoS One. 2017 Apr 17;12(4):e0175277. doi: 10.1371/journal.pone.0175277 (PMC5393592; doi:10.1371/journal.pone.0175277)
Supplement: S1 File — (XLSX) [file pone.0175277.s002.xlsx]

## Sheet: BirdLife
Term	Count-based	Count-based BAM	CBOW	CBOW-BAM	Glove	Glove-BAM			Methods	Count-based	Count-based BAM	CBOW	CBOW-BAM	Glove	Glove-BAM
1	1	1	1	0.0144928	1	0.0142857			Means	0.442784	0.341491	0.695572	0.132772	0.727939	0.2286
2	0.0259846	0.173378	0.108403	0.00532812	0.833333	0.140385			Position	1	2	3	4	5	6
3	0.503484	0.0968468	1	0.056993	0.590909	0.416667
4	0.501733	0.501321	0.416667	0.0256447	0.00265127	0.0301464
5	1	0.00125156	1	0.0010627	1	0.00190476
6	0.00267739	0.337162	0.528571	0.729167	0.20322	1			Single-tail test
7	0.254016	0.502092	0.7	0.0206106	1	0.0203236
8	0.5	0.333333	0.0666667	0.0133333	0.333333	0.166667
9	1	1	1	1	1	0.333333
10	0.576923	0.590909	0.52439	0.514085	1	0.590909			Dunnett
11	1	0.25	1	0.00235849	1	0.04			Information sorted in decreasing order
12	0.55	0.502625	0.538462	0.105319	0.7	0.101912			Methods	CBOW-BAM	Glove-BAM	Count-based BAM	Count-based	CBOW
13	0.142857	0.111111	1	0.00606061	1	0.047619			Statistics	40.9122	34.3249	26.5647	19.6017	2.22492
14	1	0.0135135	1	0.0111111	1	0.00854701			Results	**	**	**	**	ns
15	0.25	0.333333	1	0.0588235	1	0.2
16	1	1	1	0.00137552	1	0.111111
17	0.00294985	0.00251889	0.2	0.25	0.5	1			Bonferroni
18	1	1	1	0.00331126	1	0.0714286			Information sorted in decreasing order
19	1	1	1	0.00724638	0.001	0.25			Methods	CBOW-BAM	Glove-BAM	Count-based BAM	Count-based	CBOW	Glove
20	0.333333	0.333333	1	0.0227273	1	0.25			Statistics	0.132772	0.2286	0.341491	0.442784	0.695572	0.727939
21	0.7	0.366667	0.5	0.514925	0.263889	0.75			Results	a	b	c	d	e	e
22	0.0039913	0.00404448	0.833333	0.201923	0.7	0.291667
23	0.166667	0.2	1	0.00179533	1	0.0212766
24	0.7	0.326923	0.3	0.0229178	0.501012	0.134483
25	0.625	0.7	1	0.501848	1	0.611111
26	1	1	0.5	0.0196078	1	0.0204082
27	0.416667	0.176667	0.155303	0.0242553	0.666667	0.0418118
28	0.125	0.25	1	0.00355872	1	0.333333
29	0.0017301	0.00107759	0.5	0.00591716	1	0.00813008
30	0.333333	0.0026738	1	0.0144928	1	0.0344828
31	0.0185185	0.000903342	1	0.00330033	1	0.001
32	0.833333	0.833333	1	0.252688	1	0.321429
33	0.5	0.5	0.5	0.0208333	1	0.125
34	0.00653595	0.00609756	1	0.008	1	0.0666667
35	0.5	0.510526	0.833333	0.0738636	0.0806818	0.092029
36	0.0027933	0.0025974	0.142857	0.0188679	0.5	0.0714286
37	0.00535113	0.00215517	0.833333	0.115132	0.75	0.102632
38	1	1	1	0.00588235	1	0.0416667
39	0.016388	0.0873984	0.3125	0.0232026	0.642857	0.0186117
40	1	0.25	1	0.0153846	1	0.333333
41	0.72549	0.75	0.916667	0.419192	1	0.555556
42	0.00392157	0.00826446	0.166667	0.0454545	0.142857	0.03125
43	1	0.0117647	1	0.0217391	1	0.00526316
44	1	0.5	0.333333	0.0833333	1	0.5
45	0.5	1	1	0.0166667	1	1
46	1	1	1	0.0263158	1	1
47	0.00451876	0.002578	0.75	0.205128	1	0.5
48	0.00286533	0.0010101	0.111111	0.00819672	1	0.142857
49	0.00147275	0.00091659	0.5	0.00531915	0.00413223	0.00110619
50	0.0909091	0.00316456	1	0.0102041	0.0714286	0.0666667
51	0.166667	0.2	0.125	0.0188679	1	0.0833333
52	1	0.00193424	1	0.00334448	1	0.00184843
53	0.00115075	0.00128535	0.00227273	0.0526316	0.00090009	0.00188324
54	0.00354571	0.00331591	0.0604167	0.0361093	0.126942	0.00498687
55	0.0113789	0.280808	0.136427	0.392954	0.0637292	0.738095
56	0.00377358	0.00377358	0.125	0.0344828	1	0.5
57	0.00262467	0.0042735	0.5	0.00250627	1	0.00341297
58	0.00215054	0.000998004	1	0.0185185	1	0.0454545
59	0.166667	0.166667	0.0454545	0.003367	1	0.0434783
60	1	1	0.22549	0.50211	0.0173853	0.501931
61	0.666667	0.833333	0.566667	0.625	1	1
62	1	0.000972763	1	0.00381679	0.04	0.00114811
63	0.00350877	0.00174825	1	0.004	1	0.00189394
64	1	0.00917431	1	0.0121951	1	0.00740741
65	0.00289855	0.00172414	1	0.00699301	0.5	0.00617284
66	0.333333	0.25	1	0.00456621	1	0.047619
67	1	1	0.5	0.00401606	1	0.0833333
68	0.00154799	0.00104603	1	0.0833333	1	0.111111
69	0.333333	1	1	0.0555556	1	0.333333
70	0.00204918	0.0017331	0.142857	0.0909091	0.333333	1
71	1	0.00277778	1	0.0909091	1	0.142857
72	1	0.00456621	1	0.0021645	0.5	0.00206186
73	1	0.5	0.333333	0.00343643	1	0.2
74	0.502096	0.511905	1	0.503876	0.535714	0.0489659
75	0.333333	0.0714286	1	0.00729927	1	0.05
76	0.0666667	0.0714286	0.5	0.0108696	1	1
77	0.00280112	0.00125628	1	0.00480769	1	0.025641
78	0.517857	0.110119	0.509434	0.00298912	1	0.0634921
79	0.00343976	0.50232	0.291667	0.509709	0.6	0.555556
80	0.00246305	0.00123001	0.2	0.0277778	0.5	0.0714286
81	0.00268817	0.00531915	0.5	0.00478469	0.25	0.0204082
82	1	1	1	1	1	1
83	0.25	0.2	1	0.0123457	1	0.2
84	0.571685	0.672131	1	0.143914	0.916667	0.189973
85	0.501631	0.502786	0.501815	0.504878	0.502024	0.502469
86	0.2	0.333333	1	0.00396825	1	0.0434783
87	0.00314465	0.00234192	0.166667	0.00222222	1	0.0178571
88	0.625	0.509901	0.583333	0.0397303	0.7	0.0584209
89	0.545455	0.506061	0.611111	0.511111	1	0.506623
90	0.507407	1	0.133333	0.7	0.00312015	0.833333
91	1	0.833333	1	0.528571	1	1
92	0.7	1	1	0.333333	0.833333	0.333333
93	1	1	0.583333	0.00474182	0.00393475	0.00726737
94	0.504237	0.503774	1	0.0430698	0.0842967	0.0875576
95	0.00240964	0.00167224	1	0.0133333	0.333333	0.0294118
96	0.00155521	0.00120773	0.333333	0.00209205	1	0.003125
97	0.0166667	0.00125313	0.333333	0.0131579	0.333333	0.0909091
98	0.5	0.333333	0.142857	0.00862069	1	0.0454545
99	0.00355872	0.0105263	0.5	0.025	1	0.0625
100	0.125	1	1	0.166667	1	0.333333
101	0.833333	0.666667	0.833333	0.0229178	0.501125	0.583333
102	0.55	0.515625	0.7	0.00496213	1	0.0568182
103	0.0029102	0.00384668	0.258264	0.00350887	0.508929	0.00769092
104	0.166667	0.125	0.2	0.025	1	0.0714286
105	0.0849106	0.501873	1	1	1	1
106	0.171593	0.00898268	0.215909	0.193694	0.500931	0.576923
107	0.502865	0.526316	0.366667	0.366667	0.340909	0.366667
108	0.00331126	0.00719424	1	0.0555556	0.25	0.0208333
109	0.625	0.590909	0.571429	0.507937	0.00526817	0.7
110	0.0111111	0.00091659	0.2	0.0208333	0.0153846	0.000918274
111	1	0.00247525	1	0.00869565	0.166667	0.00473934
112	1	0.001443	1	0.00617284	0.1	0.00214133
113	0.333333	0.25	0.333333	0.00152439	1	0.0714286
114	0.2	0.00775194	0.5	0.00131062	1	0.000978474
115	0.00208333	0.00119048	1	0.00189753	1	0.0019685
116	1	0.00131062	1	0.00364964	1	0.00862069
117	0.00282486	0.00093985	1	0.00274725	1	0.00123153
118	0.5	0.047619	1	0.00409836	0.00130548	0.0204082
119	0.5	1	0.333333	0.0025	1	0.111111
120	0.0714286	0.1	0.111111	0.00234742	1	0.125
121	0.0044843	0.00309598	0.5	0.0588235	1	0.25
122	0.833333	0.313131	0.692308	0.0363799	1	0.288889
123	0.5	0.25	1	0.00271739	0.0144928	0.00699301
124	0.15	0.225	0.183824	0.00784493	0.833333	0.140873
125	1	1	1	0.0625	1	0.0526316
126	0.00273224	0.00217865	1	0.037037	1	0.0166667
127	0.0033557	0.00255102	0.5	0.0178571	0.5	0.025
128	0.55	0.175841	0.501536	0.00143139	1	0.1
129	0.25	1	0.5	0.00337838	1	0.0555556
130	0.2	0.2	1	0.00546448	1	0.025
131	1	1	1	0.00529101	1	0.0909091
132	0.5	0.0178571	1	0.0416667	1	0.142857
133	0.00405319	0.00188198	1	0.52439	0.00259313	0.666667
134	1	0.5	0.0769231	0.00251889	1	0.125
135	0.003367	0.00662252	0.5	0.142857	1	0.142857
136	0.502688	0.251825	0.326923	0.102674	0.833333	0.0788913
137	0.00684932	0.00223214	1	0.00609756	0.25	0.0322581
138	0.00291545	0.00877193	0.5	0.0227273	0.2	1
139	0.25	1	0.166667	0.0833333	1	0.125
140	0.333333	0.0227273	0.00234192	0.00173913	0.00101523	0.00107759
141	0.00399881	0.674931	0.916667	0.697917	0.374556	1
142	0.375	0.127304	0.121429	0.00505515	0.75	0.208333
143	0.25	1	1	0.016129	1	0.166667
144	0.0454545	0.0526316	0.25	0.00925926	1	1
145	0.5	1	1	0.0232558	0.0769231	0.00735294
146	0.583333	0.5	0.75	0.0247093	1	0.172619
147	1	0.416667	0.222222	0.0209091	0.75	0.112121
148	0.5	0.25	0.0454545	0.00282486	0.00316456	0.00813008
149	0.168237	0.251458	0.501709	0.503311	0.513333	0.503279
150	0.5	0.5	0.5	0.0123457	1	0.0333333
151	0.833333	0.583333	1	0.501152	0.642857	0.509615
152	0.00218818	0.00143266	0.5	0.0208333	1	0.0526316
153	0.666667	1	0.533333	0.668114	0.00232307	0.716667
154	0.5	0.5	1	0.5	1	0.333333
155	0.333333	0.004	0.25	0.00181488	0.333333	0.166667
156	0.168647	0.502985	1	0.0267595	0.75	0.0199713
157	0.0382838	0.00618802	1	0.00378705	0.506579	0.0137107
158	1	1	1	0.0434783	1	0.166667
159	1	1	1	0.016129	0.333333	0.5
160	0.291667	0.508547	1	0.0406326	0.7	0.0674261
161	0.392857	0.0943223	0.35	0.00588768	0.500968	0.133333
162	1	0.00143062	1	0.00518135	0.5	0.00144718
163	0.00934579	0.00299401	1	0.012987	1	0.01
164	0.0769231	0.0454545	1	0.0153846	1	0.0909091
165	0.00268097	0.00104932	1	0.00271739	1	0.0243902
166	0.5	0.142857	0.25	0.00645161	1	0.125
167	0.511364	0.00312069	1	0.0168174	1	0.107955
168	0.291667	0.266667	0.25	0.011599	0.167972	0.2
169	0.00136612	0.000905797	1	0.0196078	1	0.0222222
170	0.00460829	0.0013587	1	0.00534759	0.25	0.00613497
171	1	0.0016129	0.5	0.0163934	1	0.00371747
172	0.166667	0.333333	0.166667	0.0333333	1	0.1
173	0.00359712	0.0526316	0.25	0.00657895	0.25	0.0416667
174	0.0034188	0.00169199	0.266667	0.0229798	0.266667	0.0463158
175	0.154762	0.833333	1	0.0359649	0.625	0.00911555
176	0.183333	0.361111	0.333333	0.00613184	1	0.0932343
177	0.333333	1	1	1	0.00155039	1
178	0.25	0.166667	1	0.00840336	1	0.0909091
179	0.45	0.642857	1	0.50431	1	0.45
180	1	0.5	1	0.00362319	1	0.25
181	1	0.333333	0.2	0.00787402	0.2	0.0384615
182	0.170651	0.302632	0.7	0.025102	0.5	0.0287267
183	0.00248097	0.0017804	0.512987	0.291667	0.507752	0.666667
184	1	0.2	0.333333	0.00694444	1	0.0322581
185	0.333333	0.01	1	0.00735294	1	0.0277778
186	1	0.0833333	0.5	0.0075188	1	0.05
187	0.00112486	0.00205339	0.333333	0.0416667	1	0.25
188	1	1	0.5	0.00980392	1	0.25
189	0.833333	0.670683	0.809524	0.691667	1	0.614379
190	0.00298507	0.00278552	1	0.5	1	1
191	0.166667	0.333333	0.5	0.0357143	0.0344828	0.00653595
192	0.5	0.5	0.2	0.00746269	1	0.1
193	1	0.5	0.333333	0.00296736	1	0.0357143
194	0.2	0.142857	1	0.1	1	0.125
195	0.5	0.333333	1	0.0163934	0.5	0.25
196	0.555556	0.442857	0.686667	0.668122	0.00432388	0.710145
197	1	1	1	0.111111	1	0.0625
198	0.5	0.5	1	0.0135135	1	1
199	1	1	1	0.025	1	0.2
200	0.0208333	0.0017094	0.5	0.00588235	1	0.00263158
201	0.5	0.5	0.166667	0.00319489	1	0.5
202	1	1	1	0.047619	1	1
203	1	1	1	0.0294118	1	1
204	0.2	0.5	1	0.0555556	1	0.333333
205	0.5	0.25	0.5	0.0018622	1	0.0714286
206	0.091954	0.503195	1	0.503584	0.833333	0.503058
207	0.0402129	0.519608	1	1	1	1
208	0.00340136	0.00161551	0.5	0.00578035	1	0.00294118
209	1	1	0.333333	0.0019084	1	0.0140845
210	0.5	0.25	1	0.00361011	1	0.0344828
211	0.00185529	0.000968992	0.05	0.0243902	0.00113379	0.0172414
212	1	0.00806452	1	0.111111	1	0.333333
213	1	0.333333	1	1	1	1
214	0.361111	0.833333	0.625	0.530303	0.00245587	0.566667
215	0.155556	0.0023938	1	0.0125487	1	0.0403263
216	0.166667	0.0909091	0.5	0.00148368	1	0.0114943
217	1	1	1	0.0133333	1	1
218	1	0.5	0.5	0.00299401	0.333333	0.0149254
219	1	1	1	0.5	0.25	0.333333
220	0.00202429	0.00140056	1	0.00236967	1	0.00487805
221	0.00393701	0.00265252	0.5	0.0027933	1	0.0144928
222	0.00260417	0.000983284	1	0.0344828	0.166667	0.015873
223	0.333333	0.5	1	0.025641	1	0.166667
224	0.6	1	1	0.0896226	1	1
225	1	0.668966	1	0.157812	0.335131	0.237943
226	1	1	1	0.142857	1	0.25
227	0.666667	0.75	0.642857	0.611111	0.75	1
228	0.00432387	0.335692	0.0764347	0.130221	0.0647163	0.4625
229	1	1	0.166667	0.00452489	1	0.142857
230	0.00193798	0.00236407	0.333333	0.00584795	1	0.0037594
231	0.00640664	0.00195143	0.225	0.0104792	0.101059	0.0157631
232	0.00342466	0.00675676	0.2	0.0102041	0.00176367	0.00769231
233	0.75	0.833333	1	0.0665323	1	0.666667
234	1	0.75	1	0.502571	0.517857	0.666667
235	1	1	1	0.0526316	1	0.5
236	0.111111	0.166667	1	0.0277778	1	0.125
237	1	0.0588235	1	0.0163934	1	0.5
238	0.0344828	0.00127714	1	0.0078125	1	0.00263158
239	1	0.142857	0.25	0.012987	1	0.125
240	0.5	0.5	1	0.0131579	1	0.5
241	0.0833333	0.0333333	1	0.00331126	1	0.111111
242	0.833333	0.75	1	0.504444	1	0.833333
243	1	0.0017764	0.326923	0.0791667	0.00441447	0.0253021
244	0.00204918	0.00100604	0.333333	0.011236	1	0.025
245	0.59127	0.611111	0.363851	0.131021	0.467682	0.149199
246	0.5	0.0714286	1	0.00235294	1	0.00215983
247	1	1	1	0.00555556	0.5	0.111111
248	0.1	0.00130719	1	0.00487805	0.00193798	0.00191205
249	1	0.333333	0.5	0.0113636	1	0.166667
250	0.00157729	0.00118483	0.166667	0.0588235	0.333333	0.5
251	0.333333	1	1	0.142857	1	0.25
252	0.0703717	0.356786	0.346401	0.482292	0.0198031	0.669892
253	0.2	0.125	1	0.00813008	1	0.166667
254	0.0188679	0.00159236	1	0.00961538	1	0.0192308
255	0.0192308	0.0263158	0.5	0.0344828	1	0.0588235
256	1	0.00106724	1	0.00183486	1	0.00207469
257	0.00380971	0.10142	0.0620301	0.18254	0.0283859	0.642857
258	0.75	1	1	0.173611	1	1
259	0.583333	0.6	0.833333	0.502545	0.833333	0.225
260	1	1	1	0.00502513	1	0.0034965
261	0.00175747	0.333333	1	0.047619	1	0.25
262	0.0232558	0.00157233	1	0.0133333	1	0.0104167
263	1	1	0.5	0.00198807	0.0011236	0.00568182
264	1	1	0.5	0.00294985	0.00102669	0.142857
265	1	1	0.333333	0.00406504	1	0.333333
266	0.502392	0.501425	1	0.5	1	0.583333
267	0.00222717	0.00268817	0.333333	0.00613497	1	0.0172414
268	0.75	1	1	1	1	1
269	1	0.000909918	1	0.04	0.5	0.00262467
270	0.00273364	0.00444143	0.547619	0.0315999	0.501111	0.0229932
271	0.166667	0.5	0.25	0.00115607	1	0.00116009
272	0.0909091	0.0011236	0.0714286	0.0107527	0.00684932	0.00210526
273	1	0.333333	1	0.00892857	1	0.111111
274	0.00621826	0.00419135	0.333333	0.00375646	0.416667	0.00721254
275	1	0.25	0.2	0.037037	0.00094162	0.142857
276	0.583333	0.502475	1	0.0296131	0.7	0.028937
277	0.111111	0.0666667	1	0.0555556	1	0.0833333
278	0.00405317	0.00796851	1	0.00330446	0.375	0.00429194
279	0.833333	1	0.45	0.833333	1	1
280	0.0717949	0.501393	0.521277	0.0738209	0.75	0.170528
281	0.00641026	0.0018622	1	0.00266667	0.5	0.0030303
282	0.111111	1	0.2	0.00158479	0.0011325	0.00162602
283	0.05	0.25	0.166667	0.00181818	1	0.333333
284	0.503891	0.251379	0.257576	0.530303	0.00138628	0.206667
285	1	0.833333	0.541667	0.545455	1	0.5
286	0.145	0.0474138	0.0290486	0.0108737	0.266667	0.133333
287	0.0714286	0.0769231	0.0416667	0.047619	0.000927644	0.1
288	0.00311801	0.00241793	0.366667	0.0198566	0.215909	0.0233766
289	0.00465116	0.030303	1	0.0833333	1	0.5
290	1	0.00119332	1	0.0555556	1	0.00454545
291	0.142857	0.25	0.333333	0.00446429	1	0.00145773
292	1	1	1	0.00471698	1	0.00505051
293	0.00342466	0.00207039	0.333333	0.0196078	1	1
294	0.5	1	1	0.00396825	0.25	0.0018797
295	0.0181818	0.00107759	1	0.00292398	0.0131579	0.00189394
296	0.0769231	0.25	0.0625	0.0027248	0.166667	0.0333333
297	0.333333	0.00161551	1	0.0070922	1	0.0025641
298	0.111111	0.142857	1	0.1	1	0.166667
299	0.00497512	1	1	0.0113636	1	0.2
300	0.5	0.333333	1	0.2	1	1
301	0.2	0.25	0.5	0.125	1	0.2
302	1	1	1	0.366667	1	0.583333
303	1	0.000968992	1	0.00294985	1	0.00126904
304	1	0.5	1	0.00393701	1	0.2
305	0.25	0.25	1	0.00787402	1	0.166667
306	0.00347222	0.00280112	1	0.00934579	1	0.00568182
307	1	0.00232019	1	0.00714286	1	0.0212766
308	0.0909091	0.0714286	1	0.00210084	1	0.0185185
309	1	0.0434783	1	0.1	1	1
310	0.2	0.00649351	1	0.0119048	1	0.00487805
311	0.0175439	0.2	1	0.04	1	0.0416667
312	1	1	0.7	0.0331197	1	0.833333
313	0.333333	0.00184502	1	0.00552486	1	0.00436681
314	0.5	1	0.5	0.00248756	1	0.00581395
315	0.0526316	0.0526316	1	0.0116279	1	0.0833333
316	0.583333	1	0.611111	0.0435606	0.501014	1
317	0.111236	0.104082	0.0247967	0.00377364	0.75	0.0428571
318	0.00132275	0.00116822	0.166667	0.142857	0.00116686	0.25
319	0.1	0.333333	1	0.00138696	1	0.011236
320	0.122928	0.668515	0.307576	0.365598	1	0.669872
321	0.75	0.103247	0.5	0.168647	0.112346	0.085958
322	0.0142391	0.00202946	1	0.00247754	0.625	0.00249592
323	0.00306723	0.75	0.566667	0.00657327	0.172481	0.00267716
324	1	1	1	0.0227273	1	0.25
325	0.333333	0.133333	0.266667	0.501072	0.0447819	0.523256
326	0.04	1	0.0833333	0.00378788	1	0.166667
327	1	0.05	1	0.0070922	1	0.00308642
328	0.0224581	0.507299	0.642857	0.0550699	0.366667	0.166667
329	0.00312509	0.00177752	0.416667	0.0686937	0.7	0.208333
330	0.0171679	0.00262462	0.833333	0.00787815	0.00189185	0.00334543
331	0.0588235	0.0105263	0.25	0.0142857	1	0.00404858
332	0.678295	0.729167	0.5625	0.0473622	1	0.0694439
333	0.333333	0.333333	1	0.0833333	1	0.0714286
334	1	0.0017331	0.5	0.0344828	1	0.0208333
335	0.00695666	0.00317171	0.18254	0.0143098	0.251447	0.0201132
336	0.00332226	0.00257069	0.5	0.166667	0.125	0.5
337	0.130556	0.611111	1	0.509901	0.501934	0.7
338	0.75	1	1	0.0082063	0.501339	0.833333
339	0.5	1	1	0.00347222	1	0.0434783
340	1	1	1	0.00152439	1	0.00649351
341	0.5	1	1	0.00184502	1	0.0344828
342	0.333333	0.00540541	0.5	0.0322581	0.2	0.0666667
343	0.5	0.00303951	1	0.0136986	1	0.00298507
344	1	1	1	0.5	1	0.5
345	1	1	0.5	0.142857	1	0.25
346	1	0.0769231	0.0133333	0.00373134	1	0.0104167
347	1	0.00235294	1	0.00404858	0.0357143	0.0212766
348	1	1	0.7	0.0117555	1	0.0416667
349	0.00719424	0.00438596	0.25	0.00387597	0.5	0.00403226
350	0.571429	0.326923	0.75	0.532258	1	0.242857
351	0.102817	0.206667	0.583333	0.0304348	1	0.277778
352	0.00223067	0.00377651	0.45	0.0550725	0.325	0.0454545
353	0.00371345	0.00507246	0.0714286	0.254762	0.0299107	0.254444
354	0.5	0.5	1	0.00578035	1	0.00246305
355	0.5	0.0015528	0.5	0.00456621	1	0.00195695
356	0.00254453	0.00259067	1	0.010989	1	0.0588235
357	1	1	0.5	0.010989	1	0.2
358	0.2	0.111111	0.0121951	0.00390625	0.00205339	0.00961538
359	1	1	1	1	1	0.333333
360	0.0014245	0.00135135	0.0169492	0.00184162	1	0.00294985
361	1	1	1	0.111111	1	1
362	1	0.251828	0.833333	0.101681	1	0.7
363	0.333333	1	1	1	0.0188679	1
364	0.00593283	0.00198185	1	0.00487689	1	0.00937797
365	0.333333	0.00307692	0.5	0.2	0.0555556	0.0238095
366	0.590909	1	1	0.52439	1	0.666667
367	1	0.5	1	1	1	1
368	1	1	1	0.0111111	0.2	0.25
369	0.00452489	0.002849	1	0.00423729	1	0.00275482
370	1	0.00217391	1	0.00606061	0.333333	0.00213675
371	0.5	1	0.5	0.00276243	1	0.0666667
372	0.0384615	0.166667	1	0.00819672	1	0.2
373	0.00158983	0.00108932	0.5	0.0285714	1	0.0526316
374	0.0078125	0.0454545	1	0.00636943	1	0.0149254
375	0.0126582	0.0013587	1	0.02	0.5	0.0294118
376	1	0.25	0.5	0.00561798	1	0.1
377	0.125	0.00232558	1	0.00438596	0.00273224	0.00671141
378	0.00179211	0.00185874	0.125	0.00173913	1	0.0106383
379	0.251637	0.502242	1	1	0.833333	1
380	0.333333	0.25	0.125	0.0196078	0.5	0.0909091
381	1	0.00221729	1	0.00769231	1	0.00326797
382	0.00374369	0.00191098	0.22619	0.153409	1	1
383	1	1	0.333333	0.0181818	1	0.0238095
384	1	0.00137552	1	0.0025	1	0.00546448
385	0.0328655	0.0270563	0.0497312	0.014957	0.516949	0.198925
386	0.75	0.833333	0.545455	0.297619	1	0.392857
387	0.166667	0.0011236	1	0.00502513	1	0.00239808
388	0.25	0.166667	1	0.00900901	1	0.05
389	0.166667	0.2	0.333333	0.0021692	1	0.0526316
390	1	0.5	0.333333	0.00177305	1	0.037037
391	0.5	0.0294118	1	0.00763359	0.00169205	0.00414938
392	0.00163399	0.00826446	0.25	0.111111	1	0.333333
393	1	1	1	0.00694444	1	0.166667
394	0.833333	0.501115	0.833333	0.502865	0.00142092	0.501529
395	1	1	1	1	1	1
396	0.00342466	1	1	1	1	1
397	0.5	0.0018797	1	0.00581395	1	0.00232019
398	0.00178571	0.00628931	0.333333	0.0285714	0.2	0.0227273
399	1	1	1	0.642857	0.50089	0.75
400	0.5	0.5	1	0.0144928	1	0.2
401	1	1	1	0.00434783	0.25	0.00819672
402	0.00390625	0.00209644	1	0.00243902	1	0.0192308
403	0.00388833	0.00258472	1	1	1	1
404	0.00549451	0.00124533	1	0.00355872	0.333333	0.00188324
405	0.5	0.2	1	0.0588235	1	0.2
406	0.00146843	0.00190476	0.5	0.0144928	0.5	0.125
407	0.233333	0.173861	0.0169683	0.00841154	0.265152	0.00940996
408	0.333333	0.111111	0.5	0.0625	1	0.1
409	0.188889	0.212121	0.105556	0.00713868	0.507874	0.260101
410	0.0342988	0.0106224	1	0.252028	0.00267072	0.251232
411	1	0.25	1	0.0019685	1	0.00205761
412	1	1	1	0.00343643	1	0.00319489
413	0.5	0.5	1	0.5	1	1
414	0.291667	0.105814	0.506135	0.037656	0.10989	0.0736707
415	0.5	0.105155	0.0550595	0.013913	0.058642	0.043956
416	0.502494	0.501548	0.583333	0.0152235	0.167751	0.0408333
417	0.00323625	0.00126422	1	0.111111	1	0.1
418	0.0887681	0.173611	0.225	0.00420175	0.0842821	0.0927052
419	1	0.00182482	1	0.0045045	0.142857	0.00184162
420	0.126795	0.250891	0.513158	0.00295716	0.642857	0.253413
421	0.340909	0.291667	0.268182	0.0557276	0.666667	0.10049
422	0.706667	0.675287	0.292929	0.244773	0.00285637	0.449053
423	0.0714286	1	0.0208333	0.003367	1	0.1
424	1	1	1	0.00377358	1	1
425	0.716667	0.336251	0.755556	0.0703467	0.560143	0.0505943
426	0.309524	1	0.75	0.514085	1	0.25
427	0.583333	0.501098	1	0.186275	0.501805	0.416667
428	0.333333	0.0526316	0.111111	0.00471698	1	0.00719424
429	0.333333	0.1	0.111111	0.0125	1	0.2
430	0.125	0.2	0.5	0.0333333	1	0.142857
431	0.00316456	0.00253807	1	0.0107527	1	0.0108696
432	0.00185874	0.00220264	1	0.00236407	1	0.00348432
433	0.00348432	0.00107527	1	0.0344828	1	0.00431034
434	0.502513	0.50565	0.7	0.513889	1	0.514085
435	1	0.00295858	1	0.0138889	1	0.0037037
436	1	0.0013089	1	0.00211864	0.00240385	0.00144928
437	1	0.00106383	1	0.0625	1	0.142857
438	1	1	1	0.00465116	1	0.0075188
439	0.00323887	0.502825	0.0990338	0.1125	0.257576	0.416667
440	0.25	0.5	0.333333	0.0012285	0.2	0.00136986
441	0.0871212	0.0649013	0.130263	0.0697993	0.508929	0.190909
442	1	1	1	0.00348432	1	0.0114943
443	0.0769231	0.5	1	0.00952381	1	0.1
444	0.00210084	0.00125	0.111111	0.0263158	0.333333	0.00833333
445	0.00990676	0.00795034	0.45	0.0455455	0.833333	0.0663158
446	1	1	1	0.7	1	1
447	0.00278625	0.00195366	0.269231	0.111429	0.666667	0.0740741
448	0.611111	0.7	0.171429	0.0578387	0.366667	0.133333
449	0.0344828	0.00145138	0.5	0.00325733	0.0025	0.00840336
450	0.00255754	0.00200803	1	0.00338983	1	0.00404858
451	0.0025641	0.001287	0.25	0.00273224	1	0.00235849
452	1	1	1	0.0026738	1	0.333333
453	0.266949	0.252915	0.375	0.0337235	0.583333	0.0230385
454	0.00404858	0.00952381	0.166667	0.015873	0.333333	0.0625
455	0.0078125	1	1	0.5	1	1
456	0.00181488	0.0013624	0.5	0.00131926	1	0.00184162
457	1	0.00112867	1	0.00990099	0.0769231	0.0769231
458	0.133333	0.416667	1	0.00514835	0.666667	0.0760135
459	0.25	0.0666667	0.05	0.008	1	0.00222222
460	0.00828537	0.0706945	0.168421	0.200542	0.0989967	0.916667
461	1	0.75	1	0.047619	1	0.092803
462	0.0555556	0.0045045	1	0.5	0.0135135	0.025641
463	1	0.00129032	0.2	0.00465116	1	0.0026738
464	0.00680272	0.2	0.333333	0.011236	1	0.1
465	0.00377358	0.0015361	0.333333	0.01	1	0.00598802
466	0.0697055	0.0586798	0.0242431	0.0133707	0.36356	0.219958
467	1	0.5	0.5	0.00395257	1	0.0625
468	0.00496662	0.00630004	1	0.0248533	1	0.0246439
469	0.5	0.0012837	1	0.333333	1	0.166667
470	0.003861	0.00130208	0.0243902	0.00196464	1	0.00236967
471	0.0769231	0.00187266	1	0.0833333	1	0.1
472	0.642857	0.611111	0.611111	0.145833	1	0.166667
473	1	0.833333	1	0.75	1	0.583333
474	0.7	0.6	0.0833333	0.045641	1	0.0857143
475	0.00286533	0.00125628	0.5	0.00649351	1	0.0136986
476	1	0.00729927	1	0.5	1	1
477	0.254695	0.262987	0.571429	0.505051	0.7	0.504016
478	1	0.00248756	1	0.166667	0.0153846	0.00483092
479	0.00277008	0.00174825	1	0.2	1	0.5
480	0.00166945	0.00130378	1	0.003125	1	0.00543478
481	0.00185529	1	1	0.111111	0.25	0.333333
482	0.583333	1	0.833333	0.00463875	0.500909	0.154762
483	1	1	1	0.0138889	1	0.5
484	1	0.00116959	1	0.0019305	1	0.000943396
485	0.145833	0.00725713	0.611111	0.00578983	0.537037	0.166667
486	0.333333	0.00564972	1	0.010101	1	0.0769231
487	1	1	1	0.010101	1	0.0555556
488	0.0032129	0.0017613	0.176923	0.0206369	0.583333	0.0141477
489	0.00321543	0.00120627	1	0.0021692	1	0.0142857
490	0.0147059	0.00352113	1	0.00925926	1	0.0188679
491	1	1	1	1	1	1
492	0.0526316	0.00684932	0.333333	0.2	1	1
493	0.00359911	0.502012	0.666667	0.666667	0.833333	0.642857
494	0.0135135	0.00238663	1	0.00625	0.2	0.00343643
495	1	1	1	0.00847458	1	0.00240385
496	0.2	0.00228311	0.333333	0.0555556	0.333333	0.142857
497	0.0106819	0.0510477	1	0.100643	0.0046316	0.0628284
498	1	0.611111	1	0.0174242	0.00339103	0.0211905
499	0.047619	0.00288184	1	0.00269542	1	0.00347222
500	0.583333	0.7	0.144608	0.501119	0.183333	0.555556
501	0.112261	0.336234	0.655556	0.025606	0.609524	0.0387818
502	0.5	0.2	1	0.0833333	1	0.166667
503	0.25	0.0136986	1	0.00775194	1	0.0060241
504	1	1	1	1	1	1
505	1	0.142857	1	0.00332226	1	0.00877193
506	0.0044843	0.00398406	1	0.03125	1	0.142857
507	1	0.166667	1	1	0.5	1
508	0.00112867	0.000918274	0.111111	0.004329	1	0.00359712
509	0.00257732	0.00211416	1	0.00568182	1	0.0526316
510	0.00833333	0.00125786	1	0.00384615	1	0.00178253
511	0.00628931	0.25	1	0.0555556	0.333333	0.2
512	0.5	0.0833333	1	0.0103093	0.00110742	0.125
513	1	0.916667	0.805556	0.0399412	0.670175	0.0402124
514	0.5	0.5	1	0.00215983	1	0.0909091
515	0.25	0.333333	1	0.0222222	1	0.0344828
516	0.5	0.333333	1	0.00588235	1	0.0714286
517	1	0.0833333	0.5	0.00526316	1	0.0526316
518	1	1	1	0.0204082	1	0.0555556
519	0.25	1	1	0.00735294	1	0.0243902
520	0.333333	0.25	1	0.0060241	1	0.0666667
521	0.333333	0.0131579	1	0.00552486	1	0.00588235
522	1	0.166667	1	0.0022779	0.333333	0.00446429
523	1	0.5	1	0.00584795	0.2	0.015625
524	0.00625	0.000949668	1	0.04	1	0.0075188
525	0.5	0.00195695	0.333333	0.00970874	0.00154083	0.00917431
526	0.00258398	0.00314465	0.5	0.00666667	1	0.00438596
527	1	0.590909	0.590909	0.0722222	0.75	0.142857
528	0.142857	0.0192308	0.0166667	0.00297619	1	0.0588235
529	1	1	0.583333	0.75	1	0.583333
530	1	0.25	1	0.0217391	1	0.00757576
531	0.333333	0.5	0.0416667	0.00408163	0.0232558	0.0125
532	1	0.00228833	0.333333	0.00555556	0.333333	0.00207039
533	1	1	1	0.0526316	1	1
534	1	0.0142857	0.0454545	0.00212766	0.333333	0.012987
535	0.0035101	0.0188041	0.325	0.0364293	0.225	0.0575202
536	1	0.000903342	1	0.5	1	0.0078125
537	0.25303	0.333333	1	0.0191411	1	0.666667
538	0.142857	0.333333	0.25	0.0217391	1	0.333333
539	0.0106383	0.00353357	0.333333	0.00434783	0.333333	0.111111
540	0.5	0.5	0.5	0.25	1	0.25
541	0.142857	0.0384615	0.5	0.00333333	1	0.0285714
542	0.75	0.75	1	0.521739	1	0.590909
543	0.571429	0.625	0.75	0.552632	0.833333	0.6
544	0.00155521	0.00231481	1	0.00534759	1	0.00393701
545	1	0.00465116	1	1	1	0.333333
546	0.590909	0.666667	1	0.666667	0.666667	0.75
547	0.00590026	0.252857	0.375	0.134483	0.114907	0.392857
548	0.00645927	0.00696194	0.614379	0.0337582	0.335017	0.0852828
549	0.166667	0.00261097	1	0.00421941	0.333333	0.00591716
550	1	1	0.7	0.00537255	1	0.153409
551	0.75	0.583333	1	0.7	1	0.833333
552	0.5	0.2	0.333333	0.00483092	0.5	0.05
553	1	1	0.333333	0.5	1	0.5
554	0.00333476	0.126344	0.171429	0.130376	0.00181237	0.506623
555	0.0266264	0.127342	0.0388889	0.255319	0.666667	0.208333
556	0.611111	0.625	1	0.611111	1	0.642857
557	1	0.25	1	0.00129534	1	0.00769231
558	0.333333	0.0049505	0.5	0.0120482	0.5	0.0175439
559	0.5	0.0144928	1	0.02	1	0.00512821
560	0.5	0.5	0.5	0.00515464	0.002849	0.2
561	0.00120773	0.000998004	1	0.0017094	0.00680272	0.0010582
562	0.00456388	0.0035331	0.5	0.00357622	0.833333	0.0200079
563	0.111111	1	1	0.0037594	1	0.0909091
564	1	1	1	0.5	1	0.25
565	0.833333	0.229167	1	0.501001	0.0338761	0.502128
566	0.833333	0.583333	0.107143	0.012202	1	0.0859649
567	0.833333	0.504739	0.75	0.168667	0.00165151	0.170011
568	0.2	0.333333	0.333333	0.0357143	0.333333	0.0333333
569	0.5	0.5	1	0.5	0.125	0.5
570	1	0.0030581	0.25	0.00763359	1	0.00531915
571	0.712121	0.580556	0.353981	0.351732	0.00351455	0.466231
572	0.0306636	0.501835	0.7	0.535714	0.416667	0.833333
573	1	0.5	0.0555556	0.00140647	1	0.0222222
574	0.166667	0.00212766	1	0.00257732	1	0.00675676
575	0.5	0.333333	0.333333	0.01	1	1
576	1	0.00123001	1	0.0769231	0.00806452	1
577	1	1	0.00595238	0.00191205	0.00100604	0.00534759
578	0.00371747	0.00138889	1	0.00364964	0.5	0.0108696
579	0.5	1	1	0.00200401	1	0.111111
580	0.0666667	1	1	0.0208333	1	1
581	0.0101314	0.0313649	0.0532213	0.0189508	0.833333	0.0182658
582	1	0.00211864	1	0.0151515	1	0.0227273
583	0.127273	0.502128	0.52381	0.0576047	0.533333	0.0913978
584	0.00280112	0.0044843	0.5	0.5	1	1
585	0.111111	0.142857	0.5	0.00381679	1	0.0833333
586	0.0031746	0.00862069	0.5	0.5	0.5	1
587	1	0.142857	1	0.027027	1	0.00769231
588	1	0.272727	0.5	0.129425	1	0.105747
589	0.566425	0.672253	1	0.0406076	0.766667	0.046658
590	0.172194	1	0.569444	0.670316	0.335216	0.833333
591	0.27	0.259259	0.416667	0.0984556	1	0.0880062
592	0.5	0.0204082	0.333333	0.0416667	1	0.015625
593	0.25	0.0909091	1	0.00473934	1	0.00197239
594	0.0030581	0.00632911	1	0.00333333	1	0.00350877
595	0.25	0.5	0.0454545	0.00578035	0.5	0.5
596	0.166667	0.25	1	0.037037	1	0.333333
597	1	0.506061	0.75	0.022224	0.833333	0.0206661
598	1	1	1	0.5	1	0.02
599	0.00291545	0.00193424	0.25	0.00369004	0.125	0.00425532
600	0.00318471	0.00505051	1	0.0238095	0.5	0.0666667
601	0.5	1	1	0.00170068	1	0.00862069
602	0.00352564	0.00207976	0.291667	0.0155668	0.266667	0.0809524
603	0.0853373	0.0751739	0.173378	0.008907	0.611111	0.0595238
604	0.5	0.5	1	0.0222222	1	0.5
605	1	1	0.166667	0.00263852	1	0.047619
606	0.00358423	0.333333	0.5	0.0454545	0.0434783	0.2
607	1	0.00104058	1	0.00129702	0.0714286	0.00104712
608	0.170022	0.253448	1	0.168884	0.500934	0.168924
609	1	0.5	1	0.00156495	0.25	0.0011655
610	1	1	1	0.501825	0.500923	0.518868
611	0.00234742	0.00101523	1	0.0120482	1	0.00311526
612	0.0017762	0.00205339	0.5	0.00671141	0.25	0.00389105
613	0.00180505	0.000938967	1	0.333333	1	0.0909091
614	0.0044843	0.00191939	0.25	0.0227273	0.333333	0.0047619
615	1	0.125	1	0.00934579	1	0.00515464
616	1	0.333333	1	0.00406504	1	0.00169779
617	1	0.55855	1	0.0149131	0.00948425	0.152991
618	0.00279873	0.00251196	0.0930736	0.0912698	0.833333	0.105556
619	0.00566933	0.0143315	0.125641	0.172727	0.0635695	0.171406
620	0.00182482	0.00240964	1	0.0126582	1	0.00917431
621	0.003663	0.00155763	0.2	0.00531915	0.00253165	0.0042735
622	0.5	0.5	1	0.00689655	1	0.333333
623	0.142857	0.166667	0.5	0.00200401	1	1
624	0.333333	0.5	0.25	0.00787402	1	0.142857
625	1	0.00124844	1	0.00283286	1	0.00175439
626	1	0.000915751	1	0.0204082	0.5	0.0010582
627	0.517544	0.175287	0.75	0.0658223	1	0.0447964
628	1	0.0188679	1	0.00186567	1	0.00328947
629	1	1	1	0.0357143	1	1
630	0.642857	0.566667	0.576923	0.177903	1	0.208333
631	0.166667	0.00179211	1	0.00909091	0.00123916	0.00413223
632	0.00558659	0.00574713	0.2	0.00229358	1	0.00268097
633	0.0183662	0.503205	0.590909	0.361111	0.611111	0.583333
634	1	1	1	0.5	1	0.5
635	0.170464	0.336217	0.17037	0.0196661	0.556474	0.0163141
636	1	1	1	0.00332226	1	0.25
637	0.00396825	0.00189753	1	0.0185185	1	0.027027
638	0.733333	0.37518	0.0609752	0.0051567	0.00556614	0.0114883
639	1	0.833333	1	0.545455	0.500995	0.259434
640	0.00234742	0.00253807	1	0.00806452	0.00193798	0.00568182
641	0.255026	0.302778	0.43125	0.0363319	0.66817	0.166162
642	0.25	0.00314465	1	0.00980392	1	0.1
643	1	0.1	1	0.00636943	0.5	0.00246914
644	0.5	0.0909091	0.111111	0.00361011	1	1
645	0.16482	0.132265	0.0763754	0.412902	0.178786	0.496078
646	1	1	1	1	1	0.0238095
647	0.5	0.5	1	0.00263852	1	0.0588235
648	0.00720594	0.0155878	0.583333	0.00492	0.268868	0.00806159
649	0.00202429	0.333333	1	0.00242131	1	0.125
650	1	0.00714286	0.5	0.00684932	0.0714286	0.00201207
651	0.0285714	1	0.5	0.0454545	1	0.0625
652	1	1	1	0.00833333	0.0016835	0.00383142
653	1	0.5	1	0.333333	1	0.333333
654	0.00174825	0.00192308	0.000999001	0.0018315	0.00106838	0.0028169
655	0.5	0.5	1	0.0434783	1	0.25
656	1	0.00194932	0.333333	0.025641	1	0.0833333
657	0.55	1	0.6	0.5625	0.6	0.7
658	0.00473934	0.00265252	0.2	0.00689655	0.5	0.125
659	0.75	0.505917	1	0.502165	0.833333	0.502445
660	0.13587	0.502874	0.75	0.0232919	0.0426774	0.0211905
661	1	1	1	0.00273224	1	0.0588235
662	0.00156006	0.00200401	0.25	0.00309598	0.333333	0.00326797
663	0.00113636	0.00378788	0.5	0.0434783	0.5	0.25
664	0.255714	0.253546	1	0.127404	0.0030431	0.171717
665	0.583333	0.5	0.7	0.0026044	1	0.267857
666	0.0588235	0.000944287	0.166667	0.0588235	0.111111	1
667	0.267857	0.208333	1	0.00298996	1	0.0478604
668	0.00440529	0.00210526	0.2	0.00231481	0.125	0.0034965
669	0.333333	0.00497512	1	0.00306748	1	0.00294118
670	0.2	0.111111	1	0.0169492	1	1
671	1	0.00127226	1	0.5	1	1
672	0.12861	0.251422	0.145833	0.0252001	0.611111	0.0251486
673	0.5	0.166667	0.333333	0.00393701	1	0.166667
674	0.00557862	1	1	0.00950652	0.501134	0.666667
675	0.25	0.25	0.5	0.00121803	1	0.1
676	0.125	0.166667	1	0.002079	1	0.1
677	0.00184502	0.000927644	0.00102041	0.00157978	0.00090009	0.000888889
678	0.142857	0.0666667	1	0.0277778	1	0.0909091
679	1	1	0.25	0.0454545	0.5	0.0526316
680	0.506711	1	1	0.00883152	1	0.333333
681	0.00595238	0.00176367	1	0.00421941	1	0.00531915
682	0.2	0.5	1	0.5	1	0.333333
683	0.833333	0.666667	1	0.516949	1	0.219298
684	0.25	0.00261097	1	0.0434783	1	0.016129
685	0.666667	0.0051541	0.532258	0.00654735	1	0.0053574
686	1	0.03125	1	0.00173913	0.00163132	0.00175747
687	0.521277	0.183616	0.50266	0.00268215	1	0.0441964
688	0.324074	0.916667	0.866667	0.00813531	0.916667	1
689	0.1	0.00153139	1	0.00208333	1	0.00271003
690	0.166667	0.1	1	0.00230415	1	0.1
691	0.507692	0.269231	0.520833	0.833333	0.251661	0.625
692	0.00271739	0.00108225	0.5	0.00483092	1	0.00319489
693	0.333333	0.125	1	0.0123457	1	0.0714286
694	0.045	0.500961	0.305556	0.0227352	0.0239583	0.021049
695	0.0909091	0.25	0.333333	0.00302115	1	0.0357143
696	1	1	1	1	0.00526316	1
697	0.0909091	0.0105263	0.125	0.00588235	0.00201207	0.0454545
698	0.519231	0.172414	0.666667	0.0245246	1	0.0213906
699	0.00208333	0.00143472	1	0.00456621	1	0.00833333
700	1	0.00316456	0.5	0.00704225	0.0013624	0.0238095
701	0.00284091	0.5	0.2	0.5	1	0.333333
702	0.833333	0.642857	0.75	0.571429	1	0.291667
703	0.00149031	0.00107296	1	0.0031348	1	0.00310559
704	0.25	0.111111	0.166667	0.025641	1	0.125
705	0.0909091	0.0714286	1	0.011236	1	0.1
706	0.133333	0.122222	1	0.501462	1	0.171429
707	1	1	1	1	1	0.125
708	0.340909	0.101335	0.25	0.0516978	0.416667	0.0407925
709	1	1	0.833333	0.833333	1	1
710	1	0.5	1	0.0434783	1	0.333333
711	0.142857	0.00568182	1	0.00321543	1	0.00735294
712	1	1	1	0.00568182	1	0.5
713	0.00277778	0.000988142	1	0.2	1	0.2
714	0.503497	0.0053258	0.666667	0.0247748	1	0.00807054
715	0.00401606	0.003125	1	0.00254453	1	0.00515464
716	0.00190476	0.00135318	0.111111	0.00531915	0.333333	0.0277778
717	0.509434	0.501724	1	0.259901	0.501063	0.103333
718	1	1	1	1	1	0.0294118
719	0.000951475	0.000909918	0.00473934	0.00199601	0.0010395	0.00117647
720	0.0256952	0.336197	0.667764	0.113955	0.109241	0.0549182
721	1	1	1	1	0.5	1
722	0.75	0.00355096	1	0.416667	0.625	0.35
723	1	0.5	0.0909091	0.00480769	1	0.0322581
724	0.0434783	0.047619	0.125	0.00671141	0.5	0.166667
725	1	1	1	1	1	1
726	1	0.5	1	0.00970874	1	0.04
727	0.00198543	0.00279696	1	0.0189253	1	0.5
728	1	0.333333	1	0.027027	1	0.0333333
729	0.416667	0.256623	1	0.251684	0.75	0.238095
730	0.00628931	0.00215517	0.2	0.0344828	1	0.0714286
731	1	1	1	0.00315457	1	0.0104167
732	0.75	0.162037	1	0.566667	1	0.583333
733	0.5	0.00172712	1	1	1	0.5
734	0.5	1	1	0.00209644	1	0.0714286
735	0.0031602	0.00384953	0.0492278	0.521739	0.00258917	0.547619
736	1	0.0117647	1	0.0025974	1	0.00257069
737	0.00173611	0.00104932	0.0714286	0.00925926	0.0769231	0.0121951
738	1	1	1	0.0126582	1	0.5
739	1	0.333333	1	0.0625	1	0.1
740	0.111111	0.142857	1	0.008	1	0.05
741	0.75	0.297619	0.155556	0.0172036	1	0.118056
742	0.50369	0.506061	0.6	0.0339912	0.500948	0.503257
743	0.125	0.00125471	0.0833333	0.00724638	1	0.00244499
744	1	0.5	1	0.00729927	1	0.0108696
745	1	1	1	0.25	1	1
746	0.00161031	0.00115075	1	1	1	0.333333
747	0.00167224	0.00117371	0.0015456	0.00165563	0.000997009	0.00094162
748	1	0.5	1	0.0322581	1	0.5
749	0.5	0.00308642	1	0.0416667	1	0.166667
750	0.333333	0.166667	1	0.00380228	1	0.142857
751	0.111111	0.00132979	1	0.00854701	1	0.0060241
752	0.00189854	0.00652133	0.366667	0.526316	0.208333	0.642857
753	1	1	1	0.583333	1	1
754	1	1	1	0.00176367	1	0.027027
755	0.142857	0.166667	1	0.00641026	1	1
756	1	0.5	0.5	1	1	1
757	1	0.333333	0.0153846	0.00338983	1	0.00769231
758	0.0416667	0.0666667	0.125	0.0172414	1	0.0714286
759	1	0.00115075	1	0.166667	1	0.047619
760	0.0416667	1	1	1	0.0909091	0.1
761	0.2	0.166667	1	0.0025641	0.011236	0.00246914
762	0.5	0.5	0.25	0.00121655	0.25	0.00826446
763	1	0.00813008	1	0.0027248	1	0.00343643
764	1	1	1	0.501733	0.0018961	0.510204
765	0.611111	0.7	0.642857	0.5625	1	0.7
766	0.00342466	0.0046729	1	0.00689655	1	0.0131579
767	1	1	0.25	0.00862069	1	0.166667
768	0.410494	0.44152	0.0668823	0.00331524	0.556451	0.153704
769	0.326923	0.833333	1	0.576923	1	0.833333
770	0.642857	0.266667	1	0.0399878	1	0.074026
771	0.0027248	0.00118203	1	0.0666667	1	0.0116279
772	0.101543	0.500999	0.75	0.507042	1	0.510309
773	1	0.2	0.333333	0.00564972	0.000888889	0.00377358
774	1	0.5	1	0.00139665	1	0.25
775	0.125	0.0010352	1	0.00574713	1	0.00280112
776	0.00632911	0.00537634	1	0.00813008	1	0.0232558
777	0.642857	0.670799	0.337302	0.037464	0.555556	0.0397916
778	0.00236407	0.00102041	0.00632911	0.00280112	0.000962464	0.00153139
779	0.50289	0.12617	0.511236	0.074718	0.625	0.185535
780	0.502457	0.50495	0.266667	0.506452	1	0.507042
781	1	1	1	0.0344828	1	0.00653595
782	0.50463	0.503135	0.642857	0.00897081	0.833333	0.0243935
783	0.0037037	1	0.5	0.1	1	1
784	0.866667	0.809524	1	0.41746	1	0.555556
785	0.00527151	0.503125	0.366667	0.257576	0.25	0.75
786	1	1	1	0.00581395	0.00125786	0.25
787	0.5	0.5	1	0.125	1	0.5
788	1	1	1	0.0166667	1	0.00662252
789	1	1	1	0.015873	0.00826446	1
790	0.0210317	0.0566251	0.0529586	0.0525467	0.00571127	0.0694118
791	0.0243902	1	1	0.00598802	1	1
792	0.0231579	0.253521	0.277778	0.0120687	1	0.0109318
793	0.528571	0.116129	1	0.515385	1	0.642857
794	0.005327	0.5625	0.642857	0.583333	0.7	0.552632
795	0.5	1	1	0.0149254	1	1
796	0.481159	0.668712	0.538095	0.380714	0.833333	0.504902
797	0.148352	0.18254	0.590909	0.0100094	0.125888	0.153409
798	0.00351217	0.010229	0.0958333	0.00755792	0.0822581	0.0436747
799	0.833333	1	1	0.503876	1	0.571429
800	0.111111	0.166667	0.25	0.00222717	1	0.125
801	0.142857	0.142857	0.166667	0.0625	1	0.2
802	1	0.5	0.333333	0.0188679	1	0.142857
803	0.00228311	0.0196078	1	0.011236	1	0.0666667
804	1	0.00699301	1	0.015625	1	0.125
805	1	0.00307692	1	0.0049505	1	0.00444444
806	0.0023753	0.00166667	0.166667	0.00869565	0.2	0.0588235
807	1	1	1	1	1	1
808	0.5	1	0.333333	0.00106045	1	0.125
809	0.166667	0.5	1	0.00389105	1	0.142857
810	0.142857	0.5	1	0.0126582	1	0.333333
811	0.0149505	0.168198	1	0.0191496	0.75	0.0602725
812	1	0.833333	1	0.611111	0.501032	0.833333
813	0.5	0.00189036	1	0.00219298	1	0.00193424
814	1	1	1	0.00179211	1	0.111111
815	0.0183212	0.251808	0.518868	0.00872523	0.625	0.0409499
816	0.375	0.208333	1	0.0150219	1	0.0851449
817	0.611111	0.666667	0.833333	0.514286	0.7	0.833333
818	1	0.5	1	0.0163934	1	0.25
819	0.00833333	1	0.0769231	0.0769231	1	0.142857
820	0.00254453	0.04	1	0.05	1	0.0526316
821	0.111111	0.00423729	1	0.027027	1	0.0333333
822	1	0.6	0.642857	0.0127481	0.500946	0.0617647
823	1	0.333333	1	0.00355872	1	0.2
824	0.2	0.25	1	0.0714286	1	0.2
825	0.333333	0.25	1	0.000962464	1	0.0909091
826	1	1	0.5	0.5	0.5	0.5
827	0.0102041	0.00296736	0.0909091	0.00564972	0.00353357	0.00201613
828	1	1	1	0.00649351	1	0.0526316
829	0.00140056	0.00186567	1	0.0044843	1	0.00980392
830	0.504525	0.503745	1	1	0.500909	1
831	1	1	1	0.0116279	1	0.0434783
832	0.0140845	0.00218818	1	0.0027933	0.2	0.00285714
833	1	1	1	1	1	1
834	0.333333	0.333333	0.5	0.0103093	1	0.5
835	0.75	0.666667	0.532258	0.00504878	1	0.0692641
836	0.666667	1	1	0.0043644	0.667778	0.0378311
837	0.75	0.642857	0.7	0.0158832	1	0.0702381
838	0.142857	1	0.2	0.00238663	1	0.04
839	0.00275482	0.00111732	0.2	0.0666667	1	0.0333333
840	0.0250111	0.502874	0.7	0.642857	0.7	1
841	0.00591716	0.00271739	1	0.00689655	1	0.00259067
842	0.5	0.375	1	0.500991	0.503846	0.501764
843	0.75	0.75	1	0.502976	1	0.625
844	0.00319055	0.00949343	1	0.506024	0.7	1
845	0.00497512	0.00141844	0.333333	0.037037	1	0.1
846	1	0.0398038	0.25	0.252033	0.519231	0.509434
847	0.805556	0.382937	0.6	0.042419	0.667781	0.049773
848	1	0.000996016	0.5	0.0060241	1	0.00398406
849	0.0666667	0.012987	1	0.0357143	1	0.0416667
850	0.75	0.291667	0.138889	0.00774454	1	0.162338
851	0.3125	0.215909	0.0606838	0.00273227	0.0391414	0.0212274
852	0.00518135	0.00666667	0.5	0.00201613	0.5	0.05
853	0.45	0.571429	0.45	0.214286	1	0.172619
854	0.00306703	0.056896	0.148352	0.13	0.55	0.172619
855	0.5	0.366667	0.177632	0.0605346	0.583333	0.5
856	1	0.0263158	1	0.037037	0.0769231	0.0625
857	0.5	0.00248139	0.5	0.0120482	1	0.0113636
858	0.337439	0.0266424	1	0.00477493	1	0.451282
859	0.333333	0.166667	0.1	0.00223714	0.000994036	0.166667
860	0.25	0.0181818	1	0.00793651	1	0.0833333
861	0.111111	0.0833333	1	0.00145349	1	0.0625
862	1	1	1	0.00190476	1	0.0434783
863	0.00672712	0.502212	1	0.508929	0.55	0.75
864	1	0.5	1	0.0128205	1	0.125
865	0.00831243	0.167904	0.065873	0.0827922	0.116883	0.0982587
866	0.030303	0.00334448	0.333333	0.00126904	0.00632911	0.0204082
867	0.5	0.333333	0.25	0.00119474	1	0.333333
868	1	1	1	0.25	1	0.333333
869	0.00252525	0.00121803	1	0.05	1	0.25
870	0.333333	1	1	1	1	1
871	0.5	1	1	0.015873	1	0.142857
872	0.00645161	0.003125	0.5	0.015873	1	0.0454545
873	1	1	1	0.0285714	1	1
874	0.54	0.0468023	0.501188	0.00207128	0.502083	0.00376737
875	1	0.0198413	1	0.00400052	0.514706	0.00275324
876	0.00447307	0.00418927	0.45	0.0216526	0.833333	0.0333333
877	0.5	0.00303951	1	0.00155521	1	0.0019685
878	0.583333	0.583333	0.833333	0.25	0.833333	0.416667
879	0.00139276	0.0023753	1	0.00657895	1	0.00505051
880	1	0.00166667	1	0.00645161	1	0.00238095
881	1	0.0125	1	0.0416667	0.00224719	0.030303
882	0.00483092	0.00157233	0.333333	0.00632911	1	0.00273973
883	0.016129	0.00392157	0.333333	0.00574713	1	0.0026738
884	0.171429	1	0.527778	0.0519342	0.503584	0.0436699
885	0.333333	0.00200401	1	0.0119048	1	0.00416667
886	0.127874	0.291667	0.141667	0.0151515	0.00146804	0.22619
887	1	1	1	1	1	1
888	0.00286533	0.1	1	0.00826446	1	0.2
889	1	0.266667	0.642857	0.0129938	0.833333	0.266667
890	0.5	0.75	0.266667	0.183333	0.666667	0.519608
891	0.0025	0.00103413	1	0.0049505	1	0.00869565
892	0.5	0.0011976	1	0.00344828	0.0166667	0.00208768
893	0.541667	0.0930421	0.5625	0.03	0.833333	0.139423
894	1	0.5	1	0.00244499	1	0.027027
895	0.0769231	0.333333	0.333333	0.0294118	0.00110254	0.125
896	0.5	0.5	0.5	0.0454545	1	0.111111
897	0.00383882	0.00174909	1	0.00317544	0.500908	0.00298758
898	0.0909091	0.00121803	0.000910747	0.00129032	0.00100402	0.00131926
899	1	0.00657895	1	0.011236	1	0.0196078
900	1	1	1	0.0263158	1	0.166667
901	0.142857	0.1	0.166667	0.0026738	0.00343643	0.00172414
902	0.00356322	0.00589599	0.344444	0.0654746	0.455556	0.505682
903	0.611111	0.75	0.833333	0.0223419	1	0.174797
904	0.00591716	0.00367647	0.0833333	0.00505051	1	0.0025641
905	0.833333	0.833333	0.833333	0.50165	1	1
906	1	0.00288184	1	0.00558659	0.000932836	0.00215517
907	0.125	0.125	1	0.0070922	1	0.111111
908	0.25	0.5	0.142857	0.00699301	1	0.333333
909	1	0.00166113	1	0.00268817	1	0.00157729
910	0.5	0.0011919	0.5	0.00458716	1	0.00175439
911	0.0047619	0.00653595	0.00289017	0.00414938	0.00497512	0.0012837
912	0.0769231	0.00147275	1	0.00219298	1	0.00257732
913	0.00238095	0.00106838	1	1	1	0.142857
914	0.333333	0.5	1	0.00458716	1	0.5
915	0.297619	0.133696	0.611111	0.509709	1	0.503175
916	0.333333	1	1	0.00221239	1	1
917	0.0833333	0.00102249	1	0.00357143	1	0.00258398
918	1	0.502463	1	0.180629	0.151238	0.247929
919	1	1	1	1	1	1
920	1	1	0.333333	0.00120773	1	0.00104822
921	1	0.00167224	1	0.00632911	1	0.00387597
922	0.25	0.025	0.2	0.0105263	1	0.333333
923	1	1	1	0.509804	1	0.583333
924	0.125	0.5	1	0.00318471	1	0.0666667
925	0.166667	0.333333	0.0526316	0.0035461	0.5	0.125
926	0.00344236	0.00227623	1	0.013367	1	0.0768488
927	0.0178571	0.027027	1	0.00334448	0.5	0.0131579
928	0.75	0.75	0.416667	0.00796703	1	0.361111
929	1	1	0.2	0.5	1	1
930	0.00136426	0.000922509	1	0.00909091	1	0.0294118
931	0.5	0.5	1	0.0125	1	0.037037
932	0.611111	0.7	0.833333	0.506369	0.252525	0.666667
933	1	0.00328947	1	0.0108696	1	0.00238095
934	0.00471003	0.0234692	0.7	0.513699	0.833333	0.260526
935	1	0.333333	1	0.00215054	1	0.0555556
936	0.5	0.333333	0.5	0.00414938	0.5	0.2
937	1	0.5	0.5	0.5	1	1
938	0.00793651	0.00228833	0.5	0.00294118	0.5	0.00283286
939	0.0416667	0.00429185	0.5	0.00520833	0.142857	0.0034965
940	0.00226036	0.0117836	0.175	0.191667	0.503559	0.45
941	0.0137848	0.343022	0.425397	0.28268	0.334776	0.373333
942	0.25	0.166667	1	0.0018622	1	0.166667
943	0.25	0.00558659	1	0.03125	1	0.0625
944	0.00359712	0.00201207	1	0.00414938	1	0.00260417
945	0.0769231	0.00529101	1	0.00884956	1	0.027027
946	1	1	1	0.00961538	1	0.0714286
947	1	0.333333	1	0.0046729	1	0.00238663
948	0.166667	1	1	0.00215517	1	0.0434783
949	0.75	0.503058	0.75	0.0258585	1	0.0595081
950	0.0026738	0.00197628	1	0.5	1	0.333333
951	1	1	1	0.00714286	1	0.333333
952	0.333333	0.333333	0.5	0.00367647	1	0.0416667
953	0.5	0.5	0.625	0.583333	0.833333	0.392857
954	0.75	0.833333	1	0.75	1	0.833333
955	0.833333	1	1	0.521277	1	1
956	0.666667	0.0656566	0.576923	0.0255637	0.547619	0.0142992
957	1	0.5	0.0769231	0.00292398	0.000888099	0.03125
958	1	1	1	0.00581395	1	0.0138889
959	1	0.333333	1	0.00671141	1	0.0294118
960	0.333333	0.5	1	0.00113122	0.0238095	0.001002
961	1	0.00337838	1	1	0.5	0.5
962	0.333333	0.0909091	1	0.00238095	1	0.00389105
963	0.0135135	0.0294118	1	0.00163399	1	0.03125
964	1	1	1	1	0.333333	0.333333
965	0.291667	0.501104	0.611111	0.252747	0.0286651	0.252584
966	0.00414878	0.503906	0.361111	0.5625	0.366667	0.833333
967	0.00271739	0.00277778	1	0.0121951	0.5	0.2
968	1	0.5	1	0.0126582	1	0.111111
969	1	0.125	1	0.00323625	0.000903342	0.00925926
970	0.337561	0.22803	0.533333	0.0889657	0.916667	0.335354
971	0.00180832	0.04	1	0.00183824	1	0.00254453
972	0.002457	0.00763359	0.125	0.03125	0.333333	0.166667
973	1	1	1	0.0126582	1	0.0555556
974	0.04	0.000925069	0.25	0.00239234	1	0.00171527
975	0.25	0.0010989	1	0.00306748	0.04	0.00189036
976	0.5	0.166667	1	0.00649351	1	0.00465116
977	0.00331126	0.00149254	1	0.004329	1	0.00341297
978	1	0.00409836	1	0.00520833	1	0.0243902
979	1	0.2	0.333333	0.0046729	0.025641	0.111111
980	0.833333	0.525641	0.416667	0.666667	0.583333	0.625
981	0.0454545	0.00136426	1	0.00571429	0.00364964	0.00118483
982	0.0833333	0.0769231	0.333333	0.0322581	1	0.0833333
983	1	1	1	0.10101	0.500924	1
984	1	1	0.5	0.00515464	1	0.2
985	0.0833333	0.166667	1	0.00943396	1	0.111111
986	0.366667	0.295455	0.611111	0.215909	1	0.201923
987	0.00286918	0.0118022	0.5	0.534483	0.506711	0.6
988	0.0909091	0.0714286	0.111111	0.00460829	1	0.0833333
989	0.0138889	0.0011236	1	0.00243309	1	0.00403226
990	1	1	1	0.010989	1	0.025641
991	0.125	0.00242718	1	0.0126582	1	0.0217391
992	1	0.166667	1	0.00255102	1	0.5
993	0.00895136	0.501658	0.45	0.133333	0.113636	0.225
994	0.7	0.530303	1	0.504808	0.00229779	0.502463
995	0.0025	0.00158228	0.333333	0.00689655	1	0.0116279
996	1	0.000987167	1	0.00191571	0.012987	0.00121803
997	1	0.0120482	1	0.0172414	1	0.0243902
998	1	0.00100604	0.5	0.015873	1	0.2
999	0.0945378	0.0119933	0.196429	0.0438095	0.00318778	0.0417391
1000	0.00263852	0.00141243	1	0.0526316	1	0.2
1001	0.00278552	0.00118765	0.333333	0.00684932	1	0.00288184
1002	1	0.00413223	1	0.5	1	0.125
1003	0.00530089	0.127874	0.0322917	0.254902	0.0676768	0.256329
1004	0.5625	0.22549	0.102717	0.0117362	0.503049	0.0425725
1005	0.5	1	1	0.1	1	0.0833333
1006	0.003125	0.00123916	0.166667	0.00507614	0.5	0.0135135
1007	0.00417844	0.0385154	0.266667	0.206667	0.121429	0.309524
1008	0.333333	0.25	1	0.0263158	1	0.0136986
1009	0.0046729	0.00326797	0.2	0.0833333	0.2	0.5
1010	0.25	0.25	0.142857	0.00862069	0.25	0.142857
1011	1	1	0.333333	0.0555556	1	0.0333333
1012	1	0.0126582	1	0.00355872	1	0.00284091
1013	0.00535714	0.503367	1	0.25	0.5	1
1014	0.5	0.125	1	0.00552486	1	0.05
1015	0.552632	0.17507	0.75	0.0250505	1	0.291667
1016	0.333333	0.5	0.333333	0.00934579	1	0.0454545
1017	1	1	1	0.503831	1	0.75
1018	1	0.1	0.2	0.0185185	0.00350877	0.00892857
1019	1	1	1	0.0104167	1	0.142857
1020	1	0.25	0.5	0.00250627	0.0434783	0.00283286
1021	0.333333	0.5	1	0.111111	1	0.333333
1022	0.438889	0.205433	0.454887	0.00934281	1	0.139286
1023	0.00505051	0.00155039	1	0.00219298	1	0.0021097
1024	0.0208333	0.00537634	1	0.0117647	0.333333	0.00540541
1025	0.00423729	0.00108696	1	1	1	1
1026	1	1	1	0.00194175	1	0.0144928
1027	0.257143	0.502294	0.190909	0.0401515	0.0662393	0.0763889
1028	0.2	0.0416667	0.25	0.00595238	0.333333	0.00311526
1029	1	1	1	0.0391139	0.334894	0.227717
1030	0.333333	0.25	1	0.125	1	0.25
1031	0.75	0.0599415	0.416667	0.00383292	0.178161	0.00805266
1032	1	1	0.25	0.00202429	0.03125	0.00263158
1033	0.229167	0.505525	0.566667	0.0386574	0.833333	0.0669248
1034	0.00143885	0.00090009	1	0.00217865	1	0.00219298
1035	0.501453	1	0.173611	0.543478	0.505587	0.583333
1036	1	1	1	0.00549451	0.0526316	0.00729927
1037	0.333333	0.333333	0.5	0.0416667	0.5	0.5
1038	0.166667	0.00140845	0.5	0.00139082	1	0.000953289
1039	0.00436681	0.00150376	0.5	0.0117647	0.2	0.0123457
1040	0.333333	0.142857	1	0.00143678	1	0.011236
1041	0.555556	0.75	0.7	0.522727	1	0.375
1042	0.503067	0.501325	0.625	0.0859213	0.00307588	0.108333
1043	1	1	1	0.00719424	1	0.25
1044	0.00371829	0.0207115	0.0520833	0.280303	0.0278819	0.416667
1045	0.0196794	0.668244	1	0.72549	0.638889	0.916667
1046	1	1	1	1	1	1
1047	0.5	0.00724638	0.142857	0.00724638	0.5	0.0078125
1048	0.5	0.5	1	0.5	1	0.5
1049	0.5	0.2	1	0.00961538	1	0.166667
1050	0.00507614	0.00151057	0.111111	0.00334448	1	0.00900901
1051	0.0163934	0.05	0.0909091	0.012987	0.00355872	0.00306748
1052	0.00859208	0.112629	0.217778	0.226471	0.174854	0.352564
1053	1	0.00120337	1	0.0434783	1	1
1054	0.25	0.166667	1	0.00393701	1	0.333333
1055	0.003577	0.00178023	1	0.143478	1	0.583333
1056	0.333333	0.010101	1	0.00483092	1	0.111111
1057	0.0058718	0.0146649	0.55	0.043621	0.833333	0.0692641
1058	1	1	1	0.0968729	0.00360038	0.1874
1059	1	1	1	1	1	1
1060	0.290598	0.67193	1	0.0624937	0.667866	0.0971861
1061	1	0.00284091	1	0.015873	1	0.333333
1062	1	0.00183824	1	0.0833333	1	0.00480769
1063	1	0.0031746	1	0.0113636	1	0.00970874
1064	0.0833333	0.0384615	0.0333333	0.00917431	0.5	0.0108696
1065	1	0.00390625	1	0.00178891	1	0.0555556
1066	0.00478469	0.00324675	0.333333	0.00203666	0.125	0.00203666
1067	0.0192308	0.0010989	1	0.0120482	1	0.0025641
1068	0.00296736	0.00263852	1	0.00478469	1	0.0208333
1069	0.0046729	0.00101626	1	0.00628931	1	0.00295858
1070	0.0153177	0.513889	0.222222	0.260101	0.145833	0.295455
1071	0.333333	0.333333	0.5	0.0714286	1	0.5
1072	0.00167224	0.000892061	0.00189394	0.00133869	0.00118906	0.00148148
1073	1	0.168433	1	0.534483	1	1
1074	0.25	0.25	0.2	0.00265252	1	0.111111
1075	0.5	1	1	0.00331126	1	0.1
1076	0.0526316	0.0625	0.142857	0.00277778	1	0.0625
1077	0.25	0.25	1	0.00101626	1	0.111111
1078	0.00574144	0.338634	0.29359	0.0804246	0.251105	0.295238
1079	0.722222	0.809524	1	0.224026	0.916667	0.252814
1080	0.0833333	0.0909091	0.5	0.00769231	1	0.166667
1081	1	1	1	1	0.125	1
1082	0.333333	0.333333	1	0.0217391	1	0.333333
1083	0.00373134	0.00348432	0.0625	0.0185185	0.25	0.2
1084	0.2	0.00150376	1	0.0833333	1	0.125
1085	0.5	0.333333	1	0.00952381	1	0.142857
1086	1	0.00609756	1	0.00341297	0.166667	0.00219298
1087	1	0.00250627	1	0.0294118	1	0.0588235
1088	0.00226244	0.00191939	1	0.00404858	1	0.00210084
1089	0.002457	0.0010582	0.25	0.00357143	1	0.00813008
1090	0.25	0.0018622	1	0.00961538	1	0.00458716
1091	1	0.0010917	1	0.2	0.111111	0.00862069
1092	1	0.333333	0.2	0.0243902	0.0714286	0.0204082
1093	0.558824	0.167917	0.45	0.571429	1	0.526316
1094	0.333333	0.00344828	0.25	0.0138889	1	0.00680272
1095	0.5	0.00649351	1	0.00529101	1	0.00546448
1096	0.142857	0.5	1	0.00280899	1	0.0666667
1097	1	0.333333	1	0.0163934	1	0.0833333
1098	0.00283286	0.00155521	1	0.0555556	0.5	0.04
1099	0.207407	0.791667	0.411111	0.00523654	0.916667	0.193085
1100	1	1	0.5	0.5	1	0.025
1101	0.0133333	0.00555556	0.0018797	0.00178253	0.00104493	0.00140845
1102	0.25	0.251266	0.583333	0.502976	0.500901	0.502331
1103	0.09	0.552632	0.253774	0.0040404	1	0.642857
1104	0.5	0.333333	0.0833333	0.00236967	0.333333	0.166667
1105	0.00350877	0.00182815	0.0833333	0.0322581	0.0769231	0.25
1106	0.625	0.266667	1	0.611111	1	0.242857
1107	0.1	0.00115741	1	0.0046729	1	0.00406504
1108	1	0.5	1	0.00199203	1	0.0169492
1109	0.375	0.416667	0.504673	0.0229215	0.7	1
1110	1	0.333333	1	0.00359712	1	0.125
1111	1	0.00330033	1	0.012987	1	0.0333333
1112	0.0769231	0.0714286	0.5	0.0204082	1	0.142857
1113	1	1	1	0.75	1	1
1114	0.0248016	0.503676	0.504878	0.260309	0.513333	0.505025
1115	0.111111	0.5	0.0833333	0.00243309	0.00138889	0.0033557
1116	0.5	0.00108932	1	0.0042735	1	0.00148368
1117	0.583333	0.00279275	0.502326	0.00230641	0.533333	0.00184811
1118	0.0031746	0.00294985	1	0.00543478	1	0.0037594
1119	0.916667	0.674242	0.288095	0.0606103	0.722222	0.113028
1120	1	1	0.805556	0.305682	0.672222	0.396465
1121	0.833333	0.501965	0.833333	0.105747	0.833333	0.113158
1122	0.5	0.5	1	0.0163934	0.5	0.333333
1123	0.504184	0.507353	0.45	0.0278643	1	0.0295075
1124	0.0030303	0.5	0.333333	0.00806452	1	0.142857
1125	0.5	0.00111732	1	0.0016835	0.333333	0.00105597
1126	0.5	1	1	0.00361011	1	0.0909091
1127	0.343921	0.468539	0.29596	0.380752	1	0.310606
1128	0.00237187	0.101047	0.155556	0.253268	0.0013377	0.259615

## Sheet: CoL-Birds
Terms	Count-based	Count-based BAM	CBOW	CBOW-BAM	Glove	Glove-BAM
1	1	1	1	0.0117647	1	0.0128205			Methods	Count-based	Count-based BAM	CBOW	CBOW-BAM	Glove	Glove-BAM
2	1	1	1	0.00242718	1	0.0294118			Means	0.498604	0.368986	0.733443	0.168625	0.771138	0.240648
3	0.00440529	0.016129	1	0.00680272	0.142857	0.333333			Position	1	2	3	4	5	6
4	1	0.0012987	1	0.00107875	1	0.00202429
5	0.00529101	0.00232558	1	0.00234192	1	0.0019802
6	1	1	1	1	1	1
7	0.75	1	1	0.611111	1	0.642857			Single-tail test
8	1	1	1	1	1	0.25
9	0.571429	0.576923	0.520408	0.511364	1	0.321429
10	1	0.25	1	0.00211864	1	0.04
11	0.166667	0.166667	1	0.00529101	1	0.0588235			Dunnett
12	1	0.0163934	1	0.0117647	1	0.00819672			Information sorted in decreasing order
13	0.25	0.333333	1	0.0714286	1	0.25			Methods	CBOW-BAM	Glove-BAM	Count-based BAM	Count-based	CBOW
14	1	1	1	0.00131406	1	0.142857			Statistics	40.6292	35.7724	27.1182	18.3777	2.54187
15	0.00363636	0.00286533	0.5	1	1	1			Results	**	**	**	**	*
16	1	1	1	0.00295858	1	0.111111
17	0.0384615	0.25	1	0.00338983	1	0.0588235
18	0.00485887	0.00468373	1	0.25	0.333333	0.366667			Bonferroni
19	0.125	0.142857	0.5	0.00164745	1	0.0208333			Information sorted in decreasing order
20	0.0969828	0.10101	0.285714	0.0190009	0.7	0.0839161			Methods	CBOW-BAM	Glove-BAM	Count-based BAM	Count-based	CBOW	Glove
21	0.738095	0.777778	1	0.501715	1	0.349206			Statistics	0.168625	0.240648	0.368986	0.498604	0.733443	0.771138
22	1	1	0.5	0.0222222	1	0.0227273			Results	a	b	c	d	e	e
23	0.638889	0.400654	0.60101	0.363759	0.809524	0.384188
24	0.1	0.2	1	0.003125	1	0.25
25	0.00194175	0.00109529	1	0.00653595	1	0.00892857			LSD
26	0.833333	0.00333085	1	0.0260229	1	0.037037			Information sorted in decreasing order
27	0.0896099	0.00181276	1	0.00815362	0.677193	0.00198738			Methods	CBOW-BAM	Glove-BAM	Count-based BAM	Count-based	CBOW	Glove
28	1	0.00416667	1	0.333333	1	1			Statistics	0.168625	0.240648	0.368986	0.498604	0.733443	0.771138
29	0.833333	0.833333	1	0.252571	1	0.35			Results	a	b	c	d	e	f
30	0.5	0.5	0.5	0.0232558	1	0.166667
31	0.00961538	0.0070922	1	0.00833333	0.5	0.0769231
32	0.5	0.0135135	1	0.0128205	0.1	0.00925926
33	0.00340136	0.00296736	0.2	0.02	0.5	0.0769231
34	0.00683761	0.0023103	0.833333	0.110119	0.75	0.0980861
35	0.0769231	1	0.25	1	0.00254453	1
36	1	1	1	0.00666667	1	0.047619
37	1	0.25	1	0.0142857	1	0.333333
38	0.625	0.75	0.75	0.525	0.7	0.590909
39	0.733333	0.757576	0.916667	0.415916	1	0.555556
40	1	0.0144928	1	0.0208333	1	0.00552486
41	0.00497512	0.0102041	0.166667	0.0625	0.142857	0.04
42	1	0.5	1	0.111111	1	0.5
43	1	1	1	1	0.2	1
44	1	1	1	0.0196078	1	1
45	0.00561848	0.00282077	0.75	0.295455	1	0.833333
46	0.00347222	0.00102041	0.125	0.00909091	1	0.125
47	0.00164204	0.000919118	0.5	0.00574713	0.00408163	0.00112233
48	0.0833333	0.00369004	1	0.010989	0.0769231	0.0769231
49	1	0.00214592	1	0.00390625	1	0.00203252
50	0.00122699	0.00137363	0.00215054	0.0416667	0.000902527	0.00193798
51	1	1	1	0.0052356	1	1
52	0.0102041	0.00287356	1	0.00406504	0.333333	0.00308642
53	0.552632	0.833333	0.0868056	0.502119	0.7	0.275641
54	0.00532978	0.00495176	0.833333	0.00459791	1	0.00587781
55	0.00480769	0.00446429	0.333333	0.0769231	1	1
56	0.00247525	0.00100806	1	0.015873	1	0.0434783
57	0.7	1	0.236111	0.517857	0.571429	0.833333
58	0.00555556	0.333333	1	0.00343643	1	0.00578035
59	0.125	0.125	0.0322581	0.00294118	1	0.0416667
60	1	0.333333	1	0.0031746	1	0.25
61	1	1	1	1	1	1
62	1	0.00595238	1	1	0.00377358	0.0108696
63	1	0.000981354	1	0.00431034	0.047619	0.00117925
64	0.00442478	0.0018797	0.333333	0.00425532	1	0.00200803
65	0.833333	0.75	1	0.625	0.0892157	0.833333
66	1	0.0114943	1	0.0151515	1	0.00826446
67	0.00361011	0.0018797	1	0.00757576	0.5	0.00666667
68	0.5	0.5	1	0.00420168	1	0.0526316
69	1	1	1	0.00122699	1	0.00225225
70	1	1	0.5	0.00358423	1	0.0833333
71	0.00170068	0.00106157	1	0.0769231	1	0.111111
72	0.333333	1	1	0.0714286	1	0.333333
73	0.00234192	0.00188324	0.25	0.166667	1	1
74	1	0.00310559	1	0.0833333	1	0.142857
75	1	0.5	0.333333	0.0030581	1	0.2
76	0.502347	0.512987	1	0.504587	0.537037	0.0534545
77	0.25	0.0714286	1	0.00680272	1	0.047619
78	0.0434783	0.047619	0.5	0.00952381	1	1
79	0.681373	0.111318	0.675362	0.170076	1	0.158889
80	0.00293255	0.00127714	0.25	0.0357143	0.5	0.0833333
81	0.00684932	0.030303	0.00186916	0.000913242	0.0263158	0.00111607
82	1	0.505814	1	0.576923	1	0.571429
83	1	1	1	1	1	1
84	1	1	0.25	1	0.5	1
85	0.129184	0.416667	1	0.261236	0.508333	0.45
86	0.529412	0.506536	1	0.106289	1	0.180556
87	0.501805	0.503135	0.501938	0.505405	0.502096	0.502674
88	0.220728	0.118095	0.411111	0.00393405	0.533333	0.00969176
89	0.202579	0.269312	0.0837719	0.638889	0.349199	0.566667
90	0.166667	0.333333	1	0.00364964	1	0.0357143
91	0.583333	1	0.375	0.558824	0.0439082	0.267857
92	0.00398406	0.00269542	0.333333	0.00214592	1	0.0172414
93	0.7	0.511905	1	0.0545872	0.75	0.10303
94	1	0.333333	0.02	0.01	1	0.047619
95	0.54	0.506993	0.611111	0.512195	1	0.507194
96	1	1	1	1	1	0.166667
97	1	1	1	1	1	1
98	1	1	1	1	1	1
99	0.833333	0.916667	1	0.404762	0.866667	0.916667
100	0.75	1	0.833333	0.333333	0.833333	0.25
101	1	1	0.833333	0.502326	0.504785	0.504202
102	0.166667	0.0015949	1	0.0026738	1	0.00266667
103	0.0052356	0.00199601	0.5	0.25	0.5	1
104	0.00265697	0.00259979	0.45	0.00455147	1	0.00745901
105	0.0222222	0.0013089	1	0.0116279	0.5	0.1
106	0.5	0.333333	0.166667	0.00757576	1	0.0666667
107	0.0769231	0.5	0.5	0.0588235	1	0.166667
108	0.333333	0.0060241	1	0.0078125	0.00323625	0.00340136
109	0.7	0.833333	0.833333	0.168781	1	0.266129
110	0.00478469	0.00740741	0.5	0.00238095	1	0.0117647
111	0.333333	0.25	0.25	0.02	1	0.111111
112	0.00694444	0.00352113	0.25	0.030303	1	0.1
113	1	0.00672279	1	0.00687948	0.0732558	0.00438995
114	0.503571	0.528571	0.5	0.416667	0.321429	0.416667
115	0.00414938	0.00840336	1	0.05	0.333333	0.0192308
116	0.166667	0.5	1	0.2	0.333333	0.166667
117	0.333333	0.5	1	1	0.0232558	0.5
118	0.0120482	0.00092081	0.25	0.0232558	0.016129	0.000924214
119	1	0.00277008	1	0.00943396	0.125	0.00492611
120	0.333333	0.5	0.305556	0.252381	0.0934783	0.0982143
121	1	0.00152672	1	0.00689655	0.1	0.00226757
122	0.333333	0.25	0.333333	0.00143472	1	0.0666667
123	0.333333	0.00980392	0.5	0.00125628	1	0.00097561
124	0.00238663	0.001221	1	0.00212314	1	0.00212766
125	1	0.00137174	1	0.00413223	1	0.0102041
126	0.00355872	0.000943396	1	0.00310559	1	0.00126103
127	0.590909	1	0.833333	0.255952	1	0.583333
128	0.5	0.0555556	1	0.0037594	0.00131406	0.0208333
129	0.5	1	1	0.0022779	1	0.142857
130	0.333333	1	1	0.0075188	1	0.0131579
131	0.1	0.166667	0.166667	0.00215517	1	0.25
132	0.00519013	0.0034939	0.583333	0.0651261	0.833333	0.309524
133	0.630952	0.419643	0.776316	0.158507	0.916667	0.270833
134	1	1	1	0.0666667	1	0.0526316
135	0.00334448	0.00242718	1	0.0416667	1	0.0188679
136	0.0041841	0.00294985	0.5	0.0192308	0.5	0.0294118
137	1	0.75	1	0.500963	1	0.297619
138	0.5	0.5	1	0.00507614	1	0.037037
139	0.432032	0.722222	0.766667	0.685897	0.722222	0.66821
140	1	1	1	0.00456621	1	0.0769231
141	0.5	0.0222222	1	0.0434783	1	0.1
142	1	0.5	0.0769231	0.00239234	1	0.0909091
143	0.00425532	0.00775194	0.5	0.25	1	0.2
144	0.0769231	0.00132979	0.5	0.000969932	1	0.00130378
145	0.503247	0.502	0.35	0.169617	0.833333	0.107874
146	0.00970874	0.00251256	1	0.00729927	0.25	0.047619
147	0.0035461	0.0104167	1	0.05	0.25	1
148	0.666667	1	0.309524	0.571429	1	0.583333
149	0.2	0.0227273	0.00202429	0.00159744	0.000990099	0.00106724
150	0.5	0.25	0.166667	0.00226244	0.25	0.111111
151	0.333333	1	1	0.015873	1	0.166667
152	0.0384615	0.0434783	0.142857	0.008	1	1
153	0.5	1	1	0.0232558	0.0555556	0.00724638
154	0.5	0.5	1	0.00344828	1	0.0625
155	0.5	0.333333	1	0.5	0.0344828	0.25
156	0.75	0.5	0.521739	0.501484	1	0.7
157	1	0.416667	0.216667	0.0165907	0.666667	0.0940171
158	0.5	0.25	0.0454545	0.00255754	0.00260417	0.00740741
159	0.168418	0.25156	0.501767	0.503731	0.514493	0.50339
160	0.625	0.5	0.45	0.293478	0.583333	0.7
161	1	1	1	0.5	1	0.5
162	0.75	0.5	0.833333	0.501121	0.590909	0.50813
163	0.00255102	0.00151976	1	0.0227273	1	0.0666667
164	1	1	1	0.00139665	1	0.111111
165	0.7	0.6	0.392857	0.269231	0.75	0.45
166	0.333333	0.5	0.333333	0.5	1	0.25
167	0.25	0.0046729	0.25	0.0016835	0.5	0.142857
168	0.00392871	0.00461931	0.833333	0.00903307	1	0.00372718
169	0.00568182	0.00327869	0.5	0.00255102	0.5	0.0133333
170	0.7	0.5	0.416667	0.264925	0.583333	0.75
171	1	1	1	0.0416667	1	0.142857
172	0.833333	1	1	0.527027	0.275	1
173	1	0.5625	1	0.181159	0.833333	0.266667
174	0.166667	0.0103093	1	0.00819672	1	0.00512821
175	0.0120849	0.0479853	0.45	0.0158514	0.552632	0.0636856
176	0.00346726	0.0032467	0.266667	0.017795	0.267857	0.0586158
177	1	0.00152905	1	0.00549451	0.5	0.00147059
178	0.0265191	0.25346	1	0.04375	1	0.045423
179	0.0714286	0.05	1	0.0135135	1	0.0833333
180	0.00328947	0.00106724	1	0.00306748	1	0.0285714
181	1	0.666667	0.7	0.255747	1	0.416667
182	0.0204082	0.00290698	1	0.00970874	1	0.0434783
183	0.00149031	0.000909091	1	0.0227273	1	0.0238095
184	0.00609756	0.00143266	1	0.00571429	0.25	0.00653595
185	1	0.0017301	0.5	0.0172414	1	0.00395257
186	0.25	1	0.25	0.03125	1	0.0909091
187	0.00408614	0.001719	0.325	0.0264957	0.325	0.0550595
188	0.00452489	0.0714286	0.25	0.00735294	0.25	0.04
189	0.171429	0.833333	1	0.027439	0.583333	0.00862449
190	0.166667	0.5	0.5	0.00170358	1	0.00943396
191	0.25	0.166667	1	0.00746269	1	0.0833333
192	1	1	1	0.00103734	1	0.00769231
193	0.5	0.642857	0.833333	0.504115	1	0.333333
194	1	0.416667	1	0.0101634	1	0.325
195	1	0.5	1	0.0031348	1	0.2
196	1	1	1	1	1	1
197	1	0.333333	0.1	0.00645161	0.166667	0.030303
198	0.0052356	0.0714286	0.25	0.00628931	0.333333	0.0120482
199	0.00278696	0.00184475	0.514493	0.392857	0.508621	0.666667
200	0.00318804	0.00484806	0.502247	0.279412	0.503175	0.5
201	0.00117509	0.00232019	1	0.1	1	1
202	1	0.111111	0.5	0.00675676	1	0.0555556
203	1	1	0.5	0.00854701	1	0.333333
204	0.632634	0.509347	0.861111	0.543424	0.757812	0.483512
205	0.00367647	0.00314465	1	0.5	1	1
206	0.25	1	1	0.0322581	0.030303	0.00653595
207	1	1	0.333333	0.00285714	1	0.0384615
208	0.833333	0.666667	1	0.512658	0.583333	0.416667
209	1	1	1	0.125	1	0.047619
210	1	0.5	1	0.0119048	1	1
211	1	1	1	0.027027	1	0.2
212	0.75	0.75	0.642857	0.503145	1	0.75
213	1	1	1	0.0454545	1	1
214	1	1	1	0.0333333	1	1
215	0.25	0.5	1	0.0526316	1	0.333333
216	1	0.333333	1	0.00176056	1	0.0909091
217	0.0968468	0.503623	1	0.503774	0.833333	0.503155
218	0.101957	0.522222	1	1	1	1
219	0.00442478	0.00175131	0.5	0.00662252	1	0.00315457
220	1	0.111111	1	0.0030303	0.00746269	0.0025
221	1	0.142857	1	0.00315457	1	0.0243902
222	1	1	0.166667	0.00174216	1	0.0131579
223	1	0.333333	1	1	1	1
224	0.173611	0.00260291	0.833333	0.0131653	1	0.0367647
225	0.166667	0.111111	0.5	0.00144718	1	0.0113636
226	1	1	1	0.0119048	1	1
227	1	0.5	0.333333	0.0027248	0.333333	0.0144928
228	1	1	1	1	0.25	0.5
229	0.25	0.00271739	1	0.00735294	1	0.00598802
230	0.0022779	0.00147929	1	0.0026738	1	0.00512821
231	0.00505051	0.00304878	0.5	0.0031746	1	0.0163934
232	0.00315457	0.00098912	1	0.03125	0.166667	0.0163934
233	0.167695	0.00863589	0.0125005	0.00973541	0.501754	0.416667
234	1	0.00263158	1	0.00884956	1	0.025641
235	1	1	1	0.25	1	0.25
236	0.666667	0.75	0.7	0.625	0.75	1
237	0.75	0.416667	0.583333	0.0174869	1	0.361111
238	0.00220751	0.00269542	0.5	0.00666667	1	0.00411523
239	0.0163934	0.00168634	0.25	0.00869565	0.25	0.010989
240	1	1	1	0.0133333	1	0.0114943
241	1	1	1	0.00393701	1	0.166667
242	1	0.75	1	0.50241	0.514493	0.666667
243	1	1	1	0.532258	1	0.833333
244	0.35	0.833333	0.176471	0.10119	0.0597643	0.145833
245	1	0.0625	1	0.0138889	1	0.5
246	0.0357143	0.00132626	1	0.008	1	0.00273224
247	0.0714286	0.0434783	1	0.00308642	1	0.1
248	0.75	0.7	0.833333	0.50431	1	0.75
249	0.00235294	0.00101833	0.25	0.012987	1	0.0238095
250	0.5	0.0714286	1	0.00261097	1	0.00233645
251	1	1	1	0.00512821	0.5	0.0909091
252	1	0.333333	0.5	0.00925926	1	0.111111
253	0.142857	0.00136426	1	0.00578035	0.00195695	0.0020284
254	0.00173913	0.00121803	0.2	0.0769231	0.333333	0.5
255	0.7	1	0.75	0.576923	0.510204	0.325
256	0.00284319	0.0290484	0.0119493	0.141129	0.00342684	0.50346
257	0.2	0.111111	1	0.00704225	1	0.142857
258	0.02	0.00170068	1	0.00961538	1	0.0188679
259	0.0204082	0.027027	0.333333	0.0333333	1	0.0588235
260	1	0.0010846	1	0.00200803	1	0.00224215
261	1	0.333333	0.5	0.111111	1	0.333333
262	0.583333	0.625	0.833333	0.502375	0.833333	0.416667
263	1	0.333333	1	0.00588235	1	0.00373134
264	0.5	0.333333	1	0.0144928	1	0.0769231
265	0.00195695	0.333333	1	0.0454545	1	0.25
266	0.0277778	0.00169779	1	0.0140845	1	0.0117647
267	1	1	1	1	0.333333	1
268	1	1	0.333333	0.00361011	1	0.5
269	0.502849	0.501524	1	1	1	1
270	0.583333	0.5	0.833333	0.251698	0.833333	0.5
271	0.00259067	0.00307692	0.333333	0.0078125	1	0.0208333
272	0.75	1	1	1	1	1
273	1	0.000912409	1	0.037037	0.5	0.00241546
274	0.00306943	0.00501948	0.545455	0.0316691	0.501129	0.0231322
275	0.5	0.333333	1	0.5	1	0.5
276	0.111111	0.5	0.25	0.00111982	1	0.00113379
277	0.00149701	0.00103306	1	0.00543478	1	0.00819672
278	0.1	0.00114155	0.0588235	0.011236	0.00609756	0.00225225
279	0.0526316	0.333333	0.333333	0.0333333	1	0.2
280	1	0.25	1	0.0078125	1	0.1
281	0.0084107	0.00482566	0.25	0.00405395	0.583333	0.00806974
282	1	0.002849	1	0.0102041	1	0.00421941
283	0.1	0.0588235	1	0.0454545	1	0.0714286
284	1	0.0666667	1	0.00197628	1	0.0555556
285	0.00501179	0.00872068	0.75	0.00353842	0.215909	0.00444949
286	0.625	0.625	1	0.545455	1	0.642857
287	0.833333	1	0.45	0.833333	1	1
288	0.032598	0.00234803	1	0.00331728	0.75	0.00621041
289	0.00943396	0.00206186	1	0.00291545	1	0.0031348
290	0.111111	1	0.2	0.00147493	0.00109051	0.00160772
291	0.0588235	0.25	0.2	0.00163666	1	0.333333
292	0.833333	0.7	0.543478	0.555556	1	0.583333
293	0.5	0.111111	0.0555556	0.00371747	0.142857	0.0555556
294	0.00932754	0.169638	0.916667	0.356818	0.291317	0.363244
295	1	0.001221	1	0.0588235	1	0.00473934
296	0.642857	0.45	0.333333	0.269231	0.583333	0.75
297	0.2	0.25	0.333333	0.00460829	1	0.0015456
298	0.00425532	0.002331	0.333333	0.0263158	1	1
299	0.5	1	1	0.00416667	0.333333	0.00200803
300	0.0212766	0.00109769	1	0.00319489	0.0116279	0.00205761
301	1	0.0114943	1	0.00628931	1	0.047619
302	0.0909091	0.25	0.5	0.00558659	1	0.05
303	0.333333	0.00174216	1	0.00775194	1	0.00263852
304	0.1	0.125	1	0.0769231	1	0.125
305	0.00684932	1	1	0.00990099	1	0.166667
306	0.5	0.333333	1	0.142857	1	1
307	0.333333	0.333333	0.5	0.25	1	0.25
308	1	1	1	0.25	1	0.5
309	1	0.000974659	1	0.00327869	1	0.001321
310	1	1	1	0.00353357	1	1
311	0.00464548	0.00283258	1	0.00931075	1	0.00643093
312	0.75	1	1	0.502604	1	0.576923
313	0.5	0.00259067	1	0.00729927	1	0.02
314	0.0555556	0.05	1	0.00191571	1	0.015625
315	1	0.0588235	1	0.0833333	1	1
316	0.2	0.00775194	1	0.0128205	1	0.00515464
317	0.0322581	0.5	1	0.0833333	1	0.0909091
318	0.00398612	0.00575718	0.833333	0.0113447	0.6	0.0123749
319	1	1	1	0.0138889	1	1
320	0.111111	0.5	0.5	1	0.125	1
321	0.5	0.5	1	0.00207469	1	0.00675676
322	0.291667	0.0031081	1	0.00876812	0.75	0.00465116
323	0.5	1	0.5	0.00232558	1	0.00543478
324	0.05	0.0526316	1	0.0107527	1	0.0769231
325	0.5	0.5	1	0.0212766	1	0.5
326	0.333333	0.25	0.0434783	0.00182482	0.2	0.0204082
327	0.111111	0.333333	1	0.00136054	1	0.0104167
328	0.0156371	0.502037	0.325	0.503774	1	0.503367
329	0.018616	0.00214542	1	0.00267021	0.611111	0.00268101
330	1	1	1	0.0204082	1	0.2
331	0.333333	0.18254	0.25	0.50107	0.0416062	0.525
332	0.537037	1	0.555556	0.503344	1	0.7
333	1	0.0588235	1	0.00775194	1	0.00323625
334	0.013688	0.00446157	0.666667	0.0121969	0.538462	0.0131303
335	0.00369345	0.00182722	0.583333	0.0679724	0.75	0.291667
336	0.0769231	0.0135135	0.5	0.0136986	1	0.00414938
337	1	1	0.583333	0.430458	1	0.385498
338	1	0.571429	0.22549	0.269608	0.523256	0.392857
339	0.00588561	0.25295	0.305556	0.416667	0.121795	0.583333
340	0.25	0.125	1	0.00909091	1	0.5
341	0.5	1	1	0.00319489	1	0.0416667
342	0.416667	0.666667	1	0.507752	1	0.522727
343	1	1	1	0.00176678	1	0.0384615
344	0.5	0.00645161	0.5	0.0344828	0.333333	0.125
345	0.00190114	0.000951475	0.5	0.00632911	0.333333	0.015625
346	1	0.00346021	1	0.0151515	1	0.00316456
347	1	1	1	1	1	1
348	1	1	0.5	0.142857	1	0.25
349	1	0.0666667	0.0123457	0.00346021	1	0.0108696
350	1	0.00268097	1	0.0045045	0.0344828	0.025
351	0.5	0.5	0.2	0.0144928	1	0.0555556
352	0.135638	0.0678763	0.361111	0.504367	0.75	0.50431
353	0.566667	0.233333	0.666667	0.528571	1	0.171429
354	0.0034965	0.333333	0.5	0.00534759	1	0.142857
355	0.0024638	0.00431943	0.5	0.0495169	0.416667	0.0382923
356	1	0.5	1	0.00546448	1	0.00232019
357	1	1	0.5	0.00943396	1	0.142857
358	0.2	0.1	0.0102041	0.00378788	0.00182815	0.010101
359	1	1	1	1	0.5	0.333333
360	1	1	1	0.0666667	1	0.5
361	1	0.501988	0.833333	0.12659	1	0.7
362	0.75	1	1	1	0.516667	1
363	0.00783646	0.00208578	1	0.00541221	1	0.0101878
364	0.571429	1	1	0.273256	1	0.375
365	1	1	1	1	1	1
366	1	1	1	0.00943396	0.142857	0.25
367	0.00606061	0.00328947	1	0.00456621	1	0.00290698
368	0.666667	0.208333	1	0.252101	0.0458153	0.197917
369	1	0.00246914	1	0.00628931	0.333333	0.00226244
370	0.5	1	0.5	0.00248756	1	0.0555556
371	1	0.5	1	0.00290698	1	0.333333
372	0.0344828	0.125	1	0.00819672	1	0.2
373	1	1	1	0.5	0.00510204	0.0135135
374	0.0116279	0.0666667	1	0.00735294	1	0.0149254
375	0.00190178	0.00182508	0.361111	0.0251662	0.503953	0.0313545
376	0.0152831	0.0019679	0.666667	0.0274455	0.361111	0.0489247
377	0.333333	0.166667	0.5	0.00719424	0.0144928	0.0232558
378	0.00518954	0.00239494	0.416667	0.0165207	1	0.0231754
379	0.002	0.00204499	0.142857	0.00190114	1	0.0123457
380	0.00183486	0.00253807	1	1	1	1
381	0.333333	0.25	0.125	0.0166667	0.5	0.111111
382	1	0.00251889	1	0.00862069	1	0.0034965
383	1	1	0.5	0.0166667	1	0.0238095
384	1	0.00146628	1	0.00276243	1	0.00584795
385	0.555556	0.054329	1	0.170151	1	0.0839161
386	0.666667	0.75	0.543478	0.3	1	0.392857
387	0.166667	0.00114811	1	0.00581395	1	0.00257069
388	0.45	0.625	1	0.508197	1	0.305556
389	0.25	0.25	1	0.00199203	1	0.0769231
390	1	1	1	0.0049505	1	0.125
391	1	0.5	0.333333	0.00164745	1	0.030303
392	0.5	0.04	1	0.00813008	0.00156006	0.00442478
393	1	0.00131579	1	0.00209644	0.00490196	0.000930233
394	0.00418126	0.019335	0.7	0.190909	0.642857	0.325
395	1	1	1	0.00564972	1	0.125
396	1	1	1	1	1	1
397	0.00431034	1	1	1	1	1
398	0.5	0.00207469	1	0.00671141	1	0.00253807
399	0.375	0.642857	0.528571	0.538462	1	0.642857
400	0.00197239	0.00657895	0.2	0.025641	0.111111	0.0208333
401	1	0.833333	1	0.505988	1	0.566667
402	1	1	1	0.015625	1	0.25
403	1	1	1	0.00411523	0.2	0.00833333
404	0.00505051	0.00234192	0.5	0.00274725	0.5	0.0172414
405	0.142857	0.0026178	1	0.00214592	1	0.00187266
406	1	1	1	0.000988142	1	0.00233645
407	0.00467868	0.00287031	1	1	1	1
408	0.0070922	0.00129199	1	0.00413223	0.25	0.00205761
409	0.252481	0.183333	0.566667	0.0958333	1	0.242857
410	0.0016129	0.00211416	1	0.0181818	1	0.125
411	0.333333	0.1	1	0.0526316	1	0.0909091
412	0.333333	0.333333	0.142857	0.0021097	0.00793651	0.01
413	0.00387239	0.00208651	1	0.00407498	0.503425	0.00386931
414	1	1	1	0.00301205	1	0.00292398
415	0.5	0.5	1	0.333333	1	0.5
416	1	0.00215983	0.166667	0.333333	0.00367647	0.2
417	0.333333	0.00724638	1	0.00214133	0.2	0.00239808
418	0.5	0.10625	0.0534722	0.0151654	0.0583884	0.0474138
419	0.00404858	0.00131062	1	0.1	1	0.0909091
420	0.0078125	0.333333	0.142857	0.00162866	0.333333	0.0227273
421	1	0.00197239	1	0.00487805	0.1	0.002
422	0.2	0.333333	0.5	0.00129199	1	0.25
423	0.333333	0.00199203	1	0.0166667	1	0.0909091
424	1	1	1	0.00357143	1	1
425	0.75	1	0.75	0.512821	1	0.416667
426	0.0454545	0.00147275	0.25	0.00207469	0.00442478	0.00143062
427	0.5	0.0454545	0.0909091	0.004329	1	0.00671141
428	0.333333	0.125	0.25	0.012987	1	0.25
429	0.0909091	0.142857	0.5	0.0344828	1	0.111111
430	0.00398406	0.00293255	1	0.0113636	1	0.0116279
431	0.00210526	0.00249377	1	0.00269542	1	0.00384615
432	0.00444444	0.00108932	1	0.03125	1	0.00462963
433	0.503021	0.506849	0.75	0.515625	1	0.516393
434	0.00367647	0.00307692	1	0.00540541	1	0.0277778
435	1	1	1	1	0.5	1
436	0.766667	0.716667	0.75	0.677305	0.35495	0.668465
437	0.00581395	0.5	0.2	0.0322581	1	0.0357143
438	1	0.00136612	1	0.00238095	0.00240964	0.00155763
439	1	0.00108578	1	0.0666667	1	0.25
440	1	1	1	0.00446429	1	0.00735294
441	0.166667	1	0.5	0.00118343	0.166667	0.00136799
442	0.126984	0.094086	0.104425	0.0892857	0.507692	0.309524
443	1	1	1	0.00306748	1	0.01
444	1	1	0.833333	0.504587	1	0.326923
445	0.0666667	0.5	1	0.00862069	1	0.0769231
446	0.00243902	0.00129702	0.125	0.0263158	0.5	0.00925926
447	0.0172065	0.00920294	0.45	0.0494118	0.833333	0.062037
448	1	1	1	0.75	1	1
449	0.00314991	0.00203803	0.188889	0.10989	0.642857	0.0692308
450	0.590909	0.642857	0.116883	0.0437201	0.267857	0.113095
451	0.00306748	0.00224215	1	0.0037594	1	0.00431034
452	0.00308642	0.00134409	0.333333	0.00288184	1	0.00241546
453	1	1	1	0.00255102	1	0.333333
454	0.00520833	0.0116279	0.2	0.0204082	0.5	0.0625
455	0.020828	0.00534689	0.135638	0.0171677	0.305556	0.0070668
456	0.0116279	1	1	0.25	1	1
457	1	1	1	0.000997009	1	0.0175439
458	0.00202429	0.00143062	1	0.00137363	1	0.002
459	1	0.00114943	1	0.00884956	0.05	0.0666667
460	0.25	0.5	1	0.00636943	1	0.0909091
461	0.866667	0.733333	0.710145	0.674667	0.687075	0.668763
462	0.0833333	0.00526316	1	1	0.0142857	0.0263158
463	1	0.00134228	0.25	0.00555556	1	0.00298507
464	0.502597	0.502833	1	0.0646465	1	0.0601604
465	0.00483092	0.00166945	0.5	0.0111111	1	0.00636943
466	0.0842359	0.0847261	0.0188243	0.00640516	0.0239573	0.0638095
467	1	0.5	0.5	0.00369004	1	0.0555556
468	0.552632	1	0.532258	0.5025	0.0469858	0.590909
469	0.00660307	0.00728149	1	0.0289916	1	0.0274455
470	1	1	1	0.333333	1	0.5
471	0.00520833	0.00136799	0.0294118	0.00207469	1	0.00251889
472	0.0666667	0.00205761	1	0.0909091	1	0.0909091
473	0.666667	0.6	0.611111	0.119608	1	0.133929
474	1	0.833333	1	0.75	1	0.583333
475	1	1	0.166667	0.047619	1	0.142857
476	0.00503307	0.00229218	0.45	0.0209762	0.7	0.0392857
477	1	0.00884956	1	0.5	1	1
478	0.337277	0.336464	1	0.359591	0.465812	0.367766
479	0.256329	0.181818	0.576923	0.505495	0.7	0.504292
480	0.00407061	0.00556597	0.916667	0.340269	0.670868	0.336778
481	1	0.002849	1	0.166667	0.0135135	0.00512821
482	0.666667	0.505405	0.0568182	0.0327674	0.7	0.034059
483	0.333333	0.5	1	0.00531915	1	0.333333
484	0.00338983	0.00192678	1	0.25	1	0.5
485	0.611111	0.316667	1	0.0537415	1	0.0654886
486	0.00187266	0.00135685	1	0.00347222	1	0.00591716
487	0.00205761	1	1	0.1	0.333333	0.2
488	0.5	1	0.5	0.00276243	1	0.0833333
489	1	1	1	0.0131579	1	0.5
490	1	0.00119617	1	0.00215983	1	0.000948767
491	0.114379	0.0085659	0.590909	0.00534847	0.277778	0.107955
492	0.5	0.00666667	1	0.0125	1	0.0909091
493	0.1	0.0833333	0.00203666	0.00181818	0.5	0.00121212
494	1	1	1	0.00952381	1	0.0666667
495	0.00196078	0.00598802	0.1	0.5	0.00192308	0.5
496	1	1	1	1	1	1
497	0.00371375	0.00180319	0.225	0.025817	1	0.0161907
498	0.0204082	0.00395257	1	0.00900901	1	0.0166667
499	1	1	0.5	1	1	1
500	0.0909091	0.00769231	0.333333	0.25	1	1
501	0.0227273	0.00269542	1	0.00675676	0.25	0.00361011
502	1	1	1	0.0078125	1	0.00232019
503	0.25	0.00259067	0.5	0.0909091	0.5	0.25
504	0.05	0.00334448	1	0.003003	1	0.0037594
505	0.583333	0.7	0.139706	0.501103	0.160256	0.558824
506	0.547619	0.00780898	1	0.0116734	0.514493	0.0188061
507	0.115825	0.00295255	0.498316	0.00774234	0.642857	0.00497618
508	1	1	1	1	1	1
509	0.333333	0.0163934	1	0.00813008	1	0.00628931
510	1	1	1	1	1	1
511	1	0.166667	0.5	0.00384615	1	0.00970874
512	0.00480335	0.00850739	0.532258	0.0309955	0.512346	0.0984848
513	1	0.2	1	1	0.5	1
514	0.00117371	0.000921659	0.142857	0.00507614	1	0.00380228
515	0.00310559	0.00238663	1	0.00666667	1	0.0769231
516	0.0121951	0.00131062	1	0.00401606	1	0.00186567
517	0.00925926	0.25	1	0.0714286	0.333333	0.2
518	0.5	0.0833333	1	0.00925926	0.00107759	0.166667
519	0.805556	0.174896	0.370156	0.0167601	0.178854	0.0263098
520	1	1	0.833333	0.0295872	1	0.030848
521	0.5	0.5	1	0.00196078	1	0.0625
522	0.25	0.333333	1	0.02	1	0.0333333
523	0.5	0.333333	1	0.00574713	1	0.0666667
524	1	0.111111	1	0.00497512	1	0.0625
525	1	1	1	0.0185185	1	0.047619
526	0.333333	1	1	0.00684932	1	0.0238095
527	0.5	0.333333	1	0.00546448	1	0.0555556
528	1	0.142857	1	0.00213675	0.25	0.00414938
529	1	0.5	1	0.00543478	0.166667	0.0135135
530	0.00840336	0.000954198	1	0.0357143	1	0.0070922
531	1	0.00813008	1	0.0018797	1	0.00185185
532	0.309524	0.111111	0.75	0.503717	0.666667	0.515625
533	0.142857	0.0181818	0.0147059	0.00268817	1	0.05
534	1	1	0.583333	0.7	1	0.583333
535	1	0.25	1	0.0222222	1	0.00819672
536	1	0.50813	1	0.507042	1	0.516949
537	0.833333	0.833333	0.833333	0.501083	1	0.666667
538	0.333333	0.5	0.04	0.00373134	0.0196078	0.0125
539	1	0.00259067	0.2	0.00591716	0.25	0.00218818
540	1	1	1	0.0434783	1	1
541	0.00445569	0.00261522	0.139085	0.0491071	0.269608	0.0544828
542	0.00641026	0.00793651	0.166667	0.00280899	1	0.003003
543	1	0.016129	0.0454545	0.00195312	0.333333	0.012987
544	0.00289855	0.00114679	1	0.00497512	1	0.00625
545	0.00384615	0.5	1	0.0025974	1	0.166667
546	0.392857	0.75	0.7	0.522222	0.642857	0.75
547	0.39881	0.413187	0.556839	0.340645	0.866667	0.181908
548	0.833333	0.833333	1	0.517241	1	0.576923
549	0.552632	0.642857	0.666667	0.537037	1	0.583333
550	0.00171527	0.0026178	1	0.00584795	1	0.00408163
551	0.611111	0.7	1	0.666667	0.666667	0.75
552	0.2	1	0.125	0.00398406	0.5	0.333333
553	0.0149254	0.00343643	0.5	0.04	1	0.142857
554	1	0.679825	0.174903	0.336885	0.134002	0.0279507
555	0.0454545	0.0012285	1	0.00625	0.5	0.00321543
556	1	1	1	0.75	1	1
557	1	1	0.833333	0.00490602	1	0.291667
558	0.5	0.2	0.333333	0.00465116	0.5	0.0434783
559	1	1	0.25	0.5	1	0.5
560	0.053413	0.169312	0.0422705	0.256579	0.833333	0.277778
561	0.6	0.6	0.833333	0.583333	1	0.642857
562	1	0.0166667	1	0.0238095	1	0.00552486
563	0.00128041	0.00100402	1	0.00158479	0.00606061	0.0010627
564	0.00835379	0.00504805	0.533333	0.00698837	0.805556	0.0269857
565	0.1	0.5	1	0.00337838	1	0.0714286
566	1	1	1	0.5	1	0.2
567	0.404223	0.72549	0.515873	0.293162	0.0060558	0.361111
568	0.833333	0.333333	0.583333	0.501003	0.0277006	0.502058
569	0.833333	0.583333	0.123333	0.0113113	1	0.071256
570	0.25	0.5	0.333333	0.0294118	0.333333	0.03125
571	0.833333	0.583333	1	0.583333	0.0854545	0.583333
572	1	0.00352113	0.25	0.00819672	1	0.00546448
573	0.333333	0.25	1	0.00271003	1	0.0714286
574	0.5	0.012987	1	0.00194175	0.00425532	0.00515464
575	1	0.5	0.0526316	0.00131579	1	0.0217391
576	0.25	0.00239234	1	0.00289855	1	0.00757576
577	1	0.333333	0.333333	0.00847458	1	1
578	1	0.00127226	0.5	0.0625	0.00813008	0.25
579	1	1	0.005	0.00173913	0.000971817	0.0046729
580	0.01	0.333333	1	0.166667	0.5	0.2
581	0.00471698	0.00146628	1	0.00393701	1	0.0116279
582	0.666667	0.45	0.375	0.269231	0.583333	0.75
583	1	1	1	0.00183486	1	0.0909091
584	0.0625	1	1	0.0185185	1	1
585	0.016506	0.0476051	0.07125	0.0170672	0.833333	0.0169995
586	1	0.00236407	1	0.0192308	1	0.0263158
587	0.0026738	0.00239808	1	0.00227273	1	0.00925926
588	0.0026178	0.00214592	1	0.0909091	1	0.0140845
589	0.166667	0.00118765	1	0.00657895	0.2	0.0021645
590	0.00341297	0.00520833	0.5	0.5	1	1
591	1	0.25	1	0.0357143	1	0.00925926
592	1	0.0285714	0.5	0.00507614	1	0.00632911
593	0.518519	0.506757	1	0.0326336	1	0.0398293
594	0.5	1	0.142857	0.00333333	1	0.5
595	0.25	0.00129366	1	0.00241546	1	0.00207469
596	0.552632	0.510638	0.833333	0.115591	1	0.105051
597	0.5	0.0222222	0.333333	0.0454545	1	0.015873
598	0.25	0.0833333	1	0.0045045	1	0.0018622
599	0.333333	0.333333	0.25	0.00409836	0.25	0.0909091
600	0.00377358	0.00769231	1	0.00373134	1	0.00373134
601	0.333333	0.5	0.037037	0.00520833	0.5	0.5
602	0.166667	0.25	1	0.0322581	1	0.333333
603	1	0.00746269	0.333333	0.00534759	1	0.00311526
604	1	0.333333	1	0.00233645	1	0.0175439
605	1	1	1	0.5	1	0.0196078
606	0.00358423	0.00212766	0.333333	0.00395257	0.166667	0.00446429
607	0.00398406	0.00621118	1	0.030303	0.5	0.0714286
608	1	1	1	0.00158479	1	0.00729927
609	0.00424241	0.00219077	0.291667	0.0199106	0.309524	0.073489
610	0.0522573	0.054329	0.173036	0.00764916	0.611111	0.050303
611	1	0.5	1	0.142857	0.2	0.2
612	0.5	0.5	1	0.0232558	1	0.5
613	1	1	0.142857	0.00249377	1	0.0555556
614	1	0.00106045	1	0.0013459	0.0714286	0.00106045
615	0.00425532	0.004	1	0.00240964	1	0.00239234
616	1	0.5	1	0.0014556	0.2	0.00114416
617	0.00204082	0.00093985	1	0.5	1	0.111111
618	0.00595238	0.00211864	0.25	0.02	0.5	0.00497512
619	1	0.166667	1	0.01	1	0.00574713
620	1	1	1	0.00389105	1	0.00164204
621	1	1	1	0.111111	1	1
622	0.00319192	0.0027166	0.130252	0.08125	0.833333	0.0860806
623	0.0043343	0.00528754	0.0291443	0.0201782	0.0386213	0.0465928
624	0.00395237	0.00490074	1	0.0154431	0.833333	0.00992611
625	0.416667	0.255587	1	0.00440094	0.500974	0.187075
626	0.333333	0.333333	0.142857	0.00793651	0.5	0.2
627	0.5	0.5	0.25	0.0078125	1	0.125
628	0.375	0.75	0.0653595	0.0860731	0.188889	0.0833333
629	1	0.00129199	1	0.0031746	1	0.00191571
630	1	0.000919118	1	0.025641	1	0.00107991
631	0.0434783	0.0106383	0.333333	0.0037594	1	0.0166667
632	1	0.0222222	1	0.00209205	1	0.00357143
633	1	1	1	0.04	1	1
634	0.666667	0.566667	0.576923	0.176667	1	0.201923
635	0.166667	0.0019685	1	0.00900901	0.00121212	0.00429185
636	0.00806452	0.00694444	0.25	0.00254453	1	0.00289017
637	1	0.00414938	0.0625	0.00130548	0.125	0.00151057
638	1	1	1	1	1	1
639	1	1	1	0.00302115	1	0.25
640	0.00529101	0.00211416	1	0.02	1	0.030303
641	0.0305633	0.00278268	0.611111	0.0108838	0.00187957	0.00480561
642	0.5	0.333333	1	0.00170358	1	0.125
643	0.242857	0.00597328	0.583333	0.00939389	0.7	0.0660569
644	1	0.111111	1	0.00689655	0.5	0.00269542
645	0.5	0.0909091	0.0833333	0.00319489	1	1
646	1	1	1	1	1	0.0222222
647	0.5	0.5	1	0.00243309	1	0.0526316
648	0.583333	0.252222	1	0.509524	0.00153713	0.504717
649	0.0103154	0.0169782	0.583333	0.00567228	0.187943	0.00844663
650	1	0.00833333	0.5	0.00724638	0.0769231	0.00212766
651	1	0.5	1	0.333333	1	0.333333
652	0.5	0.5	1	0.04	1	0.25
653	1	0.00215983	0.166667	0.0227273	1	0.0909091
654	0.00641026	0.00303951	0.5	0.00854701	0.5	0.125
655	0.545455	0.833333	0.611111	0.552632	0.590909	0.642857
656	0.75	0.506849	1	0.502439	0.833333	0.502591
657	1	1	1	0.002457	1	0.0384615
658	0.583333	0.5	0.7	0.00252515	1	0.271739
659	0.0555556	0.00094518	0.166667	0.0416667	0.111111	0.5
660	0.267857	0.208333	1	0.00271624	1	0.041113
661	0.00801732	0.00273931	0.325	0.00397125	0.309524	0.00581358
662	0.25	0.00584795	1	0.003367	1	0.00311526
663	1	0.00578035	0.333333	0.0714286	1	0.0120482
664	1	0.00540541	1	0.00497512	1	0.0037594
665	0.666667	0.6	1	0.514493	1	0.6
666	1	0.001321	1	0.2	1	0.5
667	0.00460829	0.00151745	0.142857	0.005	0.142857	0.00258398
668	0.5	0.166667	0.333333	0.00383142	1	0.142857
669	0.00537634	1	1	0.0106383	1	1
670	0.75	0.75	0.833333	0.501202	1	0.576923
671	0.125	0.166667	1	0.00191939	1	0.0909091
672	0.00208333	0.000931099	0.000994036	0.00146628	0.000904977	0.000892857
673	0.25	0.0769231	1	0.0277778	1	0.111111
674	1	1	0.25	0.0454545	0.5	0.05
675	0.509804	1	1	0.0105096	1	0.416667
676	0.00854701	0.00192308	1	0.00465116	1	0.00578035
677	0.5	1	1	0.5	1	0.142857
678	0.833333	0.7	1	0.519608	0.75	0.305556
679	0.333333	0.00296736	1	0.0526316	1	0.0188679
680	0.333333	0.00452489	1	0.0333333	0.5	0.03125
681	0.454861	0.00496912	0.694444	0.0138324	1	0.00655198
682	0.555556	0.583333	0.75	0.258621	1	0.191667
683	1	0.333333	0.5	0.00157729	1	0.0322581
684	0.583333	1	1	0.00530584	1	0.583333
685	0.0714286	0.00162866	1	0.00229885	1	0.0028169
686	0.166667	0.0909091	1	0.00218341	1	0.1
687	0.510638	0.27381	0.515625	0.833333	0.251667	0.625
688	0.333333	0.125	1	0.0102041	1	0.05
689	0.00420168	0.000967118	0.5	0.00595238	0.037037	0.00197628
690	0.183824	0.00781659	0.583333	0.0887097	0.00993718	0.0684783
691	1	1	1	1	1	0.5
692	1	0.003861	1	0.00189036	1	0.00214592
693	1	0.00719424	1	0.00315457	1	0.00234192
694	0.0023753	0.00152672	1	0.00512821	1	0.00952381
695	1	0.00359712	0.333333	0.00613497	0.00124533	0.0178571
696	0.0034965	0.5	0.142857	1	1	0.25
697	1	1	1	1	1	0.25
698	0.25	0.333333	1	0.333333	0.5	0.333333
699	0.1	0.0714286	1	0.0103093	1	0.0833333
700	0.116883	0.107143	1	0.501387	0.833333	0.1625
701	1	1	1	1	1	0.142857
702	0.326923	0.101399	0.211111	0.0515773	0.366667	0.0367693
703	1	1	0.833333	0.833333	1	1
704	0.142857	0.0070922	1	0.00357143	1	0.0075188
705	1	1	1	0.005	1	0.333333
706	1	0.833333	0.833333	0.504651	1	0.666667
707	0.00340136	0.000995025	1	0.5	1	0.333333
708	1	1	1	1	1	1
709	0.504464	0.0064024	0.666667	0.0287572	1	0.00796492
710	0.00520833	0.00357143	1	0.00283286	1	0.00568182
711	0.504926	0.504367	1	0.305556	1	0.375
712	0.0021322	0.00141643	0.2	0.00617284	0.5	0.0322581
713	0.583333	0.833333	0.3125	0.0811373	0.75	0.12439
714	0.000971817	0.000913242	0.00512821	0.00220751	0.00104603	0.00120773
715	0.00171949	0.00271643	0.251131	0.0342593	0.0724366	0.0335227
716	1	1	1	1	0.5	1
717	0.75	0.00401824	1	0.416667	0.611111	0.35
718	1	1	1	1	1	1
719	1	0.5	0.111111	0.00440529	1	0.0344828
720	0.0526316	0.0555556	0.142857	0.00666667	0.5	0.166667
721	1	1	1	1	1	1
722	0.7	1	1	0.506173	0.523256	0.642857
723	1	1	1	0.00980392	1	0.0454545
724	0.00247179	0.00295486	1	0.187018	1	0.404762
725	1	0.25	1	0.0243902	1	0.0344828
726	0.277778	0.257576	1	0.251567	0.7	0.233333
727	0.00909091	0.00243309	0.333333	0.0416667	1	0.0714286
728	1	1	1	0.00283286	1	0.00900901
729	0.833333	0.170455	0.75	0.576923	1	0.590909
730	0.5	0.00187617	1	1	1	0.5
731	0.5	1	1	0.00192308	1	0.0625
732	1	1	1	1	1	1
733	1	0.0151515	1	0.00297619	1	0.00271739
734	0.00196078	0.00106838	0.1	0.011236	0.166667	0.0140845
735	1	1	1	0.0131579	1	0.5
736	1	0.25	1	0.0434783	1	0.0555556
737	0.125	0.166667	1	0.00757576	1	0.0588235
738	1	0.5	0.111111	0.00337838	1	0.05
739	0.00239234	0.00094162	0.166667	0.00182482	1	0.000931966
740	0.2	0.00131062	0.125	0.008	1	0.0025974
741	1	1	1	0.2	1	1
742	0.00179533	0.00117096	1	1	1	0.333333
743	0.00188324	0.00120627	0.0015528	0.00172712	0.00100503	0.000951475
744	1	0.00332226	1	1	1	1
745	1	1	0.183616	0.0775635	0.00871566	0.257576
746	1	0.833333	1	0.527778	1	0.833333
747	0.5	0.00357143	1	0.0555556	1	0.2
748	0.7	0.611111	1	0.503378	1	0.35
749	0.0909091	0.00139082	1	0.0105263	1	0.00671141
750	1	1	1	1	1	1
751	1	1	1	0.571429	1	1
752	1	1	1	0.501645	1	0.52439
753	0.25	0.2	1	0.0060241	1	1
754	0.03125	0.0555556	0.125	0.016129	1	0.0588235
755	0.0526316	1	1	1	0.125	0.111111
756	0.142857	0.125	1	0.00235849	0.00952381	0.00233645
757	1	1	0.333333	0.00117371	0.333333	0.00775194
758	0.611111	0.7	0.7	0.571429	1	0.75
759	0.00431034	0.00564972	1	0.00819672	1	0.0135135
760	0.321429	0.833333	1	0.566667	1	0.833333
761	0.625	0.22619	1	0.0371648	1	0.0654886
762	1	0.25	0.25	0.0060241	0.000893655	0.00396825
763	1	0.25	1	0.001321	1	0.166667
764	0.125	0.00104603	1	0.00609756	1	0.00284091
765	0.00909091	0.00653595	1	0.00917431	1	0.0232558
766	0.7	0.504831	0.291667	0.0279674	0.666667	0.0301768
767	0.00277008	0.00103413	0.00649351	0.00294118	0.000968992	0.00162338
768	1	0.0666667	1	1	1	1
769	0.625	0.611111	0.833333	0.502004	0.75	0.583333
770	0.502924	0.505988	0.277778	0.507143	1	0.507874
771	1	1	1	0.0434783	1	0.00746269
772	0.00469484	1	1	0.0769231	1	0.333333
773	0.506289	0.503636	0.7	0.011072	0.833333	0.0300926
774	0.916667	0.833333	1	0.415916	1	0.555556
775	0.333333	0.333333	1	0.0909091	1	0.333333
776	1	1	1	0.0172414	1	0.00684932
777	0.5	0.5	1	0.0138889	0.00793651	0.25
778	1	0.833333	1	0.516129	1	0.833333
779	0.0209867	0.0566402	0.038339	0.0420036	0.00535714	0.0620301
780	0.0226177	1	1	0.504902	0.507299	1
781	0.0685365	0.670715	0.680556	0.0334739	0.866667	0.0331552
782	0.00343643	0.0188679	0.333333	0.0416667	1	0.04
783	1	1	1	0.00189036	0.00135135	0.00116686
784	0.529412	0.101515	1	0.512821	1	0.583333
785	0.5	0.5	1	0.0123457	1	0.5
786	0.526316	0.502283	0.7	0.506135	1	0.505208
787	0.00238496	0.00202923	1	0.0160256	1	0.0662393
788	0.166667	0.166667	1	0.00546448	0.25	0.1
789	0.666667	1	0.75	0.503448	0.75	0.5625
790	0.0909091	0.125	0.25	0.00205761	1	0.0833333
791	0.142857	0.142857	0.142857	0.05	1	0.2
792	0.333333	0.2	0.2	0.015873	1	0.0769231
793	0.00268097	0.0232558	1	0.0142857	1	0.0909091
794	1	0.00884956	1	0.0208333	1	0.25
795	1	0.0035461	1	0.00561798	1	0.00473934
796	1	0.5	0.5	0.047619	0.5	0.1
797	1	1	1	1	1	1
798	1	1	0.75	0.501043	1	0.576923
799	0.142857	0.5	1	0.00343643	1	0.125
800	0.2	0.5	1	0.0119048	1	0.333333
801	0.295833	0.337055	0.350536	0.336724	0.464286	0.336124
802	0.00666667	0.00163934	0.5	0.00662252	1	0.00515464
803	1	1	1	0.00168634	1	0.1
804	0.032726	0.251957	0.525641	0.00945138	0.625	0.0413009
805	0.48433	0.633333	0.916667	0.371628	0.527778	0.7
806	1	0.5	1	0.0135135	1	0.25
807	0.0030581	0.0344828	0.5	0.0416667	1	0.0454545
808	0.0645704	0.00973703	1	0.276316	0.501015	0.285714
809	1	0.0909091	0.166667	0.00909091	1	0.0123457
810	1	0.25	1	0.00327869	1	0.25
811	1	0.333333	1	0.0416667	1	0.166667
812	0.625	0.642857	1	0.545455	1	0.375
813	0.333333	0.333333	1	0.000972763	1	0.0714286
814	1	1	0.333333	0.5	0.5	0.5
815	0.284483	0.132246	0.555556	0.0332435	0.00724664	0.0596878
816	0.010101	0.0031746	0.0833333	0.00518135	0.00303951	0.00193798
817	0.333333	0.333333	1	0.00613497	1	0.0434783
818	0.00267269	0.0031852	1	0.00802954	1	0.0230159
819	0.5	0.25	1	0.0285714	1	0.0384615
820	1	1	1	0.547619	1	0.75
821	1	0.291667	1	0.0861423	1	0.215909
822	1	1	1	0.0119048	1	0.047619
823	0.02	0.002457	1	0.00309598	0.25	0.00306748
824	0.5	0.25	0.0833333	0.00555556	0.0185185	0.0103093
825	1	1	1	1	1	1
826	0.25	0.5	1	0.00980392	1	1
827	0.805556	0.722222	0.585859	0.00534553	1	0.133333
828	0.45	1	1	0.00332507	1	0.0310849
829	1	1	0.25	0.00224215	1	0.0454545
830	0.166667	1	0.25	0.00221729	1	0.0666667
831	0.583333	0.583333	1	0.0438988	1	0.416667
832	0.142857	0.00332226	1	0.00492611	1	0.047619
833	0.00819672	0.00307692	1	0.00813008	1	0.00273224
834	0.366667	0.309524	1	0.500989	0.50346	0.501675
835	0.916667	0.673913	0.791667	0.433096	0.916667	0.449206
836	0.583333	0.501934	0.583333	0.0799373	0.361111	0.169862
837	0.75	0.7	1	0.502762	1	0.625
838	1	1	0.166667	1	0.00393701	1
839	1	0.010101	1	0.0030581	1	0.004
840	1	0.00100604	0.5	0.00641026	1	0.00404858
841	0.0384058	0.501805	0.0161304	0.0305402	0.0109746	0.0295107
842	0.0909091	0.0166667	1	0.0384615	1	0.0526316
843	0.75	0.333333	0.108333	0.00705636	1	0.18254
844	0.5	0.333333	0.111111	0.00153139	0.0454545	0.0133333
845	0.00543478	0.00215983	0.2	0.00194175	0.5	0.0042735
846	0.00729927	0.0078125	0.333333	0.00223214	0.25	0.0416667
847	0.5	0.166667	1	0.111111	1	0.111111
848	0.297619	0.5	0.366667	0.265625	0.583333	0.45
849	1	0.0416667	1	0.0526316	0.0833333	0.0833333
850	0.5	0.00282486	0.5	0.0119048	1	0.0121951
851	0.00432238	0.0287873	1	0.00269028	1	0.0982143
852	0.25	0.02	1	0.00657895	1	0.0625
853	0.111111	0.111111	1	0.00138122	1	0.0625
854	1	1	1	0.00174216	1	0.0526316
855	1	0.5	0.5	0.010989	1	0.125
856	0.5	0.333333	0.2	0.0011655	1	0.333333
857	1	1	1	0.2	1	0.333333
858	0.0030581	0.00126103	1	0.1	1	1
859	0.0139762	0.0126721	0.833333	0.537037	0.833333	1
860	0.2	1	0.5	1	1	1
861	1	1	1	0.0142857	1	0.2
862	0.00375316	0.00426778	0.0848268	0.0355691	0.169498	0.0340367
863	0.00687457	0.0059539	0.285714	0.0157129	0.7	0.0339286
864	1	1	1	0.0232558	1	1
865	1	0.0909091	1	0.00200401	1	0.00549451
866	1	0.0256107	1	0.00434415	0.512987	0.00292857
867	0.590909	0.75	0.416667	0.259346	0.208333	0.171429
868	0.00558124	0.00481293	0.45	0.0226582	0.833333	0.0334673
869	0.00363636	0.0010846	1	0.03125	1	0.027027
870	0.2	0.00344828	1	0.00162866	1	0.00209205
871	0.5	0.583333	0.833333	0.191667	0.75	0.325
872	1	0.00546448	1	0.00295858	1	0.00265957
873	0.00152439	0.00271739	1	0.00704225	1	0.00574713
874	1	0.583333	0.75	0.503268	0.54	0.538462
875	1	0.00179856	1	0.00657895	1	0.00251889
876	1	0.0147059	1	0.047619	0.00232558	0.0333333
877	0.0333333	0.00471698	0.333333	0.00641026	1	0.00285714
878	0.00606557	0.00270339	0.416667	0.00797433	1	0.00431865
879	0.171429	1	0.522222	0.0402159	0.503145	0.0285265
880	0.333333	0.00224719	1	0.0123457	1	0.00458716
881	0.5	0.0909091	1	0.00763359	1	0.00990099
882	0.25	0.333333	1	0.0108696	1	0.142857
883	1	1	1	1	1	1
884	0.00347222	0.111111	1	0.0103093	1	0.25
885	1	0.266667	0.642857	0.0122655	0.833333	0.22619
886	0.583333	1	1	1	0.505988	1
887	0.5	0.333333	0.5	0.0192308	1	0.0212766
888	0.00296736	0.00104822	1	0.00584795	1	0.00980392
889	0.5	0.142857	1	0.00497512	1	0.0909091
890	0.00403226	0.00485437	0.037037	0.00540541	1	0.00355872
891	1	1	1	0.00222717	1	0.0263158
892	0.295455	0.5	0.340909	0.0753968	0.501949	0.133333
893	1	0.00210526	0.2	0.00746269	0.5	0.00621118
894	1	0.00763359	1	0.0116279	1	0.02
895	0.2	1	0.5	0.000910747	1	0.000969932
896	1	1	1	0.025641	1	0.142857
897	1	1	1	0.502294	1	0.208333
898	0.125	0.111111	0.166667	0.00251889	0.003125	0.00165837
899	0.6	0.7	0.7	0.019369	1	0.257519
900	0.00877193	0.0042735	0.0909091	0.00591716	1	0.00278552
901	0.178431	0.326923	0.291667	0.00890508	0.583333	0.0727513
902	0.611111	0.75	0.280303	0.503472	0.0054107	0.55
903	0.916667	0.916667	0.805556	0.668229	1	1
904	0.5	0.25	1	0.00225734	1	0.0454545
905	0.166667	0.166667	1	0.00675676	1	0.142857
906	0.25	0.00116686	1	0.0192308	1	0.0333333
907	0.2	0.5	0.142857	0.00606061	1	0.25
908	0.5	0.00122249	0.5	0.00478469	1	0.00181159
909	1	0.00176678	1	0.00288184	1	0.00164204
910	0.00483092	0.00662252	0.00265957	0.00393701	0.00497512	0.00128041
911	0.0769231	0.0015748	0.5	0.00242131	1	0.00268817
912	0.0027933	0.00108696	1	1	1	0.166667
913	0.212121	0.176871	0.642857	0.510526	1	0.503333
914	0.5	0.0121951	1	0.5	0.5	0.333333
915	1	1	1	0.00206186	1	1
916	0.0909091	0.00103413	1	0.00406504	1	0.002849
917	1	0.169476	1	0.12732	0.222222	0.170483
918	1	1	1	1	1	1
919	1	1	0.333333	0.00117925	1	0.00104058
920	0.0769231	0.1	0.0119048	0.00142653	0.5	0.0322581
921	1	0.00180505	1	0.00684932	1	0.00401606
922	0.75	0.75	0.833333	0.503906	1	0.55
923	1	1	1	0.509259	1	0.583333
924	0.611111	0.833333	0.833333	0.502959	1	0.583333
925	0.25	0.25	0.0555556	0.00325733	0.5	0.125
926	0.00394322	0.00233415	1	0.0150583	1	0.0833333
927	0.03125	0.0357143	1	0.00390625	1	0.0123457
928	1	1	0.5	0.00294118	1	0.2
929	1	1	0.2	0.5	1	1
930	0.00148588	0.000926784	1	0.00943396	1	0.0333333
931	1	0.166667	1	0.0263158	1	0.125
932	1	1	0.333333	0.00122249	1	0.0060241
933	0.00580858	0.0281884	0.666667	0.514493	1	0.261628
934	1	0.333333	1	0.00194932	1	0.047619
935	0.5	0.333333	0.5	0.00380228	0.5	0.2
936	1	0.5	0.5	0.5	1	1
937	0.506897	0.252857	0.75	0.0651515	0.583333	0.45
938	0.0123457	0.00259067	1	0.00328947	1	0.00309598
939	0.0714286	0.00510204	0.5	0.00606061	0.142857	0.00364964
940	0.333333	0.333333	1	0.00170358	1	0.25
941	0.25	0.00657895	1	0.0344828	1	0.0769231
942	0.00456621	0.00223214	1	0.00458716	1	0.00273973
943	0.0769231	0.00625	1	0.010989	1	0.0243902
944	1	1	0.333333	0.0075188	1	0.0588235
945	1	0.5	1	0.00510204	1	0.00252525
946	0.333333	0.00352113	0.333333	0.00558659	1	0.00411523
947	0.504854	0.611111	0.55	0.50094	0.75	0.205128
948	0.00370271	0.168845	1	0.287037	0.501458	0.189394
949	1	1	1	0.00632911	1	0.25
950	0.420635	0.387302	0.539683	0.389859	0.916667	0.3125
951	0.7	1	1	0.75	1	1
952	1	1	1	0.517857	1	1
953	0.666667	0.0570825	0.571429	0.0280303	0.543478	0.0141636
954	1	0.5	0.0666667	0.00268817	0.000892857	0.0322581
955	1	1	1	0.00571429	1	0.0133333
956	1	0.333333	1	0.00724638	1	0.0333333
957	0.142857	0.5	0.5	0.00110988	0.0172414	0.00100301
958	1	0.00387597	1	1	0.5	0.5
959	0.333333	0.1	1	0.00220264	1	0.00369004
960	0.0144928	0.0344828	1	0.00152672	1	0.0294118
961	1	1	1	1	0.25	0.333333
962	0.25	0.00112233	1	0.00306748	0.0526316	0.00271003
963	0.00473958	0.00479745	0.75	0.0143952	0.583333	0.196429
964	1	0.5	1	0.0113636	1	0.0769231
965	0.00581329	0.100279	0.7	0.148623	0.805556	0.355556
966	0.00200401	0.04	1	0.00166945	1	0.00238663
967	0.333333	0.166667	1	0.00221239	1	0.0454545
968	0.916667	0.833333	0.633333	0.363904	0.638889	0.288889
969	0.00293255	0.00980392	0.142857	0.04	0.333333	0.2
970	1	1	1	1	1	1
971	1	1	1	0.255848	0.833333	0.102381
972	1	1	1	0.0117647	1	0.047619
973	0.037037	0.000928505	0.333333	0.0026178	1	0.00184843
974	0.004329	0.0016	1	0.00492611	1	0.00363636
975	0.50232	0.0054078	0.516393	0.0212491	0.505405	0.0687646
976	1	0.25	1	0.00438596	0.0232558	0.125
977	0.583333	0.416667	0.583333	0.0889724	0.515625	0.19697
978	0.805556	0.579946	0.368687	0.408563	0.805556	0.432401
979	0.037037	0.00143266	1	0.0060241	0.00358423	0.00122549
980	0.0769231	0.0769231	0.333333	0.03125	1	0.0769231
981	1	1	1	0.00485437	1	0.166667
982	0.0769231	0.142857	1	0.00787402	1	0.111111
983	0.75	1	0.75	0.504902	1	0.583333
984	0.0909091	0.0909091	0.142857	0.00454545	1	0.1
985	0.0222222	0.00114416	1	0.00265957	1	0.00434783
986	1	1	1	0.010989	1	0.025641
987	0.125	0.00274725	1	0.0135135	1	0.0232558
988	1	0.125	1	0.00242718	1	0.333333
989	0.2	0.00425532	0.333333	0.0166667	0.5	0.0208333
990	0.00380291	0.00298616	0.833333	0.011517	1	0.00967496
991	1	0.001001	1	0.0021692	0.0123457	0.00127714
992	1	1	1	0.0263158	1	1
993	0.2	0.125	0.25	0.00129702	1	0.0322581
994	1	0.00101626	0.333333	0.0136986	1	0.2
995	0.0859649	0.0130504	0.155556	0.0400794	0.00295017	0.0363757
996	0.0833333	0.0625	0.2	0.00150602	1	0.0294118
997	0.00320513	0.00151057	1	0.0526316	1	0.2
998	1	0.00483092	1	0.5	1	0.125
999	0.5625	0.22549	0.102532	0.0100523	0.502915	0.0385185
1000	0.00395257	0.00128041	0.2	0.00552486	0.5	0.0147059
1001	0.359594	0.715278	0.412594	0.137914	0.09585	0.0905886
1002	0.333333	0.333333	0.5	0.03125	1	0.0153846
1003	0.00645161	0.00383142	0.333333	0.25	0.333333	1
1004	1	1	0.5	0.0526316	1	0.0277778
1005	0.386806	0.316667	0.346589	0.618056	0.00564635	0.458333
1006	0.5	0.1	1	0.0049505	1	0.047619
1007	1	0.333333	1	0.00497512	1	0.142857
1008	0.833333	0.833333	1	0.50361	1	0.642857
1009	1	0.0909091	0.2	0.0163934	0.00315457	0.00826446
1010	0.5	1	1	0.00869565	1	0.166667
1011	1	0.5	0.5	0.00292398	0.047619	0.00306748
1012	0.75	0.45	0.666667	0.255952	0.3125	0.666667
1013	1	1	1	1	1	1
1014	0.583333	0.366667	0.642857	0.00497247	1	0.0888889
1015	0.00680272	0.00166113	1	0.00243309	1	0.00225734
1016	0.0285714	0.00636943	1	0.0126582	0.5	0.00571429
1017	0.00561798	0.00111359	1	1	1	1
1018	0.00497818	0.00261647	0.416667	0.0216387	0.266667	0.0599473
1019	0.260989	0.502577	0.236111	0.0414673	0.0942982	0.0768322
1020	0.25	0.037037	0.2	0.00549451	0.333333	0.0028169
1021	1	1	1	0.010101	1	0.166667
1022	0.5	0.642857	1	0.571429	0.75	0.642857
1023	1	1	1	1	1	1
1024	0.75	0.0885147	0.45	0.00432577	0.178571	0.00805445
1025	1	0.333333	0.2	0.00184843	0.0285714	0.00246914
1026	0.0833333	0.00645161	1	0.00877193	1	0.00465116
1027	0.0015748	0.000902527	0.5	0.00239234	1	0.00231481
1028	0.251595	1	0.173611	0.537037	0.504651	0.5
1029	0.416667	0.416667	0.392857	0.0260495	0.583333	0.326923
1030	0.166667	0.00148148	0.5	0.00148588	1	0.000968054
1031	0.5	0.125	1	0.00694444	1	0.0204082
1032	0.00574713	0.00160772	0.5	0.0111111	0.333333	0.0119048
1033	0.552632	0.375	0.7	0.266949	1	0.191667
1034	1	0.5	1	0.00636943	1	0.166667
1035	1	0.2	1	0.00240964	1	0.00277008
1036	1	1	1	1	1	1
1037	0.057377	0.50314	0.875	0.566875	0.604167	0.68125
1038	1	0.00869565	0.166667	0.00862069	1	0.00826446
1039	0.833333	0.583333	1	0.5	0.534483	0.583333
1040	0.00514071	0.00383285	0.325	0.0211458	0.625	0.0409159
1041	0.583333	0.666667	0.642857	0.507812	0.833333	0.190909
1042	0.00689655	0.00160772	0.111111	0.00353357	1	0.00980392
1043	0.025	0.0285714	0.25	0.015873	0.333333	0.0046729
1044	0.716667	0.833333	0.514286	0.279814	0.147182	0.280571
1045	1	0.00123609	1	0.05	1	1
1046	0.25	0.166667	1	0.00364964	1	0.333333
1047	0.00423285	0.001852	1	0.143478	1	0.583333
1048	0.5	0.0123457	1	0.0044843	1	0.111111
1049	0.583333	0.271277	0.5	0.525641	0.583333	0.529412
1050	0.00813605	0.0182069	0.5625	0.0494048	0.833333	0.0804094
1051	1	1	1	1	1	1
1052	0.118182	0.506329	1	0.0454261	1	0.0452128
1053	1	0.00324675	1	0.015873	1	0.333333
1054	1	0.00199601	1	0.0769231	1	0.00518135
1055	1	0.00358423	1	0.0131579	1	0.010989
1056	0.166667	0.0769231	0.0344828	0.00877193	1	0.0114943
1057	1	0.00456621	1	0.00166945	1	0.0416667
1058	0.00641026	0.00371747	1	0.00228833	0.166667	0.00220751
1059	0.02	0.00111359	1	0.0133333	1	0.00275482
1060	0.00362319	0.00302115	1	0.00529101	1	0.0204082
1061	0.833333	1	1	0.502342	0.833333	0.501838
1062	0.00884956	0.00505051	0.5	0.166667	0.00917431	0.125
1063	0.00632911	0.00102775	1	0.00657895	1	0.0031348
1064	0.75	0.75	0.833333	0.308824	0.833333	0.583333
1065	0.00184502	0.000894454	0.00182815	0.00128535	0.00116959	0.00147059
1066	1	0.251912	1	0.529412	1	1
1067	0.25	0.2	0.2	0.00244499	1	0.0833333
1068	1	1	1	0.00292398	1	0.111111
1069	0.0333333	0.05	0.2	0.0025641	1	0.0434783
1070	0.2	0.166667	1	0.00101317	1	0.0833333
1071	0.710145	0.809524	0.805556	0.180741	0.791667	0.198616
1072	0.555556	0.6	0.75	0.17284	1	0.225
1073	1	1	1	1	0.166667	1
1074	1	1	1	0.0181818	1	1
1075	0.25	0.00162602	1	0.1	1	0.166667
1076	0.5	0.333333	1	0.00884956	1	0.2
1077	1	0.00740741	1	0.00378788	0.142857	0.00233645
1078	1	0.00288184	1	0.0434783	1	0.0666667
1079	1	0.5625	0.522222	0.170343	0.0090736	0.0490133
1080	0.0026738	0.00212766	1	0.00446429	1	0.00220264
1081	0.0279155	0.00405146	0.45	0.00460711	1	0.0110095
1082	0.5	0.00204082	1	0.00925926	1	0.00478469
1083	1	0.00110497	1	0.2	0.125	0.00900901
1084	1	0.25	0.166667	0.0222222	0.05	0.0172414
1085	0.169492	0.0052501	0.185185	0.019765	0.501151	0.00914095
1086	0.714286	0.501287	0.466667	0.376063	1	0.365097
1087	0.5	0.008	1	0.00578035	1	0.00561798
1088	1	0.333333	0.5	0.0909091	0.00413223	0.125
1089	1	0.333333	1	0.0140845	1	0.0909091
1090	0.142857	0.5	1	0.00252525	1	0.0714286
1091	0.0347588	0.00257413	1	0.0490431	0.583333	0.0357599
1092	0.10049	1	0.45	0.00300505	1	0.122378
1093	0.0135135	0.00613497	0.00176678	0.00166113	0.00100301	0.0013986
1094	0.5	0.00131406	0.5	0.00321543	0.5	0.00243902
1095	0.125	1	0.5	0.003367	1	1
1096	0.75	0.5	0.366667	0.0900735	0.833333	0.238095
1097	1	0.583333	0.590909	0.00508848	1	0.266667
1098	1	1	1	1	1	1
1099	0.611111	0.201923	1	0.583333	1	0.194444
1100	0.142857	0.00118765	1	0.00546448	1	0.0044843
1101	1	0.5	1	0.00184502	1	0.0149254
1102	1	0.333333	1	0.00332226	1	0.166667
1103	1	0.00380228	1	0.0131579	1	0.0333333
1104	0.0769231	0.0666667	0.5	0.0172414	1	0.111111
1105	1	1	1	0.7	1	1
1106	0.0188679	0.00434783	1	0.0106383	1	0.00526316
1107	0.1	0.5	0.0555556	0.00243902	0.00134953	0.00327869
1108	0.00246914	0.0454545	0.025	0.00423729	1	0.0416667
1109	0.5	0.00110742	1	0.00526316	1	0.00159236
1110	0.5	0.00381679	1	0.00280899	1	0.00204082
1111	0.00401606	0.00338983	1	0.00598802	1	0.00389105
1112	1	0.509009	0.325	0.0288314	0.833333	0.0548309
1113	1	1	0.833333	0.131061	1	0.258475
1114	1	0.00218818	1	0.00714286	1	0.0153846
1115	1	0.00145985	0.5	0.003003	0.25	0.0026178
1116	0.00561798	0.00909091	0.25	0.0119048	1	0.0125
1117	0.5	0.583333	0.833333	0.262821	0.333333	0.5
1118	0.00381679	1	0.333333	0.00653595	1	0.2
1119	0.5	0.0011325	1	0.00184162	0.5	0.00107066
1120	0.5	1	1	0.003367	1	0.111111
1121	0.263741	0.354029	0.407639	0.193533	0.85	0.257692

## Sheet: ITIS Mammals
Term	Count-based	Count-based BAM	CBOW	CBOW-BAM	Glove	Glove-BAM			Methods	Count-based	Count-based BAM	CBOW	CBOW-BAM	Glove	Glove-BAM
1	1	0.5	0.0526316	0.015625	1	0.0217391			Means	0.389721	0.304896	0.521695	0.194612	0.707551	0.274358
2	0.00555898	0.00236829	0.0748663	0.0325742	1	0.072619			Position	1	2	3	4	5	6
3	0.004329	0.125	0.333333	1	1	1
4	0.297619	0.666667	0.276316	0.52	0.326923	0.611111
5	0.0714286	0.333333	1	0.0294118	0.5	0.5
6	0.125	0.00261097	0.5	0.00862069	0.5	0.00420168			Single-tail test
7	1	0.125	1	0.2	1	0.25
8	0.00730756	0.3389	0.571429	0.118733	0.716667	0.338727
9	0.547619	0.583333	1	0.0843994	1	0.0234127
10	0.0982587	0.00332927	0.375	0.00911428	0.833333	0.0527778			Dunnett
11	0.00211416	0.0021978	1	0.008	1	0.011236			Information sorted in decreasing order
12	0.5	0.5	1	0.00333333	1	0.166667			Methods	CBOW-BAM	Glove-BAM	Count-based BAM	Count-based	CBOW
13	0.0978315	0.164957	0.0326932	0.143127	0.00452424	0.153846			Statistics	35.0337	29.587	27.5013	21.7077	12.6939
14	0.05	0.00222717	0.2	0.00657895	1	0.0285714			Results	**	**	**	**	**
15	0.0909091	0.00487805	0.5	0.0037594	1	0.00884956
16	0.333333	1	1	0.25	1	1
17	0.502242	0.256494	0.583333	0.501653	0.015752	0.0278807			Bonferroni
18	1	0.000931099	0.2	0.0384615	1	0.0588235			Information sorted in decreasing order
19	0.847222	0.175967	0.438407	0.0223888	0.0625473	0.0250576			Methods	CBOW-BAM	Glove-BAM	Count-based BAM	Count-based	CBOW	Glove
20	1	1	1	1	1	1			Statistics	0.194612	0.274358	0.304896	0.389721	0.521695	0.707551
21	0.666667	0.00473292	0.566667	0.00611549	0.512048	0.00785217			Results	a	b	b	c	d	e
22	1	0.666667	0.259615	0.106589	0.6	0.158824
23	0.5	0.142857	1	0.00735294	1	0.0714286
24	0.00188324	0.00106838	1	0.00315457	1	0.00595238
25	0.0833333	1	1	0.166667	1	1
26	0.0163934	0.00151976	0.125	0.00925926	0.5	0.00263158
27	0.518182	0.534483	0.0494186	0.505682	0.833333	0.521277
28	1	1	1	1	0.037037	1
29	0.340909	0.333333	0.0324887	0.252024	0.316667	0.158333
30	0.0333333	0.03125	0.5	0.012987	1	0.333333
31	0.125	0.00641026	0.333333	0.0172414	1	0.0196078
32	1	0.5	1	0.00127389	1	0.0025974
33	1	0.333333	1	0.001221	1	0.0769231
34	1	0.0416667	1	0.0357143	1	0.0384615
35	0.5	0.75	0.138333	0.503788	0.29	0.508403
36	0.0193046	0.0259361	0.0525272	0.134758	0.00214078	0.0105981
37	0.00301205	0.001287	0.142857	0.2	0.111111	0.5
38	0.25	0.166667	1	0.00303951	0.111111	0.00769231
39	0.0027933	0.0030303	0.0769231	0.142857	0.25	0.111111
40	0.333333	0.00283286	0.333333	0.00364964	1	0.00358423
41	0.0108696	0.1	0.0714286	0.00452489	1	0.0588235
42	0.00363541	0.00410232	0.259615	0.112121	0.504255	0.171429
43	0.333333	0.00118203	0.2	0.00287356	0.0714286	0.00247525
44	0.095805	0.154456	0.243421	0.101096	0.338739	0.113636
45	0.00512821	0.00150602	0.0344828	0.0333333	0.25	0.0294118
46	0.00497512	0.0117647	1	0.037037	1	0.166667
47	0.0654762	0.0139588	0.833333	0.502762	0.611111	0.502732
48	0.5	0.5	1	1	1	1
49	0.037037	0.0384615	1	0.0169492	0.5	0.00892857
50	0.00226244	0.000893655	0.333333	0.00680272	1	0.002331
51	0.5	0.0034965	1	0.166667	1	0.166667
52	0.00332226	0.00350877	1	0.00490196	1	0.00478469
53	0.00236407	1	1	0.00320513	1	0.166667
54	0.590909	0.6	0.288462	0.516667	0.833333	0.590909
55	0.00277008	0.00132979	0.0909091	0.00357143	0.125	0.00367647
56	1	0.047619	1	1	1	1
57	1	1	0.142857	0.0384615	1	0.125
58	0.5	0.125	1	0.00103734	1	0.0175439
59	0.262658	0.503922	0.625	0.0697115	0.833333	0.105556
60	0.00739405	0.0446899	0.0597895	0.0331163	0.346765	0.0445162
61	0.0106332	0.320717	0.321749	0.729167	0.248465	0.770833
62	0.125	0.111111	0.00763359	0.00275482	0.5	0.1
63	0.00156006	0.00102145	1	1	1	1
64	0.5	0.5	0.5	0.2	1	0.333333
65	0.337966	0.0392567	0.362668	0.673966	0.056125	0.777778
66	0.167596	0.502257	0.501127	0.508	0.170303	0.503436
67	0.0848554	0.00451374	0.50303	0.00923911	0.501721	0.0200535
68	0.25	0.00518135	0.5	0.0142857	0.5	0.00662252
69	0.333333	1	1	1	0.2	1
70	0.00537634	0.5	0.0666667	0.00243309	0.25	0.0666667
71	0.00621118	0.2	0.142857	0.00900901	0.2	0.0163934
72	0.00152672	0.00108108	1	0.0416667	1	0.00680272
73	1	0.333333	1	0.0138889	1	0.142857
74	0.503322	0.642857	0.305556	0.00746918	1	0.0824916
75	0.5	0.2	0.05	0.00490196	1	0.125
76	0.00309598	0.00934579	0.00165017	0.0104167	0.00114679	0.03125
77	0.0714286	0.1	1	0.166667	1	0.333333
78	0.833333	1	0.233333	1	1	0.833333
79	0.00835849	0.02953	0.625	0.0916667	1	0.133333
80	0.0333333	0.166667	1	0.00115075	1	0.00380228
81	0.545455	0.14881	0.266667	0.0459236	0.833333	0.015719
82	0.518868	0.583333	0.014338	0.126577	0.00699719	0.113095
83	0.003003	0.0026178	1	0.00534759	0.00666667	0.00990099
84	0.0526316	0.142857	0.166667	1	0.0212766	0.0434783
85	0.25	0.125	0.25	1	1	1
86	0.003003	0.000986193	0.0833333	0.00862069	1	0.02
87	0.0243902	0.0909091	0.00138889	1	0.000893655	1
88	0.0172414	0.0434783	0.00719424	0.00307692	1	0.125
89	0.0654762	0.287037	0.277778	0.242857	0.0300866	0.366667
90	0.541667	0.55	0.75	0.168232	0.00481366	0.10989
91	1	1	0.5	0.0833333	1	0.2
92	0.583333	0.00651514	1	0.00488425	1	0.00536202
93	0.5	0.1	0.5	0.00714286	1	0.0833333
94	0.00456621	0.00163934	0.0416667	1	0.333333	1
95	0.00211416	0.00101317	0.0666667	0.030303	0.1	0.166667
96	0.138095	0.503891	0.2	0.35	0.0155508	0.583333
97	0.0238095	0.0322581	0.5	0.00201613	1	0.1
98	0.0669344	0.0160908	0.155286	0.175634	0.68552	0.209542
99	1	0.5	1	0.037037	1	0.0833333
100	0.007861	0.256667	0.0714286	0.0152632	0.502717	0.666667
101	1	1	1	0.00353357	1	0.0769231
102	0.833333	0.00310162	0.309524	0.00641534	0.525641	0.00514403
103	0.00168634	0.00133869	0.2	0.027027	1	0.2
104	0.0285714	0.0217391	0.2	0.00133511	0.0769231	0.00512821
105	0.0070922	0.0021645	1	0.00613497	1	0.0454545
106	0.00625	0.0035461	0.00151515	0.00125786	1	0.025
107	0.340483	0.501401	1	0.686667	1	1
108	0.00631796	0.00523575	0.45	0.00973708	0.666667	0.00816702
109	0.2	0.25	0.0833333	0.015625	1	0.166667
110	1	0.25	0.0106383	0.25	1	0.25
111	1	1	0.625	1	0.833333	1
112	0.291667	0.666667	1	0.168277	0.507246	0.277778
113	0.2	0.1	0.5	0.00819672	1	0.05
114	0.527778	0.642857	0.611111	0.501093	1	0.576923
115	1	1	1	1	1	1
116	0.00166113	0.0019685	1	0.00413223	1	0.00625
117	0.108466	0.255464	0.252653	0.0304652	1	0.104292
118	0.416667	0.375	0.514286	0.0368687	0.0941558	0.0936508
119	0.732143	0.8875	0.622024	0.363095	1	0.328409
120	0.00598802	0.00163132	0.0178571	0.00595238	0.0666667	0.027027
121	0.25	0.333333	0.03125	0.0322581	1	0.5
122	1	0.833333	1	0.251992	1	0.333333
123	0.181818	0.132479	0.513158	0.501445	0.0285948	0.508929
124	0.00737962	0.00169699	0.251227	0.00727127	0.501548	0.00524151
125	0.25	0.142857	0.333333	0.00166389	1	0.00177936
126	0.00867116	0.0024267	0.138095	0.089527	0.194444	0.583333
127	0.142857	0.125	0.111111	0.00190476	1	0.0204082
128	0.126462	0.501555	0.500947	0.0100913	0.504405	0.037465
129	0.2	0.125	0.0163934	0.00138313	1	0.00327869
130	0.00324675	0.00104603	0.5	0.00259067	1	0.003003
131	0.0046901	0.0109323	0.274892	0.833333	0.66797	1
132	0.111111	0.037037	0.00117925	0.00125471	0.2	0.0714286
133	0.0375111	0.275224	0.0889996	0.555406	0.0045219	0.529578
134	0.00238095	0.00101626	1	0.030303	1	0.0263158
135	0.75	0.833333	0.5625	0.52	0.02144	0.611111
136	0.168303	0.00419232	0.257812	0.0244624	0.500949	0.0520422
137	1	0.333333	1	0.0454545	1	0.25
138	0.5	0.5	1	0.00671141	0.5	0.2
139	0.277778	0.0152246	0.666667	0.0642575	0.00782005	0.152632
140	1	0.00552486	0.25	0.00367647	1	0.00277778
141	0.333333	0.5	1	0.00145138	0.5	0.0416667
142	0.0190727	0.00316484	0.833333	0.00358326	1	0.00597629
143	1	1	1	0.125	1	0.2
144	0.111054	0.247619	0.0356937	0.0283595	0.496382	0.0899717
145	0.5	0.00383142	1	0.00952381	1	0.00568182
146	1	0.00387597	0.0384615	0.0175439	1	0.333333
147	0.252543	0.274057	0.0887673	0.0859529	0.384699	0.0911317
148	1	0.366667	0.75	0.833333	1	0.833333
149	0.00477221	0.25369	0.113095	0.046726	0.666667	0.15
150	1	0.00278016	0.666667	0.576923	1	0.590909
151	1	1	0.333333	0.5	1	0.5
152	0.5	0.2	0.2	0.0120482	0.0208333	0.0588235
153	0.0150066	0.139615	0.505787	0.363138	0.328339	0.454855
154	1	0.00095511	1	0.0285714	1	0.0049505
155	0.75	0.130291	0.75	0.0678161	0.541667	0.133929
156	0.45	0.169851	0.160714	0.128968	0.00553882	0.266667
157	0.502298	0.877381	0.151398	0.180936	0.017967	0.702778
158	0.301373	0.130269	0.344118	0.0116141	0.442308	0.0198205
159	0.0625	0.0454545	1	0.00137552	1	0.0294118
160	0.0140845	0.0153846	0.0017331	0.00311526	0.166667	0.05
161	0.5	0.5	1	0.00262467	0.00102354	0.0714286
162	0.5	0.142857	1	0.005	1	0.0833333
163	1	1	0.0669492	0.0482892	0.611111	0.590909
164	0.105723	0.00795065	0.169201	0.0355647	0.349802	0.0766017
165	0.0357143	1	0.0384615	1	0.142857	1
166	0.5	0.00131579	0.333333	0.0227273	0.00632911	0.0666667
167	0.00460078	0.0052289	0.188034	0.0172073	0.7	0.0140203
168	0.0457975	0.200909	0.866667	0.280114	0.671498	0.673378
169	0.6	0.208333	1	0.505464	0.6	0.166667
170	0.333333	0.333333	0.111111	0.00571429	1	0.25
171	0.142857	0.000999001	1	0.025	1	0.0333333
172	1	0.00241546	1	0.00934579	1	0.00378788
173	0.515385	0.00474794	0.171275	0.00734266	0.503257	0.0095899
174	0.00210084	1	1	0.111111	1	1
175	0.00332226	0.00118483	0.05	0.00429185	0.5	0.00398406
176	1	0.833333	0.519231	0.00423214	1	1
177	0.0857977	0.00662721	0.183834	0.0173857	0.351595	0.00725181
178	0.24182	0.234532	0.198026	0.0689948	0.233844	0.274621
179	0.25	0.00653595	0.333333	0.027027	1	0.0105263
180	1	1	1	0.00518135	1	0.00680272
181	0.7	0.625	0.547619	0.505917	0.611111	0.590909
182	1	1	0.583333	0.177305	0.0324074	0.416667
183	0.333333	1	0.0131579	0.00526316	1	0.111111
184	0.00206612	0.00118765	0.0526316	0.0333333	1	1
185	0	0	1	0.0125	1	0.0227273
186	0.5	0.1	0.0357143	0.00149254	1	0.0133333
187	0.333333	0.00420423	0.533333	0.00643635	1	0.00450903
188	0.642857	0.611111	1	0.501923	1	0.583333
189	0.00121359	0.00099108	0.0909091	0.0147059	1	0.0192308
190	0.611838	0.546287	0.363717	0.504811	0.753546	0.526971
191	1	0.125	0.25	0.01	1	0.00961538
192	0.333333	0.5	0.0638889	0.0486908	0.530303	0.0916667
193	0.00334448	0.00261097	0.125	0.00763359	1	0.0121951
194	1	1	1	0.00215054	1	0.2
195	0.333333	0.5	0.142857	0.25	1	0.25
196	0.111111	0.166667	0.0113636	0.0454545	1	0.0833333
197	1	0.333333	1	0.00628931	1	0.00490196
198	0.171212	0.1013	0.543478	0.520408	0.642857	0.576923
199	1	1	0.25	0.00171233	1	0.166667
200	0.0769231	0.0013587	1	0.00185529	1	0.0020202
201	0.254651	0.340909	0.583333	0.00239368	0.501259	0.0611111
202	0.2	0.00298507	0.0147059	0.00192678	0.00431034	0.0018315
203	0.333333	0.125	0.00330033	0.0034965	0.5	0.0555556
204	0.5	0.0909091	0.0555556	0.0016	1	0.0625
205	0.7	0.583333	0.7	0.5	0.0925926	0.5
206	0.6	0.361111	0.3125	0.0135712	0.75	0.201923
207	0.142857	0.111111	0.2	0.00117786	0.0277778	0.0175439
208	0.0599473	0.187943	0.500907	0.00208198	0.501953	0.0120269
209	0.000954198	0.00101523	1	0.047619	1	0.25
210	0.25	0.5	0.00210084	1	0.000912409	1
211	1	0.309524	0.0374228	0.00769009	1	0.325
212	0.45	0.340909	0.611111	0.625	1	0.833333
213	0.01	0.00492611	0.00137363	0.00143678	1	0.0588235
214	0.791667	0.340077	0.423536	0.339731	0.674667	0.338642
215	0.111111	0.00740741	1	0.0243902	1	0.0075188
216	0.0606726	0.148444	0.0383066	0.147706	0.0404693	0.257305
217	0.426568	0.4241	0.0660934	0.358547	0.158207	0.268696
218	0.2	0.00132626	1	0.00775194	1	0.00310559
219	0.00175131	0.00301205	0.0136986	0.004	0.0555556	0.0031746
220	1	1	0.2	0.00136799	1	0.00641026
221	0.333333	0.5	1	0.0042735	1	0.0769231
222	0.422469	0.130386	0.497143	0.0281142	0.610833	0.0751166
223	1	1	1	1	1	1
224	1	1	1	0.0454545	1	0.0555556
225	1	1	1	1	0.5	1
226	1	1	0.05	0.0192308	1	0.00555556
227	1	0.000993049	1	0.00636943	1	0.0019084
228	0.376253	0.17397	0.0529918	0.0738889	0.0756351	0.0498188
229	1	1	1	1	1	1
230	0.037037	0.0909091	0.142857	0.0588235	0.5	0.333333
231	0.833333	0.833333	0.158333	0.52381	1	0.833333
232	1	0.5	1	1	1	0.5
233	0.5	0.25	1	0.00462963	1	0.0454545
234	1	0.1	0.030303	0.0232558	1	0.0555556
235	0.166667	0.166667	0.0625	0.015625	1	0.25
236	0.254306	0.0295792	0.0921555	0.0220253	0.26946	0.0342361
237	0.142857	1	0.0555556	1	0.00153139	1
238	1	0.333333	1	0.00520833	1	0.166667
239	0.25	0.5	0.5	0.00190114	1	0.0434783
240	0.5	0.0666667	0.00909091	0.00232558	0.333333	0.00136612
241	0.18254	0.566667	0.45	0.7	1	0.45
242	0.5625	0.50142	1	1	1	1
243	0.00189753	0.00261097	0.0125	0.00118624	0.00148588	0.00144928
244	0.0625	0.142857	0.0140845	0.0277778	0.5	0.333333
245	0.37037	0.446078	0.159041	0.124332	0.0106549	0.0680664
246	0.833333	1	0.833333	0.517857	1	0.566667
247	0.416667	0.666667	0.833333	0.0469123	1	0.162338
248	0.333333	0.25	0.5	0.0243902	1	0.25
249	1	0.00162691	0.833333	0.0525641	1	0.165
250	0.00398512	0.00233895	0.00283704	0.0024068	0.511905	0.00227834
251	0.00152905	0.0454545	0.25	0.333333	0.00487805	0.025641
252	0.333333	0.125	0.0212766	0.00628931	1	0.166667
253	1	1	0.0333333	0.00675676	1	0.166667
254	0.0285714	0.125	1	0.00117786	1	0.00390625
255	0.00802258	0.00243686	0.583333	0.833333	0.7	0.7
256	1	0.512346	0.833333	0.045816	0.75	0.0450224
257	0.125	1	1	0.1	1	0.1
258	1	0.00116686	0.5	0.166667	1	0.25
259	1	0.111111	1	0.00168067	1	0.00176056
260	1	0.00293255	1	0.0123457	1	0.004
261	0.35	0.288462	0.0706967	0.504762	0.6	0.611111
262	0.0027933	0.00190476	0.25	0.00606061	1	0.0196078
263	0.00309598	0.00119904	0.037037	0.0052356	1	0.00408163
264	0.00598802	0.00403226	0.5	0.0833333	1	1
265	0.25	0.0714286	0.333333	0.012987	0.2	0.00142248
266	1	0.00118064	1	0.00990099	1	0.00469484
267	0.291667	0.340909	0.666667	0.0134943	0.583333	0.18254
268	0.0013947	0.00091659	1	1	1	1
269	0.00471698	0.00473934	1	0.00724638	1	0.00531915
270	0.00661725	0.139925	0.416667	0.502488	0.00386352	0.504386
271	0.18306	0.833333	0.75	0.506757	0.507519	0.75
272	0.527027	0.75	0.520833	1	1	1
273	0.0833333	0.00184843	0.5	0.00465116	1	0.0131579
274	1	0.53125	0.508333	0.502179	0.75	0.505291
275	1	1	0.0833333	0.333333	0.00322581	0.333333
276	0.5	0.5	1	0.00189394	1	0.0344828
277	0.00596527	0.0141059	0.00225002	0.00735324	0.00598537	0.00303449
278	0.532258	0.566667	0.326923	0.251805	0.833333	0.0410509
279	0.502551	0.00345863	0.501541	0.00554342	0.513514	0.00767544
280	0.5	0.25	1	0.0121951	1	0.0909091
281	0.5	0.00190476	1	0.00534759	1	0.00680272
282	0.00239911	0.180556	0.1	0.0648148	0.0377386	0.291667
283	0.037037	0.0106383	0.5	0.03125	1	0.0120482
284	1	1	0.00952381	0.00348432	0.2	0.0555556
285	1	0.0769231	1	0.00568182	1	0.0769231
286	0.25	1	0.5	0.1	1	0.333333
287	0.010911	0.666667	0.174931	0.00180301	0.501305	0.0309955
288	0.45	0.75	0.583333	0.0782779	1	0.0875174
289	1	0.1	1	0.0113636	1	0.00980392
290	0.00606061	0.2	0.0135135	0.00155763	0.5	0.0526316
291	1	0.00236407	1	0.00595238	1	0.00362319
292	0.0769231	0.0119048	0.037037	0.0227273	1	0.25
293	0.527778	0.571429	0.361111	0.502433	0.625	0.666667
294	0.404807	0.533333	1	0.335947	0.677083	0.369761
295	0.00596848	0.00529213	0.0281242	0.0152244	0.0572718	0.0363197
296	1	0.00925926	1	0.0222222	1	0.04
297	0.024348	0.506098	0.19697	0.101499	0.0941558	0.0377976
298	0.0909091	0.1	0.142857	0.000980392	1	0.0909091
299	0.0174765	0.0704657	0.278571	0.0412111	0.0941919	0.0280836
300	0.25	0.0769231	1	0.00143266	1	0.0909091
301	0.00552486	0.00259067	0.05	0.0125	0.1	0.111111
302	0.309524	0.505181	0.172316	0.0415593	0.00432083	0.0482401
303	0.00157978	0.5	0.333333	0.2	0.0454545	0.25
304	0.00574713	0.016129	0.2	0.00526316	1	0.00877193
305	1	0.0263158	1	0.02	1	0.00641026
306	0.00364791	0.00212905	0.111628	0.0227603	0.576923	0.00417185
307	0.5	1	1	0.5	1	1
308	1	0.5	0.5	0.00943396	1	0.333333
309	0.305556	0.0749497	0.518519	0.502283	0.016062	0.502924
310	0.5	0.00606061	0.0625	0.00628931	0.25	0.00512821
311	0.00298507	0.00102881	0.0243902	0.0131579	1	0.0454545
312	0.21211	0.165146	0.133157	0.0620002	0.277162	0.176286
313	0.416667	0.521739	0.194444	0.502817	0.501527	0.503497
314	0.0618847	0.501653	0.537037	0.507299	0.833333	0.514493
315	0.00252525	0.5	1	0.166667	1	1
316	1	1	1	0.00218341	1	0.0416667
317	1	0.25	1	0.00377358	1	0.0144928
318	1	0.00689655	1	0.00561798	0.333333	0.00344828
319	0.0909091	0.000963391	0.25	0.0277778	0.00847458	0.0434783
320	0.558824	1	0.0662602	1	0.0052235	1
321	1	0.333333	0.5	0.037037	1	0.25
322	0.00297989	0.253115	0.197917	0.611111	0.625	0.833333
323	1	0.5	0.5	0.00230415	0.5	0.015873
324	0.45	0.3125	0.128597	0.00296686	0.7	0.5
325	0.5	0.2	1	0.00471698	1	0.00763359
326	0.125	0.00129366	1	0.00826446	1	0.00263158
327	0.5	1	1	0.00235849	1	0.166667
328	0.2	0.0714286	0.0416667	0.0322581	1	0.0384615
329	0.003861	0.00110619	1	0.0163934	0.5	0.0714286
330	1	1	1	1	0.25	1
331	1	1	1	0.00116822	1	0.00223714
332	0.142857	0.2	0.027027	0.00224719	0.5	0.0714286
333	0.0027248	0.0232558	0.0769231	0.00188324	0.166667	0.05
334	0.00374616	0.0737117	1	0.54	1	0.666667
335	0.0526892	0.147661	0.0323725	0.110156	0.135603	0.0892157
336	0.552632	0.35	0.416667	0.6	0.416667	0.666667
337	0.725	0.804167	0.833333	0.729167	0.854167	0.770833
338	0.0666667	0.00343643	0.5	0.0169492	1	0.030303
339	0.00165019	0.0112444	1	0.55	1	0.7
340	0.611111	0.503521	0.503846	0.501818	0.055848	0.7
341	0.00320046	0.0753968	0.590909	0.642857	0.75	0.75
342	0.333333	0.5	0.5	0.125	1	0.142857
343	1	1	0.5	0.00166945	1	0.333333
344	0.00318471	0.00109769	1	0.0103093	1	0.0384615
345	0.0057803	0.0161573	0.0389267	0.0288096	0.0393939	0.187075
346	0.25	0.333333	0.2	0.00404858	0.333333	0.00298507
347	1	0.5	1	0.5	1	1
348	0.00224182	0.00186592	0.00750683	0.0135151	0.00240398	0.00588178
349	1	1	1	0.0217391	1	0.037037
350	1	0.00662252	1	0.00218818	1	0.00380228
351	0.335163	0.106036	0.386553	0.311005	0.122411	0.291461
352	0.666667	0.0769534	0.507576	0.142857	1	0.162338
353	0.00248356	0.25102	1	1	0.75	1
354	0.833333	0.266667	0.506494	0.00416562	0.590909	0.0687646
355	0.125	0.2	0.1	0.00952381	1	0.5
356	0.0726944	0.00258604	0.508772	0.0125624	0.501052	0.0472689
357	1	0.00125786	1	0.0416667	1	0.0243902
358	0.29726	0.210165	0.120877	0.0836411	0.1413	0.127353
359	0.5	1	1	0.00641026	1	0.333333
360	0.147648	0.240909	0.05585	0.278571	0.387289	0.411111
361	0.00423729	0.00380228	0.027027	0.00520833	1	0.0384615
362	0.5	0.125	0.5	0.00436681	1	0.047619
363	0.00510204	0.00221729	0.5	0.00558659	0.00218341	0.00561798
364	1	0.25	1	0.00666667	1	0.0108696
365	0.6	0.833333	0.833333	1	1	1
366	1	1	1	1	1	0.125
367	0.5	0.25	1	0.333333	1	0.2
368	0.283437	0.0156311	0.53686	0.463969	0.0430226	0.696825
369	0.25	0.00100402	0.1	0.00769231	0.333333	0.00100503
370	0.00367647	0.0041841	0.5	0.0119048	0.5	0.00884956
371	1	1	0.333333	0.111111	1	0.333333
372	0.176774	0.00327933	0.805556	0.0501235	0.916667	0.0944617
373	0.502058	1	1	0.258	0.55	0.75
374	1	0.00117925	1	0.00294985	1	0.00149477
375	1	0.00142653	1	0.0555556	1	0.25
376	0.0404147	0.253425	0.625	0.0580308	0.50565	0.162037
377	0.206667	0.001803	0.52439	0.00634255	0.0982143	0.00364493
378	0.148768	0.155556	0.0257664	0.0210749	0.527778	0.0473128
379	0.625	0.501639	0.75	0.501196	1	0.566667
380	0.666667	0.505076	1	0.503817	1	0.50339
381	0.515152	0.3125	0.55	0.6	0.583333	0.267857
382	0.0794118	0.0107496	1	0.00492312	1	0.00764964
383	0.00254332	0.00135554	0.502227	0.00364583	0.501057	0.00563273
384	0.416667	0.583333	0.0459184	0.0201499	1	0.625
385	0.166667	0.125	0.2	0.002457	1	0.0357143
386	0.833333	0.138095	0.583333	0.501961	0.6	0.517857
387	0.0294118	0.027027	1	0.00140647	1	0.02
388	1	0.5	1	0.00316456	1	0.142857
389	0.00149031	0.000949668	0.047619	0.0526316	1	0.333333
390	0.00500821	0.00157208	0.138095	0.00296262	0.833333	0.00292851
391	0.7	0.333333	0.566667	0.503205	1	0.543478
392	0.507407	0.642857	0.501996	0.51	0.0935374	0.625
393	0.5	0.166667	0.5	0.00186567	1	0.1
394	0.666667	0.833333	1	0.501186	1	0.511111
395	0.1	0.00203666	1	0.0116279	1	0.00925926
396	1	0.2	0.0416667	0.000994036	1	0.0133333
397	0.5	0.00230415	1	0.00561798	1	0.00529101
398	0.5	1	1	0.00164474	1	0.037037
399	0.147619	0.0289543	1	0.078629	0.590909	0.067217
400	0.309524	0.833333	1	0.10989	0.833333	0.208333
401	0.666667	1	0.375	0.211111	0.833333	0.309524
402	0.0769231	0.5	0.0588235	0.00384615	1	0.0833333
403	0.0031049	0.177632	0.625	0.0529891	0.833333	0.183333
404	0.0909091	0.0588235	0.015625	0.00172712	0.5	0.0333333
405	0.5	1	0.333333	0.00181818	1	0.00263852
406	0.00217865	0.00138889	1	0.0333333	1	1
407	0.501202	0.129464	0.506289	0.0165846	0.500939	0.0508072
408	0.015859	0.00913826	0.0155343	0.00656102	0.371955	0.0181366
409	1	1	1	0.00826446	1	0.00840336
410	0.1	0.2	0.333333	0.0227273	1	0.1
411	0.00534759	0.00311526	0.25	0.0113636	0.333333	0.0204082
412	0.0217391	0.00680272	0.00160514	0.00135135	0.5	0.0666667
413	0.333333	0.00136426	1	0.0769231	1	0.00617284
414	0.333333	0.2	0.5	0.142857	1	0.142857
415	0.111111	0.0333333	1	0.012987	1	0.333333
416	1	0.00115207	1	0.00208768	1	0.00246305
417	0.0588235	0.1	0.012987	0.0144928	1	0.5
418	0.0563694	0.00864132	0.0789141	0.284357	0.0748457	0.346714
419	0.666667	0.7	0.55	0.833333	1	1
420	0.00421941	0.00621118	1	0.0769231	1	0.5
421	1	0.1	0.047619	0.00729927	1	0.00546448
422	0.5	0.333333	0.25	0.00704225	1	1
423	0.00282063	0.00172006	0.0459236	0.0111406	0.75	0.00600918
424	0.00413223	1	1	1	1	1
425	1	0.5	1	0.166667	1	0.142857
426	0.142857	0.125	1	0.00154799	1	0.00403226
427	0.00156986	0.00136612	1	0.00315457	1	0.00319489
428	0.576923	0.325	0.00767544	0.025873	0.590909	0.0546537
429	1	0.5	1	0.00625	1	0.0111111
430	0.25	0.111111	0.025	0.0019084	0.5	0.0138889
431	0.530303	0.534483	0.229167	0.503571	1	0.295455
432	0.2	0.00283286	0.0188679	0.0434783	0.00649351	0.00581395
433	0.28158	0.207407	0.404762	0.09288	0.866667	0.432234
434	0.00327869	0.00150602	0.1	0.00239234	1	0.00833333
435	0.103711	0.801842	0.249906	0.598602	0.00425855	0.450952
436	0.666667	1	0.225	1	1	1
437	0.5	0.333333	0.25	0.0025	1	0.0625
438	1	1	1	1	1	0.2
439	0.5	0.333333	0.25	0.00371747	1	0.037037
440	0.5	0.333333	1	0.0333333	1	0.333333
441	0.333333	0.5	1	0.00121803	1	0.0666667
442	1	0.791667	0.866667	0.285842	1	0.477778
443	0.186875	0.520673	0.295361	0.543714	0.650948	0.517115
444	0.00444775	0.00251286	0.416667	0.0158477	1	0.00932136
445	1	0.279412	0.520408	0.501736	1	0.069493
446	1	1	0.025	0.5	0.5	0.5
447	0.000947867	0.000919118	1	0.5	1	1
448	0.00235104	0.00197774	0.255525	0.0035144	0.506369	0.00541667
449	0.531451	0.373331	0.463854	0.298336	0.755155	0.092061
450	0.576923	0.252755	0.416667	0.0573509	1	0.0871212
451	1	0.00154799	0.5	0.00487805	1	0.0060241
452	0.0555556	0.00124069	0.111111	0.00584795	1	0.00393701
453	0.0943223	0.101205	1	0.505464	1	0.504444
454	1	1	1	0.00190114	1	0.0108696
455	0.503115	0.500935	0.0303715	0.00199507	0.50101	0.0138821
456	0.00962738	0.0118236	0.126172	0.00223864	0.416667	0.00943941
457	0.00454545	0.00107296	1	0.02	1	0.00483092
458	0.00943647	0.170238	0.0704545	0.170103	0.192308	0.503378
459	0.00689891	0.0305612	0.538462	0.0121322	0.158333	0.0142478
460	0.5	0.00483092	0.125	0.1	1	0.111111
461	1	1	0.0107527	0.333333	1	0.333333
462	0.590909	0.833333	0.416667	0.503205	0.00427881	0.642857
463	0.916667	1	0.916667	0.250794	1	0.207875
464	0.00289017	0.00101729	1	0.0222222	1	0.03125
465	0.6	0.45	0.583333	0.501244	0.500929	0.512048
466	0.409127	0.422168	0.163158	0.752604	0.854167	0.892857
467	0.333333	0.333333	0.2	0.00263158	1	0.025
468	0.2	0.0021692	1	0.0181818	1	0.0714286
469	1	0.0625	1	0.0238095	1	0.004329
470	0.0045045	0.2	0.0588235	0.00724638	0.00869565	0.0136986
471	0.219298	0.266667	0.514286	0.255051	0.35	0.25
472	0.333333	0.142857	0.0212766	0.00116822	0.333333	0.00900901
473	0.507407	1	0.75	1	1	1
474	0.333333	1	0.333333	1	1	1
475	0.5	0.00159744	0.142857	0.00246305	0.0232558	0.0026455
476	0.5	0.340909	1	0.137048	0.305556	0.148256
477	0.00212766	0.00093985	0.333333	0.0128205	1	0.0588235
478	0.136236	0.505495	0.225	0.0653595	0.7	0.0900447
479	0.129365	0.15161	0.310638	0.0137072	0.38761	0.0345882
480	0.0213725	0.00817927	0.142544	0.0617284	0.143478	0.0669192
481	0.00752302	0.251309	0.196429	0.515873	0.103175	0.527778
482	0.00310559	0.5	1	0.0078125	1	0.0169492
483	0.00330804	0.00278281	0.833333	1	1	1
484	1	1	1	0.25	1	0.25
485	0.5	0.00290698	0.125	0.00308642	0.00869565	0.00285714
486	0.00180505	0.00107066	0.333333	0.047619	0.5	1
487	0.00355872	0.00219298	1	0.00502513	1	0.0030581
488	1	1	1	0.5	1	1
489	0.5	1	0.5	0.00145985	1	0.166667
490	0.0555556	0.0555556	1	0.00169492	1	0.00452489
491	0.611111	0.625	0.0188061	0.00538709	0.257576	0.0170795
492	0.5	0.2	1	0.0357143	1	0.142857
493	0.03125	0.0013459	0.0102041	0.0625	0.0153846	0.0833333
494	0.00243902	0.00358423	0.00934579	0.00288184	0.047619	0.00833333
495	0.0567251	0.00277175	0.501019	0.00748848	0.501754	0.00504237
496	0.2	0.5	1	0.00257069	1	0.142857
497	1	1	0.0169492	0.0294118	1	1
498	0.00401606	0.00131579	1	0.0044843	1	0.00355872
499	1	1	1	1	1	1
500	0.00572565	0.0226955	0.0455455	0.0543249	0.0704082	0.302632
501	1	0.866667	0.583333	0.520408	0.866667	0.696078
502	0.502841	0.00625672	0.666667	0.010473	0.75	0.0147845
503	1	0.00571429	1	0.00578035	1	0.00274725
504	1	1	1	0.75	1	0.291667
505	0.0719697	0.257576	0.00863745	0.0517036	0.00975379	0.128185
506	1	1	0.833333	0.833333	1	0.547619
507	0.00172414	0.000942507	1	0.0116279	1	0.0136986
508	0.0833333	0.125	0.25	0.111111	0.5	1
509	0.0851001	0.266667	0.50885	0.170213	0.501233	0.392857
510	0.00320562	0.0752896	0.177656	0.257576	0.5125	0.833333
511	0.0434783	0.25	0.333333	0.2	0.0243902	0.111111
512	0.134223	0.0245625	0.272114	0.0537873	0.411025	0.0644036
513	1	0.0013624	1	0.0107527	1	0.00239808
514	0.251805	0.0862573	0.505435	0.0251812	0.505291	0.0739348
515	0.291667	0.22549	0.0191307	0.011938	0.416667	0.0833333
516	0.833333	0.167808	0.583333	0.0219881	1	0.0121513
517	0.502695	0.00208248	0.125911	0.00352126	0.501056	0.00275853
518	0.25	1	0.142857	0.00110497	1	0.012987
519	0.00303951	0.00162866	0.5	0.00332226	1	0.00273973
520	0.133225	0.858333	0.275173	0.805435	0.429129	0.966667
521	0.335865	0.0936195	0.0840472	0.086018	0.396355	0.0873638
522	0.00170358	0.00104822	0.0625	0.00900901	0.25	0.125
523	0.101996	0.225	0.229167	0.519231	0.333333	0.5
524	0.53125	0.505556	0.833333	0.502146	1	0.175
525	1	1	0.416667	0.507353	1	0.361111
526	1	0.00261097	1	0.0175439	1	0.010101
527	0.833333	0.75	0.0303769	0.503067	1	0.512987
528	0.00309598	0.00229885	1	1	1	1
529	0.506494	0.833333	0.642857	0.361111	0.833333	0.75
530	0.2	0.00671141	1	0.0625	1	0.0833333
531	0.00602956	0.501068	0.500892	0.167609	0.502451	0.501015
532	1	1	1	1	1	1
533	0.5	1	0.166667	0.25	0.0123457	0.125
534	0.142857	0.0769231	1	0.00322581	1	0.0666667
535	0.125	0.0011325	1	0.00254453	1	0.00404858
536	0.0344828	0.0769231	0.00327869	0.00125628	0.1	0.00431034
537	0.0037594	0.5	0.333333	1	0.5	1
538	1	0.00409836	1	0.00699301	1	0.00757576
539	0.00984823	0.0504716	0.439922	0.392104	0.407407	0.483333
540	0.5	0.25	0.0144928	0.0025	1	0.125
541	1	1	1	0.030303	1	0.2
542	1	1	1	1	0.333333	1
543	0.0112915	0.685023	0.294531	0.181942	0.220347	0.958333
544	0.2	0.333333	1	0.00342466	1	0.0172414
545	0.00568182	0.000937207	1	0.0037594	1	0.00380228
546	0.0106383	0.0243902	0.333333	0.0163934	0.5	0.0185185
547	0.261039	0.575516	0.0496781	0.503485	0.0204037	0.512087
548	0.503215	0.0106429	0.340909	0.503876	0.833333	0.253704
549	0.3482	0.340728	0.199192	0.171137	0.479167	0.390909
550	0.5	0.5	0.0454545	0.00287356	1	0.030303
551	0.590909	0.257576	0.833333	0.505848	1	0.583333
552	0.722222	0.502833	0.466667	0.0778461	0.675287	0.0897661
553	0.583333	0.5	0.583333	0.666667	0.366667	0.45
554	0.00485437	0.2	0.5	0.0769231	1	0.5
555	0.558824	0.566667	0.238095	0.135526	0.625	0.108824
556	0.366063	0.531111	0.309721	0.108749	0.35	0.362939
557	0.00581395	0.00186567	0.0416667	0.0044843	1	0.00381679
558	0.5	0.00438596	0.0666667	0.0769231	0.111111	0.142857
559	0.5	1	1	0.00185874	1	0.0666667
560	0.00208333	0.0010142	0.111111	0.0103093	1	0.00819672
561	1	0.333333	1	0.129608	0.75	0.52
562	0.253484	0.253356	0.517544	0.0302198	0.514286	0.25885
563	0.25	0.25	0.166667	1	0.0909091	0.125
564	1	0.00123762	1	0.00591716	1	0.00438596
565	0.00525376	0.00360589	1	0.00461676	0.00139547	0.0055136
566	0.111111	0.0769231	0.00961538	0.00384615	0.00232558	0.0123457
567	0.477273	0.916667	0.224401	0.702381	1	1
568	0.171795	0.127132	0.833333	0.501344	0.250893	0.525
569	1	0.0102041	0.166667	0.011236	1	0.00421941
570	0.102632	0.0565476	0.508	0.00412473	0.558824	0.253759
571	0.501337	0.503195	0.505682	0.0278912	0.502421	0.0732323
572	0.00238663	0.00137363	0.5	0.00598802	1	0.00574713
573	0.5	0.5	0.0526316	0.00185529	1	0.1
574	0.2	0.333333	0.2	0.0020284	1	0.0555556
575	0.00464479	0.016623	0.0144258	0.00666905	0.00404175	0.0748532
576	0.5	0.0019802	1	0.0140845	1	0.0181818
577	0.642857	0.7	0.416667	0.309524	1	0.291667
578	0.00591799	0.00243581	0.503425	0.0892857	0.7	0.160256
579	0.583333	0.45	0.576923	0.666667	0.0520833	0.833333
580	0.251391	0.504464	0.278571	0.171192	0.251081	0.166667
581	0.5	1	0.0384615	0.0454545	1	0.5
582	0.037037	0.0238095	0.00179533	0.00158479	1	0.0133333
583	0.25	1	1	0.00194932	1	0.0243902
584	1	0.00290698	1	0.0045045	1	0.00740741
585	0.505747	0.179487	0.666667	0.552632	1	1
586	0.2	0.0144928	1	0.0120482	1	0.0526316
587	1	1	1	0.0123457	1	0.142857
588	0.111111	0.00285714	1	0.00357143	1	0.00253165
589	0.5	0.00617284	0.5	0.0120482	1	1
590	1	1	0.0208333	0.0025974	1	0.0416667
591	0.125	0.0208333	0.00364964	0.00490196	1	1
592	0.333333	0.142857	0.5	0.00168919	1	0.00322581
593	0.11036	0.00813092	0.263699	0.75	0.152778	0.666667
594	0.142857	0.5	0.5	0.0909091	0.2	0.25
595	1	0.5	0.5	0.5	1	1
596	1	0.00113122	1	0.00308642	1	0.0015456
597	0.111111	1	1	0.00148148	1	1
598	1	1	1	1	1	1
599	0.00406445	0.0050338	0.0026601	0.00188448	0.0036733	0.00620301
600	1	0.0104533	1	0.0802469	0.916667	0.0107418
601	0.00533272	0.020215	0.501799	0.251362	0.666667	0.514706
602	0.05	0.0769231	1	0.00142653	1	0.166667
603	1	0.5	1	1	1	0.333333
604	0.0625	0.0384615	1	0.00277778	1	0.0588235
605	0.047619	0.5	1	0.0021322	1	0.0144928
606	1	0.00653595	0.0769231	0.00806452	1	0.00442478
607	0.111111	0.25	0.0434783	0.0178571	1	0.5
608	0.00558077	0.116393	0.25	0.325	0.0755556	0.325
609	1	1	0.037037	0.00181159	0.5	0.333333
610	0.2	0.00248756	0.5	0.0128205	1	0.00568182
611	0.5	1	1	1	1	1
612	0.333333	0.14939	0.0604099	0.00315843	1	0.0839161
613	0.5	0.0625	0.5	0.00900901	1	0.00296736
614	1	0.00271739	0.0357143	0.00507614	0.0169492	0.003003
615	0.534774	0.854167	0.279412	0.541667	0.645833	0.527778
616	0.00278552	0.00125313	1	0.00350877	1	0.0030581
617	1	1	0.1	0.0588235	1	0.25
618	0.0714286	0.142857	0.0178571	0.00338983	0.333333	0.0128205
619	0.00474857	0.0380026	0.166667	0.188406	0.0833333	0.326923
620	0.00220751	0.000923361	0.5	0.0769231	1	0.142857
621	0.242857	0.0565476	0.18254	0.0800439	0.0160129	0.129329
622	0.00675256	0.00546687	0.052446	0.0258325	0.501515	0.047903
623	0.00153374	0.00555556	0.2	0.333333	1	0.125
624	1	0.0833333	1	0.00319489	1	0.0277778
625	0.543478	0.583333	0.242857	0.10989	0.7	0.583333
626	1	0.333333	1	0.0294118	1	0.0163934
627	0.3	0.127646	0.196429	0.160256	0.0212228	0.211111
628	0.02	0.00840336	1	0.00473934	1	0.00373134
629	0.0833333	0.2	0.0285714	0.166667	1	0.166667
630	0.448603	0.406601	0.471364	0.26622	0.701178	0.293296
631	1	0.111111	0.0666667	0.0175439	0.5	0.00675676
632	0.507203	0.924242	0.0794955	0.720517	0.0165353	0.930556
633	1	0.00295858	1	0.0277778	1	0.0714286
634	0.5	0.2	1	0.00132275	1	0.0126582
635	0.5	0.0010142	1	1	1	1
636	0.383333	0.633333	0.538462	0.240278	1	0.319444
637	0.238095	0.833333	0.266667	0.642857	0.583333	0.75
638	0.00426532	1	1	1	1	1
639	1	0.00537634	1	0.00239808	1	0.00505051
640	0.501364	0.545455	0.576923	0.501642	0.666667	0.516393
641	0.257519	0.0730286	0.416667	0.0214935	0.5	0.0498405
642	0.00191205	0.5	1	1	1	1
643	0.333333	0.25	0.333333	0.00159744	1	0.0144928
644	0.142857	0.25	0.5	0.125	0.0181818	0.166667
645	0.5	0.00333333	0.125	0.00359712	0.0126582	0.003861
646	1	0.5	1	0.00381679	1	0.0625
647	0.00282486	0.00110497	0.0277778	0.030303	0.333333	1
648	0.166667	0.0833333	1	0.00454545	1	0.027027
649	0.333333	0.00255102	1	0.00833333	1	0.008
650	0.29072	0.471657	0.306368	0.139993	0.0170328	0.23018
651	0.309524	0.45	0.0362145	0.2	1	0.75
652	0.5	0.00116009	1	0.00160772	1	0.00191939
653	0.805556	0.340817	1	0.196646	0.583333	0.257407
654	0.181325	0.170057	0.229412	0.184219	0.383573	0.338204
655	0.00150376	0.00102249	0.0769231	0.00512821	1	0.0526316
656	0.00411523	0.000979432	0.0625	0.00719424	0.5	0.00704225
657	0.733333	0.833333	0.341667	0.239899	0.866667	0.528571
658	0.00671141	0.000959693	0.333333	0.030303	1	0.1
659	0.00417578	0.00206196	0.738095	0.294444	1	0.402778
660	0.583333	0.6	1	0.505952	1	0.666667
661	0.338696	0.0103533	0.337868	0.00686204	0.335335	0.00644047
662	0.142857	0.05	1	0.00358423	1	0.111111
663	1	0.583333	0.5	0.325	0.519231	0.325
664	0.10631	0.762985	0.81	0.809434	0.447311	0.966667
665	0.501117	0.507937	0.520833	0.501517	0.583333	0.590909
666	0.333333	0.333333	1	0.0175439	1	0.25
667	0.286905	0.666667	0.155907	0.671014	0.0714173	0.670316
668	0.333333	0.0555556	1	0.5	0.05	0.25
669	0.0238095	0.00233645	0.111111	0.00526316	1	0.0028169
670	0.132275	0.293478	0.0295335	0.359508	0.00526773	0.223445
671	1	0.5	1	0.00257732	1	0.0106383
672	1	0.25	1	0.00358423	1	0.2
673	0.504329	0.266667	0.166667	0.501439	0.583333	0.507407
674	1	0.000971817	1	1	0.00552486	0.0526316
675	0.101691	0.10507	0.1375	0.038341	0.481203	0.0309108
676	0.0156641	0.00891875	0.666667	0.00286756	1	0.0145599
677	0.527027	0.833333	0.482906	0.916667	0.668724	0.916667
678	0.266667	0.0268583	0.0944444	0.019042	0.00215479	0.0518727
679	0.258383	0.160444	0.130082	0.268522	0.451353	0.497645
680	0.5	0.166667	1	1	0.0666667	1
681	0.500888	0.1682	0.126099	0.00779213	0.501359	0.0150104
682	0.503704	1	0.5	1	1	0.833333
683	0.188889	0.223665	0.390334	0.336711	0.726949	0.426843
684	0.25	1	1	0.00473934	1	0.333333
685	1	1	0.833333	0.5	1	0.5
686	0.333333	1	1	0.00111607	1	0.00207039
687	0.111111	1	0.0263158	0.0121951	1	1
688	0.0376437	0.0204086	0.167708	0.00366473	0.5016	0.0321256
689	0.5	0.000958773	1	0.2	1	0.0294118
690	0.012602	0.00827963	0.176923	0.25277	0.255556	0.253731
691	0.0021322	0.00151745	0.00574713	0.00114286	0.5	0.111111
692	0.142857	0.0028169	0.333333	0.125	0.25	0.2
693	1	1	1	0.333333	1	0.5
694	0.166667	0.142857	0.5	0.00293255	1	0.0833333
695	1	1	1	1	1	1
696	0.0769231	0.166667	1	0.00170068	1	0.0222222
697	1	0.00146199	1	0.1	1	0.333333
698	0.0015528	0.00110742	0.1	0.0175439	1	0.333333
699	1	0.0526316	0.5	0.0454545	1	1
700	1	1	1	1	0.111111	0.5
701	1	1	0.047619	1	1	1
702	0.25	0.2	0.0666667	0.00141243	0.00290698	0.00591716
703	0.00377358	0.00144718	1	0.00265252	1	0.00257732
704	0.257576	0.171429	0.0878136	0.00294533	0.254464	0.0112005
705	0.333333	0.333333	0.111111	0.0169492	0.5	0.333333
706	1	0.00174825	1	0.00438596	1	0.00403226
707	0.5	0.125	1	0.00350877	0.5	0.0625
708	0.12088	0.294611	0.230794	0.203862	0.419254	0.378017
709	0.5	1	1	0.111111	1	0.142857
710	0.00158479	0.00114811	0.5	0.0151515	1	1
711	0.00387597	0.00137931	0.5	0.00333333	1	0.00729927
712	0.26325	0.576012	0.691667	0.211706	0.830357	0.217201
713	0.1	0.00181488	1	0.00116009	1	0.00308642
714	1	0.333333	1	0.0016129	1	0.0049505
715	0.340909	0.0727375	0.833333	0.0748663	1	0.132479
716	0.525	0.215909	0.75	0.242857	1	0.25
717	0.00483092	1	1	1	1	0.0625
718	0.50565	0.297619	0.251634	0.00195076	1	0.0435572
719	1	0.142857	1	1	0.5	1
720	0.5	0.2	1	0.00162602	1	0.0416667
721	0.00621774	0.00267566	0.538462	0.366667	0.516393	0.5
722	1	1	1	0.00108578	0.5	0.00330033
723	0.0294118	0.0263158	0.00884956	0.00645161	0.5	0.142857
724	0.2	1	0.166667	1	1	1
725	1	0.333333	1	0.0133333	1	0.0138889
726	0.5	1	1	0.012987	1	1
727	0.00471698	0.5	1	0.00251889	1	0.0909091
728	0.5	0.25	0.0294118	0.00307692	0.5	0.166667
729	1	0.5	0.0153846	0.0018315	0.030303	0.0384615
730	0.611111	0.501114	1	0.171617	1	0.1125
731	0.2	0.5	0.0666667	0.00187617	1	0.0555556
732	0.166667	0.0222222	0.00666667	0.0010989	0.00337838	0.00164474
733	0.262987	0.308824	0.1875	0.170455	0.611111	0.666667
734	0.0025	0.00184162	0.5	0.0144928	1	1
735	0.333333	0.142857	1	0.00214592	1	0.0384615
736	0.00657895	0.004	0.5	0.027027	1	0.111111
737	0.7	0.503378	0.515873	0.0475146	0.7	0.047619
738	1	1	1	1	1	1
739	0.0833333	1	1	0.333333	0.00507614	0.333333
740	0.809524	1	1	1	1	1
741	0.5	0.2	1	0.00151515	1	0.0357143
742	0.0805556	0.0122659	0.0353373	0.501727	0.0351411	0.0831933
743	0.035111	0.152027	0.255495	0.501984	0.284483	0.196078
744	0.00666667	0.1	0.0138889	0.003003	1	0.0227273
745	0.2	0.0833333	0.0625	0.0030303	1	0.2
746	0.5	0.166667	0.5	0.00381679	1	0.0434783
747	0.2	0.00381679	1	0.0833333	1	0.025641
748	1	0.00684932	1	0.00377358	1	0.00446429
749	0.833333	0.504785	1	0.053861	1	0.0449561
750	0.5	0.25	0.166667	0.0144928	1	0.0714286
751	0.00621518	0.0125914	0.0838816	0.0878136	0.0550725	0.35
752	0.25	0.142857	0.5	0.00129366	0.5	0.111111
753	0.00234192	0.0909091	0.166667	0.2	0.0714286	0.142857
754	0.00392	0.00731349	0.0472085	0.502976	1	0.505464
755	0.0042763	0.00201826	1	0.1025	1	0.116667
756	0.611111	0.326923	1	0.501175	0.7	0.552632
757	0.00245098	0.00358423	0.333333	1	1	1
758	0.75	0.833333	0.191667	0.259804	0.583333	0.361111
759	0.333333	0.142857	0.5	0.00179533	1	0.00917431
760	0.2	0.25	1	0.5	0.0208333	1
761	0.00287356	0.2	0.111111	0.0172414	1	0.333333
762	0.003367	0.003367	1	0.003367	1	0.5
763	0.047619	0.5	0.111111	0.0033557	1	0.5
764	0.0722153	0.301032	0.053268	0.279844	0.0532962	0.220384
765	0.00185874	0.1	0.5	0.03125	1	0.0769231
766	0.5	0.22619	1	0.00238789	0.833333	0.191667
767	1	0.0106383	0.5	0.00224719	1	0.003003
768	0.111111	0.5	0.142857	0.00374532	0.0909091	0.0114943
769	1	0.5	1	0.5	1	0.5
770	0.5	0.166667	1	0.00246305	1	0.0045045
771	1	0.166667	1	0.00327869	1	0.025641
772	0.558824	0.833333	0.172619	0.522222	0.7	0.611111
773	0.00205761	0.00119617	0.5	0.0188679	1	0.00578035
774	0.37062	0.758929	0.0778199	0.766393	0.493056	1
775	0.470115	0.866667	0.476923	0.419456	0.733333	0.576923
776	0.221256	0.0288925	0.0155217	0.637151	0.019706	0.948413
777	0.00236407	0.00161812	0.025641	0.00704225	0.0333333	0.0144928
778	0.00190476	0.00119617	1	0.0227273	1	0.0149254
779	0.00574713	0.00292398	1	0.00990099	1	0.00483092
780	0.503968	0.419454	0.286025	0.0919278	0.411901	0.327657
781	0.333333	0.00510204	1	0.00271003	1	0.00265957
782	0.5	0.0625	1	0.00558659	1	0.00606061
783	0.2	1	1	0.5	0.00175747	0.0196078
784	0.192426	0.113242	0.337576	0.336065	0.23538	0.390523
785	0.72549	0.833333	0.453571	0.0508609	0.521368	0.166917
786	1	0.333333	1	0.00369004	1	0.1
787	1	1	1	0.0075188	1	0.003367
788	1	0.25	1	0.015873	1	0.333333
789	0.00264422	0.0027089	0.0421013	0.00858027	0.342659	0.0214786
790	0.142857	0.142857	0.5	0.0357143	1	0.0555556
791	0.416667	0.5	0.287037	0.255556	0.504132	0.583333
792	0.466764	0.0384298	0.361428	0.104684	0.545902	0.248511
793	0.00649351	0.00194553	0.25	0.00485437	1	0.0185185
794	0.168478	0.238095	0.107143	0.105102	0.506711	0.552632
795	0.030303	0.1	0.00406504	0.00182149	1	0.0185185
796	0.2	0.2	0.5	0.00163666	1	0.00719424
797	0.333333	0.00129702	1	0.0625	1	0.166667
798	0.333333	0.0769231	0.0555556	0.003861	1	0.025641
799	0.1625	0.833333	0.576923	0.55	0.666667	0.625
800	0.265799	0.364078	0.543587	0.129423	0.129183	0.114548
801	0.1	0.00111982	1	0.00316456	1	0.00141044
802	0.146739	0.791667	0.459821	0.513889	0.755556	0.0587413
803	0.5	0.005	1	0.0147059	1	0.0909091
804	0.366667	0.833333	0.196429	0.501669	0.0380993	0.503413
805	0.125	0.00342466	0.142857	0.0128205	0.2	0.0204082
806	0.121429	0.5	0.078869	0.75	0.0223529	0.833333
807	0.00163627	0.00616386	0.5	0.517857	0.527778	0.513158
808	0.5	0.00182815	0.5	0.00621118	1	0.00398406
809	1	0.333333	1	0.00373134	1	0.0294118
810	1	0.349228	0.247076	0.201408	0.0104551	0.101153
811	0.138095	0.583333	1	0.833333	0.666667	0.833333
812	0.504184	1	0.833333	0.0202947	1	0.625
813	0.125	0.2	0.03125	0.030303	0.166667	0.142857
814	1	1	1	0.0114943	1	0.0909091
815	0.305556	0.103333	0.532258	0.0364137	0.503067	0.045928
816	0.5	0.00249377	1	0.00411523	1	0.00724638
817	1	1	1	0.25	0.125	0.0031746
818	0.166667	0.5	1	1	1	1
819	0.833333	0.55	1	0.114493	1	0.222222
820	1	0.00136054	1	0.00943396	1	0.00990099
821	1	1	0.280952	0.671192	1	0.75
822	0.2	0.5	0.333333	0.5	1	1
823	0.550769	0.267857	0.384274	0.15445	0.091908	0.180823
824	0.5	0.0714286	0.25	0.00284091	1	0.0188679
825	0.125	0.00123609	0.5	0.0144928	0.0217391	0.00343643
826	0.05	0.0909091	1	0.00431034	0.5	0.0163934
827	0.0909091	0.00132626	1	0.00680272	1	0.00704225
828	0.833333	0.3	0.0564388	0.272727	0.10989	0.590909
829	0.00756789	0.002873	1	1	1	0.416667
830	0.5	0.0010582	1	0.00423729	0.25	0.000962464
831	1	0.2	1	0.125	0.0833333	0.25
832	1	1	0.333333	0.00423729	1	0.0136986
833	1	1	1	0.00151515	1	0.00150376
834	0.00105485	0.00131579	0.00161031	0.00147929	0.00114025	0.00192308
835	1	0.00689655	1	1	0.5	1
836	0.232235	0.085456	0.184061	0.0404381	0.390589	0.0508375
837	0.666667	1	0.118056	0.520833	0.00978221	0.75
838	1	1	1	1	0.5	1
839	0.25	0.0037037	1	0.003125	1	0.00314465
840	0.00309598	0.00217865	1	0.333333	1	1
841	0.0140845	0.333333	0.125	0.00719424	1	0.0434783
842	0.321429	0.00167752	1	0.154762	0.53125	0.0168197
843	1	0.0769231	1	0.0166667	1	0.25
844	1	1	1	0.00244499	1	0.025641
845	1	1	1	1	1	1
846	0.194444	0.333333	0.104651	0.168097	0.552632	0.194444
847	1	0.166667	1	0.500992	1	0.525
848	0.0833333	0.2	1	0.00172712	1	0.0769231
849	0.00729927	0.002331	0.0344828	0.0103093	0.2	0.00311526
850	0.333333	0.00280112	0.0555556	0.00925926	1	0.00505051
851	0.348003	0.33671	0.916667	0.511905	0.411616	0.343364
852	0.0192308	0.0011534	0.00158983	0.00202429	0.0015748	0.00118624
853	0.0012837	0.00125	0.0078125	0.00197239	0.0217391	0.00205761
854	0.333333	0.00285714	1	0.0344828	1	0.25
855	0.25	0.166667	0.5	0.00198413	1	0.0454545
856	0.00223714	0.00112108	0.2	0.05	1	1
857	0.00183824	0.00438596	0.2	0.00558659	1	0.025
858	0.833333	0.7	0.514493	0.270833	1	0.326923
859	0.534483	0.532258	0.182796	0.508772	1	0.666667
860	0.2	0.00115875	1	0.00694444	1	0.00230947
861	0.00371747	1	1	0.5	1	0.2
862	0.0666667	0.00833333	1	0.00146199	1	0.00529101
863	0.0909091	0.2	0.5	0.0037037	1	0.0625
864	0.03125	0.0232558	0.00980392	0.0416667	0.00357143	0.1
865	0.0212766	0.00112108	0.0416667	1	0.0555556	1
866	0.333333	0.1	0.333333	0.0135135	1	0.0192308
867	0.333333	0.5	0.0714286	0.00154083	1	0.0243902
868	0.5	0.00241546	0.0909091	0.05	1	0.0625
869	1	0.00324675	1	0.00456621	1	0.00436681
870	0.75	0.005367	0.75	0.154412	0.509524	0.25
871	0.142857	0.2	0.5	0.00121803	1	0.166667
872	0.004329	0.00209205	0.0454545	0.00460829	0.333333	0.00380228
873	0.166667	0.25	0.25	0.0108696	1	0.2
874	0.0330134	0.169468	0.145408	0.0638889	0.316667	0.143478
875	1	0.583333	0.590909	0.583333	0.583333	0.583333
876	1	0.00146628	1	0.0625	1	0.00787402
877	0.25	0.25885	0.833333	0.254878	1	0.611111
878	0.116775	0.105411	0.146329	0.137907	0.450886	0.611111
879	0.0833333	0.142857	0.04	0.00367647	1	0.142857
880	0.5	0.5	0.5	0.333333	0.5	0.333333
881	0.453065	0.691057	0.642857	0.112812	0.866667	0.207265
882	0.418907	0.0403324	0.428417	0.032498	0.406715	0.0232063
883	0.7	0.216667	0.366667	0.0788114	0.75	0.155556
884	0.55	0.7	0.5625	0.526316	0.833333	0.75
885	0.0105263	0.0222222	0.333333	0.00188679	1	0.0526316
886	0.5	0.5	0.333333	0.00176056	1	0.333333
887	0.116667	0.375	0.0729443	0.251984	0.0143468	0.180556
888	0.5	0.0714286	1	0.0142857	1	0.0138889
889	0.583333	0.128155	0.0794118	0.502326	0.502079	0.252525
890	0.5	0.333333	1	0.0019084	1	0.027027
891	0.166667	0.00309598	1	0.00595238	1	0.00344828
892	1	1	1	0.00268817	1	0.0769231
893	0.333333	0.333333	0.5	0.166667	1	0.5
894	0.00386116	0.833333	0.611111	0.521277	0.642857	1
895	0.373413	0.00584356	0.28964	0.0153121	0.265043	0.00882762
896	0.0909091	0.333333	0.00381679	0.00268097	1	0.333333
897	0.00745671	0.00916398	0.193098	0.142696	0.576832	0.263604
898	0.254695	0.251335	0.233333	0.216667	0.45	0.416667
899	0.5	0.333333	1	0.0015015	1	0.00675676
900	1	1	1	0.0015873	1	0.030303
901	0.432862	0.64624	0.360737	0.502023	0.27003	0.646032
902	1	1	1	1	1	1
903	0.142857	0.2	1	0.0060241	1	0.111111
904	0.366667	0.583333	1	0.00385862	1	0.108333
905	1	1	1	1	1	0.5
906	0.333333	0.1	0.5	0.00384615	1	0.05
907	0.0807573	0.404762	0.476923	0.557818	0.0561299	0.670996
908	0.00131926	0.000897666	1	0.0123457	1	0.00124688
909	0.5	0.251195	0.833333	0.576923	1	0.506494
910	0.00218341	1	1	0.5	1	1
911	0.00154083	0.00105042	0.5	0.0147059	1	0.0333333
912	0.325	0.126953	0.0972222	0.502688	1	0.506061
913	1	0.00137552	1	0.0232558	1	0.0357143
914	1	0.00364964	1	0.0227273	1	0.016129
915	1	0.0196078	1	0.2	1	0.333333
916	0.392857	0.277778	0.260101	0.00193277	0.833333	0.203704
917	0.394913	0.556783	0.0205649	0.018634	0.087987	0.0531056
918	0.333333	0.111111	1	0.111111	1	0.166667
919	0.5	0.0344828	1	0.00628931	0.111111	0.00833333
920	0.545455	0.537037	0.0647059	0.271739	0.333333	0.25
921	0.0858071	0.209263	0.196322	0.161485	0.469218	0.208824
922	0.791667	1	1	0.477778	1	0.444444
923	1	1	1	0.00106045	1	0.0384615
924	0.5	1	0.027027	0.0192308	1	0.25
925	0.17975	0.278722	0.117382	0.335686	0.23422	0.159028
926	0.0217391	0.00108696	1	0.00285714	1	0.0020284
927	0.5	0.25	0.25	0.00225734	1	0.333333
928	0.116937	0.184972	0.404762	0.412145	0.444444	0.866667
929	0.0588235	0.125	0.25	0.00273973	1	0.0833333
930	0.0366	0.0478178	0.128016	0.234328	0.00571707	0.259567
931	0.0027889	0.00186594	0.177083	0.166667	0.17803	0.291667
932	0.0208333	0.00175747	0.04	0.142857	1	0.25
933	0.166667	0.00398406	0.166667	0.00847458	1	0.008
934	0.501312	0.0264069	0.0093047	0.0233147	0.501534	0.52381
935	0.5	0.5	0.0909091	0.5	0.0666667	0.333333
936	1	0.5	1	0.025	1	0.166667
937	1	1	0.5	0.00191571	1	0.0031348
938	1	0.00515464	1	0.0126582	1	0.0031348
939	0.392857	0.00351558	0.532258	0.0160864	0.501218	0.0444444
940	1	0.5	0.0217391	0.00147275	1	0.00520833
941	0.166667	0.5	0.5	0.00276243	1	0.142857
942	0.00434783	0.00343643	0.0588235	0.0116279	0.25	0.0204082
943	0.0494048	0.0361423	0.0223529	0.101587	0.00550652	0.517857
944	1	0.00244499	1	1	1	1
945	0.5	0.00131579	1	0.0121951	1	0.00469484
946	0.00224215	0.00110865	0.25	0.00724638	1	0.0909091
947	0.167994	0.412821	0.0745446	0.209239	0.0255195	0.408627
948	0.625	0.00459482	0.35	0.0672878	0.666667	0.0300905
949	0.333333	0.333333	1	0.5	0.25	0.5
950	1	0.00292398	1	0.00162338	1	0.00234742
951	0.173347	0.10101	0.401961	0.166164	0.674731	0.195767
952	0.501235	0.00307938	0.255181	0.00413146	0.251524	0.00354329
953	0.5	0.5	0.0111111	0.00613497	1	0.111111
954	0.309524	0.375	0.75	0.168421	0.152027	0.0582437
955	0.146465	0.325	0.22619	0.525641	0.416667	0.547619
956	0.142857	0.142857	0.030303	0.00174825	1	0.0285714
957	0.00584795	0.0075188	0.5	0.0070922	1	0.00653595
958	0.50117	0.00296764	0.503195	0.00598107	0.500981	0.00394368
959	0.2	0.00598802	1	0.0153846	1	0.0144928
960	0.003861	0.00122249	1	0.00617284	1	0.00909091
961	0.00100705	0.00095511	0.0035461	0.0078125	0.00105152	0.00286533
962	0.333333	0.2	0.333333	0.00179856	1	0.047619
963	0.2	0.2	1	0.0714286	1	0.166667
964	0.0833333	0.125	0.0625	0.0016835	0.0166667	0.00862069
965	0.111111	0.04	0.016129	0.00943396	0.5	0.0588235
966	0.5	1	0.0123457	0.0232558	1	1
967	0.0555556	0.1	0.003861	0.00111857	0.0188679	0.00192308
968	0.0129395	0.253289	0.170455	0.0654545	0.0677778	0.283333
969	0.257576	0.583333	0.583333	0.183333	1	0.236111
970	0.00617284	0.0263158	0.5	0.0625	1	1
971	0.00386599	0.00539476	0.0445536	0.0711276	0.0391178	0.193396
972	0.476825	0.733894	0.463492	0.649114	0.152415	0.821111
973	0.7	0.112987	0.5625	0.501585	0.532258	0.509174
974	1	1	1	0.5	1	1
975	1	0.000930233	1	1	1	1
976	1	1	0.805556	0.505882	0.738095	0.675516
977	0.191057	0.257692	0.167962	0.019049	0.5625	0.501241
978	0.336739	0.00295739	0.173987	0.00811557	0.397222	0.00448797
979	0.517768	0.4493	0.371881	0.0287935	0.663771	0.151533
980	0.583333	0.7	0.177903	0.00240168	1	0.102381
981	0.0018018	0.000935454	0.5	0.333333	1	1
982	0.114583	0.172878	0.011014	0.167842	0.0206945	0.257692
983	0.00378788	0.0046729	0.0434783	0.0322581	0.5	1
984	0.001287	0.00107296	1	0.0526316	1	0.0833333
985	1	0.00325733	1	0.0027933	0.5	0.00307692
986	0.04	0.00156495	0.0144928	0.00990099	0.00364964	0.00684932
987	0.5	0.5	1	0.00568182	1	0.0030581
988	0.501754	0.0105607	0.0443371	0.197917	0.128236	0.309524
989	0.333333	0.5	0.0263158	0.00176991	1	0.0344828
990	0.0147059	0.2	1	0.0175439	0.5	0.2
991	0.333333	1	1	0.333333	0.0344828	0.5
992	0.557304	1	0.679825	1	0.6676	1
993	1	1	0.766667	0.670398	1	0.722222
994	1	0.00595238	0.333333	0.00438596	1	0.00357143
995	0.0833333	1	0.5	0.0030581	1	0.00684932
996	0.00286533	0.00112486	0.0769231	0.0238095	0.5	0.047619
997	0.666667	0.633333	0.522222	0.0939125	0.57094	0.215025
998	0.301155	0.329899	0.605303	0.211717	0.615915	0.297348
999	0.169444	0.0214318	0.18254	0.277778	0.75	0.267857
1000	1	0.00149254	1	0.111111	1	0.333333
1001	0.0078125	0.00314465	1	0.0151515	1	0.0454545
1002	0.502933	0.00182245	0.833333	0.0203963	1	0.102755
1003	0.25	0.2	1	0.00295858	1	0.0384615
1004	0.533333	0.068118	0.0307273	0.00360282	0.833333	0.121429
1005	1	1	1	0.0384615	1	0.0151515
1006	0.507042	0.502092	0.276316	0.0322771	0.611111	0.0570423
1007	0.75	0.00344431	0.357355	0.00991257	0.353633	0.0054758
1008	0.0192308	1	1	0.0454545	1	0.2
1009	1	0.833333	0.833333	0.102288	0.833333	0.284483
1010	1	0.333333	1	0.00483092	1	0.1
1011	0.00507614	0.00269542	1	0.05	1	0.0106383
1012	0.1	0.0526316	1	0.00404858	1	0.00970874
1013	1	0.00243543	0.75	0.0190536	0.543478	0.00583465
1014	0.00585516	0.0016773	0.275641	0.0239234	0.833333	0.0197655
1015	0.173611	0.558824	0.6	0.502545	0.504762	1
1016	0.00687403	0.0813296	0.333333	0.526316	0.75	0.590909
1017	0.00240323	0.00166012	1	0.00502639	1	0.0514486
1018	0.00312412	0.00205695	0.122222	0.0385154	0.257576	0.325
1019	0.153409	0.416667	0.194444	0.266667	0.547619	0.416667
1020	0.00340136	1	0.25	0.125	1	0.25
1021	0	0	0.388059	0.130923	0.388666	0.241618
1022	1	1	1	0.2	1	0.333333
1023	0.416667	1	0.583333	0.527778	0.505155	0.583333
1024	0.00141844	0.00133511	0.0625	0.0052356	0.2	0.125
1025	0.5	0.00186567	0.333333	0.00276243	1	0.00244499
1026	0.00341757	0.00365323	0.114583	0.0168618	0.75	0.0868794
1027	0.125	0.5	0.0285714	0.00156986	0.0217391	0.00806452
1028	0.25	0.333333	0.333333	0.00238663	1	0.142857
1029	1	0.0909091	1	0.5	1	0.5
1030	0.5	0.111111	0.5	0.00512821	1	0.00884956
1031	1	0.5	0.5	0.0666667	0.5	0.047619
1032	0.325	0.425926	0.43007	0.398598	0.687943	0.702381
1033	1	0.755556	0.777778	0.33597	0.022022	0.357815
1034	0.166667	0.0714286	0.0526316	0.00236967	1	0.0217391
1035	0.111111	0.0222222	0.0135135	0.0163934	1	1
1036	0.00230415	0.00131752	0.1	0.00134409	1	0.00518135
1037	0.5	0.25	0.0714286	0.00234192	1	0.030303
1038	1	0.75	1	0.625	0.0896226	0.833333
1039	0.620238	1	0.313411	0.761364	0.541667	0.916667
1040	0.00332226	0.000979432	1	0.00645161	1	0.0227273
1041	0.00410125	0.359864	0.339458	0.0255091	0.336257	0.250794
1042	0.2	1	0.5	0.00303951	1	0.5
1043	1	1	1	1	1	0.5
1044	0.101099	0.156239	0.164505	0.312944	0.00897221	0.368007
1045	0.166667	0.111111	0.1	0.00403226	1	0.0147059
1046	0.127604	0.00232219	0.125896	0.0025627	0.7	0.126007
1047	0.00509687	0.00197654	0.576923	0.0251654	0.1875	0.00320364
1048	0.291667	0.325	0.392857	0.0153011	0.75	0.0970696
1049	0.333333	0.00185529	0.0454545	0.0285714	0.0454545	0.25
1050	0.00169492	0.00100908	0.111111	0.166667	0.5	0.333333
1051	0.333333	0.0149254	1	0.0114943	1	0.030303
1052	0.5	1	1	0.00130039	1	0.047619
1053	0.642857	0.625	0.75	0.503846	1	0.642857
1054	1	0.333333	1	0.0222222	1	0.25
1055	0.0692308	0.0509615	0.102033	0.00400855	0.503125	0.0733118
1056	0.75	0.501748	0.75	0.50113	0.833333	0.590909
1057	0.00244948	0.00156575	0.0437247	0.00665692	0.504274	0.0151811
1058	0.45	0.309524	0.583333	0.00145708	1	0.0161086
1059	0.0833333	0.25	1	1	1	1
1060	0.00372754	0.00421109	1	0.3	1	0.35
1061	0.5	0.25	0.125	0.00166945	1	0.0833333
1062	0.625	0.583333	0.545455	0.503333	1	0.7
1063	0.0582878	0.00685415	0.22619	0.0169216	1	0.0369624
1064	0.2	0.333333	1	0.00387597	1	1
1065	1	1	0.25	1	1	1
1066	1	1	1	0.5	1	0.5
1067	0.5	0.5	1	0.0175439	1	0.5
1068	0.277778	0.642857	0.666667	0.196078	0.611111	0.145833
1069	1	0.25	1	0.0714286	1	0.125
1070	0.333333	0.333333	0.2	0.00171233	0.00235849	0.0588235
1071	0.642857	0.145833	0.583333	0.501117	0.833333	0.532258
1072	0.333333	0.333333	1	1	0.0769231	1
1073	1	0.0690894	0.584967	0.0212724	0.809524	0.172214
1074	0.00110742	0.00100301	0.5	1	1	1
1075	0.833333	0.416667	0.236111	0.00404709	0.833333	0.0109587
1076	0.00505051	0.00134771	1	0.016129	1	0.1
1077	0.5	0.5	0.25	0.5	0.333333	0.5
1078	1	0.669362	0.564176	0.702381	1	0.697917
1079	0.00251889	0.0666667	0.142857	0.25	1	0.25
1080	0.00191571	0.00110865	0.2	0.0163934	0.25	0.1
1081	1	1	1	0.520408	0.527778	1
1082	0.2	0.0666667	0.125	0.0172414	1	0.0416667
1083	0.505435	1	1	0.516667	1	0.361111
1084	0.583333	0.00286706	0.0395963	0.0198976	0.0598485	0.0164408
1085	0.1625	0.215909	0.17619	0.041224	0.502169	0.510101
1086	0.25	0.142857	0.125	0.00787402	1	0.0384615
1087	0.25	1	0.5	0.0243902	1	0.2
1088	1	0.333333	0.125	0.0105263	1	0.0769231
1089	1	0.0028169	1	0.00212314	1	0.00330033
1090	0.284483	0.6	1	0.0360248	1	1
1091	0.251107	0.0148359	0.7	0.75	1	1
1092	0.25	0.333333	0.125	0.0015528	1	0.0178571
1093	0.0909091	0.0833333	0.0019685	0.00133869	0.00168067	0.00347222
1094	0.0060241	0.00361011	0.5	0.0526316	1	0.05
1095	0.566667	0.00206993	0.295455	0.00540272	0.502874	0.00361748
1096	0.5	1	1	0.0222222	1	0.5
1097	1	0.166667	1	0.0192308	1	0.0833333
1098	1	0.1	1	0.030303	1	0.0454545
1099	1	0.0012987	1	0.00769231	1	0.00574713
1100	0.333333	0.5	0.5	0.010101	0.5	0.5
1101	0.166667	0.00291545	0.5	0.0105263	1	0.00268097
1102	0.00440264	0.0315951	0.555556	0.565657	0.268687	0.757576
1103	0.166667	0.111111	0.2	1	1	1
1104	0.0138889	0.00234192	1	0.00892857	1	0.0384615
1105	0.258844	0.503984	0.298755	0.757752	0.787037	0.916667
1106	0.00420168	0.0322581	1	0.00159236	1	0.00909091
1107	0.00345311	0.0524213	0.325	0.0757143	0.325	0.5
1108	0.00341246	0.00185919	0.0969828	0.002813	1	0.00386783
1109	0.0680592	0.0976066	0.791667	0.264639	0.591427	0.290258
1110	0.034817	0.0183688	0.833333	0.75	1	0.833333
1111	0.5	0.00124688	0.25	0.0454545	1	1
1112	0.25	0.00326797	0.25	0.00892857	1	0.00675676
1113	0.456856	0.163999	0.33898	0.403297	0.719298	0.464599
1114	0.00442478	0.0013245	0.166667	0.00793651	0.166667	0.00787402
1115	0.5	0.00398406	0.5	0.00215983	1	0.00263158
1116	0.833333	1	0.833333	0.505848	1	0.507299
1117	0.158282	0.204351	0.296598	0.218627	0.185364	0.290927
1118	0.50177	0.251235	0.6	0.547619	0.75	0.583333
1119	0.0338068	0.0666667	0.0130125	0.0227638	0.00544031	0.0396825
1120	0.25	0.2	1	0.0204082	1	0.0196078
1121	0.5	0.361111	0.208333	0.521277	0.530303	0.6
1122	0.00152207	0.00141044	1	1	1	1
1123	0.25	0.5	1	0.00173913	1	0.0666667
1124	0.142857	0.2	0.5	0.00143266	0.2	0.00487805
1125	0.5	0.00162866	0.5	0.00584795	0.5	0.0018315
1126	0.0019802	0.00289855	1	1	1	1
1127	0.452632	0.294444	0.0693523	0.0285297	0.712121	0.240079
1128	0.0023559	0.169582	0.6	0.194444	1	0.833333
1129	0.00533284	0.216667	0.535714	0.666667	0.103135	0.75

## Sheet: CoL-Mammals
Terms	Count-based	Count-based BAM	CBOW	CBOW-BAM	Glove	Glove-BAM
1	0.00567597	0.0023608	0.08125	0.0338068	1	0.072619			Methods	Count-based	Count-based BAM	CBOW	CBOW-BAM	Glove	Glove-BAM
2	0.00446429	0.125	0.333333	1	1	1			Means	0.39274	0.302544	0.529813	0.190823	0.73102	0.278193
3	0.5	1	0.5	1	0.5	1			Position	1	2	3	4	5	6
4	0.0714286	0.333333	1	0.0285714	0.5	0.5
5	0.00757454	0.338928	0.576923	0.118646	0.712121	0.33871
6	1	0.125	1	0.2	1	0.25
7	0.125	0.00263158	0.5	0.00869565	0.5	0.00423729			Single-tail test
8	0.54	0.566667	1	0.0724735	1	0.021509
9	0.0974178	0.00332695	0.375	0.00917183	0.833333	0.0544118
10	0.00211416	0.0021978	1	0.00793651	1	0.0111111
11	0.5	0.5	1	0.00322581	1	0.2			Dunnett
12	0.0967554	0.161301	0.0322835	0.143073	0.00445105	0.153846			Information sorted in decreasing order
13	0.0625	0.00224215	0.2	0.00699301	1	0.0285714			Methods	CBOW-BAM	Glove-BAM	Count-based BAM	Count-based	CBOW
14	0.0909091	0.00497512	0.5	0.003861	1	0.00892857			Statistics	36.2577	30.3935	28.759	22.7051	13.5049
15	0.5	1	1	0.166667	1	1			Results	**	**	**	**	**
16	0.847032	0.176349	0.438901	0.0211341	0.0621599	0.0240714
17	0.5	1	1	1	1	1
18	0.666667	0.00481576	0.566667	0.0061776	0.511628	0.00770688			Bonferroni
19	1	0.166667	0.5	0.0243902	1	0.0625			Information sorted in decreasing order
20	0.5	0.142857	1	0.00729927	1	0.0714286			Methods	CBOW-BAM	Glove-BAM	Count-based BAM	Count-based	CBOW	Glove
21	0.00188679	0.00106157	1	0.00318471	1	0.00632911			Statistics	0.190823	0.278193	0.302544	0.39274	0.529813	0.73102
22	0.0833333	1	1	0.2	1	1			Results	a	b	b	c	d	e
23	0.0163934	0.00150376	0.125	0.0102041	0.5	0.00269542
24	0.517857	0.534483	0.049359	0.505714	0.833333	0.521277
25	0.0666667	0.333333	0.016129	0.0769231	1	1
26	1	1	1	1	0.0384615	1
27	0.375	0.333333	0.0324148	0.251984	0.316667	0.293478
28	0.0357143	0.0333333	0.5	0.0128205	1	0.333333
29	0.125	0.00645161	0.333333	0.0175439	1	0.0185185
30	1	1	1	0.00127714	1	0.00260417
31	1	0.333333	1	0.00120337	1	0.1
32	1	0.037037	1	0.0344828	1	0.0333333
33	0.366667	0.45	0.137987	0.25365	0.287037	0.258
34	0.020396	0.0266108	0.0525843	0.134732	0.00212206	0.0112553
35	0.0030303	0.00127551	0.142857	0.2	0.125	0.5
36	0.25	0.2	1	0.00289017	0.111111	0.0078125
37	1	1	1	0.00529101	1	0.142857
38	0.00277778	0.00307692	0.0909091	0.142857	0.25	0.125
39	0.333333	0.00286533	0.333333	0.0037037	1	0.00361011
40	0.0111111	0.1	0.0714286	0.00456621	1	0.0666667
41	0.333333	0.00117096	0.2	0.00290698	0.0769231	0.00248139
42	0.00367875	0.00413062	0.259346	0.104167	0.504049	0.171429
43	0.0924908	0.151991	0.243421	0.101375	0.338569	0.113636
44	0.0654762	0.0139495	0.833333	0.502786	0.611111	0.50274
45	0.00520833	0.0121951	1	0.04	1	0.166667
46	0.00526316	0.0015015	0.0357143	0.0333333	0.25	0.0294118
47	0.5	0.5	1	1	1	1
48	0.5	0.00352113	1	0.166667	1	0.166667
49	0.00226757	0.000881834	0.333333	0.00724638	1	0.00235294
50	0.003367	0.0035461	1	0.0049505	1	0.00485437
51	0.00236967	1	1	0.00318471	1	0.166667
52	0.590909	0.6	0.284483	0.516129	0.833333	0.6
53	0.00276243	0.00131579	0.1	0.00357143	0.142857	0.00364964
54	0.5	0.0030581	0.0588235	0.05	0.1	0.0909091
55	1	0.047619	1	1	1	1
56	1	0.5	0.111111	0.0384615	1	0.111111
57	1	0.166667	1	0.00101729	1	0.0192308
58	0.0123457	0.00393701	1	0.0344828	1	0.0526316
59	0.00758327	0.0447514	0.0598901	0.0339702	0.346199	0.0454601
60	0.1	0.0526316	0.00125786	0.00127226	0.00124844	0.00515464
61	0.142857	0.125	0.00769231	0.00277778	0.5	0.1
62	0.00155763	0.0010101	1	1	1	1
63	0.5	0.5	0.5	0.25	1	0.333333
64	0.338024	0.0390909	0.362698	0.674074	0.0556391	0.777778
65	0.333333	0.00225225	1	0.00787402	0.333333	0.00342466
66	0.0848485	0.00448941	0.50303	0.00941599	0.501698	0.0200822
67	0.25	0.00529101	0.5	0.0144928	0.5	0.00666667
68	0.333333	1	1	1	0.2	1
69	0.00552486	0.5	0.0588235	0.00236407	0.2	0.0588235
70	1	0.0227273	0.0357143	0.0126582	1	0.5
71	0.00641026	0.25	0.142857	0.00961538	0.2	0.0172414
72	0.00152439	0.00107527	1	0.04	1	0.00662252
73	1	0.25	1	0.0128205	1	0.111111
74	0.503401	0.642857	0.305556	0.00752206	1	0.0799373
75	0.5	0.2	0.05	0.00485437	1	0.125
76	0.00304878	0.00990099	0.00159744	0.0103093	0.00114679	0.030303
77	0.0625	0.1	1	0.166667	1	0.333333
78	0.833333	1	0.222222	1	1	0.833333
79	0.00859934	0.0297695	0.625	0.0954545	1	0.146465
80	0.030303	0.166667	1	0.00112233	1	0.00381679
81	0.517857	0.576923	0.014302	0.101558	0.0067748	0.104167
82	0.047619	0.111111	0.166667	1	0.02	0.0416667
83	0.25	0.125	0.25	1	1	1
84	0.0212766	0.0909091	0.00134771	1	0.000888889	1
85	0.0030303	0.00097561	0.0833333	0.00847458	1	0.02
86	0.0166667	0.047619	0.0070922	0.00299401	1	0.1
87	0.543478	0.552632	0.75	0.168203	0.00487663	0.113095
88	0.0627273	0.285714	0.277778	0.242857	0.0307136	0.366667
89	1	0.5	0.5	0.0714286	1	0.142857
90	0.00460829	0.00162866	0.0333333	1	0.333333	1
91	0.5	0.1	0.5	0.00653595	1	0.0909091
92	0.00212314	0.001002	0.0714286	0.030303	0.111111	0.166667
93	0.138095	0.503891	0.2	0.35	0.0149612	0.583333
94	0.025641	0.0344828	0.5	0.00196464	1	0.1
95	0.0732325	0.0181429	0.162103	0.0502005	0.725962	0.0712802
96	0.00862359	0.256849	0.0926791	0.0154348	0.502703	0.7
97	1	0.333333	1	0.0384615	1	0.0909091
98	1	1	1	0.00355872	1	0.0833333
99	0.833333	0.00310619	0.309524	0.00655586	0.525	0.0051261
100	0.025641	0.0204082	0.2	0.00130039	0.0769231	0.00505051
101	0.00168067	0.00132626	0.2	0.0238095	1	0.2
102	0.2	0.0625	0.0909091	0.0322581	0.5	0.0434783
103	0.00724638	0.00215983	1	0.00617284	1	0.0454545
104	0.00653595	0.00352113	0.00145138	0.00123305	1	0.025
105	0.00650751	0.00527738	0.45	0.0100573	0.666667	0.00827228
106	0.2	0.25	0.0833333	0.015625	1	0.166667
107	1	0.25	0.01	0.25	1	0.25
108	0.291667	0.666667	1	0.168237	0.507519	0.277778
109	1	1	0.625	1	0.833333	1
110	0.2	0.1	0.5	0.00787402	1	0.05
111	0.530303	0.642857	0.625	0.501063	1	0.576923
112	0.5	0.0012987	0	0.00315457	0	0.00343643
113	1	1	1	1	1	1
114	0.392857	0.35	0.513699	0.0318182	0.107143	0.0763889
115	0.105911	0.505587	0.252558	0.0334768	1	0.104274
116	0.00166389	0.00196078	1	0.00414938	1	0.00617284
117	0.809524	0.916667	0.638889	0.271368	1	0.257407
118	0.00617284	0.00162075	0.0208333	0.00613497	0.111111	0.0294118
119	0.2	0.25	0.0322581	0.0277778	1	0.5
120	0.266949	0.145833	0.513333	0.50142	0.0299107	0.509259
121	0.005	0.00111483	0.5	0.0125	1	0.00833333
122	1	1	1	0.5	1	0.5
123	0.25	0.142857	0.333333	0.00161812	1	0.00176367
124	0.00929791	0.00241055	0.176923	0.13125	0.267857	0.583333
125	0.0909091	0.0909091	0.0714286	0.00182815	1	0.0181818
126	0.12646	0.501548	0.500933	0.0100913	0.504525	0.037465
127	0.2	0.142857	0.016129	0.00134953	1	0.00334448
128	0.00331126	0.00103627	0.5	0.0026178	1	0.00302115
129	0.00473474	0.0112949	0.275238	0.833333	0.667959	1
130	0.1	0.037037	0.00115207	0.00123153	0.142857	0.0714286
131	0.0399943	0.276885	0.0896673	0.555367	0.00446493	0.529692
132	0.00236967	0.00100503	1	0.0277778	1	0.0263158
133	0.75	0.833333	0.5625	0.520833	0.0223214	0.625
134	0.168306	0.00423979	0.257812	0.0256757	0.500937	0.0511364
135	0.5	0.5	1	0.00628931	0.5	0.2
136	1	0.333333	1	0.0416667	1	0.25
137	0.277778	0.0152246	0.666667	0.0572708	0.00762077	0.15
138	1	0.00564972	0.25	0.00371747	1	0.00278552
139	0.333333	0.5	1	0.00143266	0.5	0.0416667
140	0.019697	0.00317286	0.833333	0.00362961	1	0.00588253
141	1	1	0.0666667	0.25	0.0714286	0.25
142	0.00123609	0.000958773	0.0714286	0.2	1	0.25
143	1	1	1	0.125	1	0.2
144	0.106251	0.25	0.0355028	0.0282843	0.512698	0.0922573
145	0.5	0.003861	1	0.0102041	1	0.00581395
146	1	0.00378788	0.037037	0.0169492	1	0.25
147	0.252503	0.274871	0.0885026	0.085886	0.359664	0.0910134
148	0.00497554	0.253745	0.113095	0.0473901	0.666667	0.1625
149	1	0.366667	0.75	0.833333	1	0.833333
150	1	0.0027536	0.666667	0.576923	1	0.6
151	1	1	0.333333	0.5	1	0.5
152	0.0152339	0.139606	0.505787	0.363149	0.32995	0.456061
153	1	0.00094162	1	0.025641	1	0.00492611
154	1	0.25	1	0.0333333	1	0.111111
155	0.45	0.169862	0.160714	0.128788	0.00531787	0.242857
156	0.502222	0.877381	0.161531	0.180535	0.0173974	0.702778
157	0.301479	0.130275	0.309928	0.0117035	0.422619	0.0198556
158	0.0666667	0.05	1	0.00133869	1	0.0294118
159	0.0135135	0.0153846	0.00166113	0.00298507	0.166667	0.0434783
160	0.5	0.142857	1	0.00497512	1	0.0833333
161	1	1	0.0663934	0.0478778	0.611111	0.611111
162	0.00487116	0.00576166	0.173169	0.0273238	0.265107	0.0619274
163	1	1	0.142857	1	1	1
164	0.03125	1	0.04	1	0.142857	1
165	0.5	0.00130378	0.333333	0.0227273	0.00625	0.0714286
166	0.00461662	0.0052378	0.188034	0.0172984	0.7	0.0136494
167	0.045821	0.199715	0.866667	0.280071	0.67134	0.673423
168	0.333333	0.333333	0.111111	0.00571429	1	0.333333
169	0.6	0.208333	1	0.505464	0.6	0.166667
170	0.142857	0.000987167	1	0.0263158	1	0.0333333
171	1	0.00240964	1	0.00917431	1	0.00380228
172	0.514085	0.00477889	0.17134	0.00747768	0.503195	0.00952486
173	0.00210084	0.5	1	0.0833333	1	1
174	0.00337838	0.00117371	0.0588235	0.00431034	0.5	0.00395257
175	1	1	1	0.00392157	1	1
176	0.085783	0.00667396	0.183547	0.017318	0.351171	0.0071823
177	0.198656	0.18335	0.159804	0.0561339	0.186495	0.214015
178	0.25	0.00684932	0.333333	0.025641	1	0.0104167
179	1	1	1	0.00485437	1	0.00662252
180	0.7	0.625	0.547619	0.505917	0.625	0.590909
181	1	1	1	1	1	1
182	1	1	1	0.177305	0.0315558	0.416667
183	0.25	1	0.012987	0.00520833	1	0.0833333
184	0.00206612	0.00117647	0.0526316	0.0322581	1	1
185	0.5	0.1	0.0344828	0.00146413	1	0.0136986
186	0.291667	0.00427321	0.534483	0.00654623	1	0.00452262
187	0.642857	0.611111	1	0.501848	1	0.571429
188	0.0011976	0.000979432	0.0833333	0.0140845	1	0.0185185
189	0.611794	0.546273	0.364048	0.504779	0.753436	0.527138
190	0.333333	0.5	0.0636986	0.0486597	0.527778	0.09
191	1	0.125	0.25	0.00980392	1	0.00952381
192	0.00341297	0.00265252	0.111111	0.00793651	1	0.0117647
193	1	0.00265252	1	0.0294118	1	0.0113636
194	0.333333	0.5	0.142857	0.25	1	0.25
195	1	1	1	0.00204918	1	0.2
196	0.125	0.2	0.010989	0.0434783	1	0.0909091
197	1	0.5	1	0.00632911	1	0.00480769
198	0.00340136	0.00105932	0.333333	0.00763359	1	0.00571429
199	0.5	0.5	0.2	0.00162866	1	0.142857
200	0.1	0.00134771	1	0.0018797	1	0.0020202
201	0.166667	0.00299401	0.0149254	0.00191939	0.00414938	0.00182815
202	0.00480769	0.1	0.5	0.0015748	1	0.0344828
203	0.25	0.0833333	0.00337838	0.00350877	0.5	0.047619
204	0.00221729	0.00220751	0.25	0.5	0.5	0.5
205	0.5	0.111111	0.0526316	0.00158479	1	0.0714286
206	0.7	0.583333	0.7	0.5	0.0912698	0.5
207	0.590909	0.35	0.3125	0.0128146	0.75	0.257576
208	0.125	0.125	0.2	0.00115875	0.0277778	0.0172414
209	0.0595391	0.187075	0.500894	0.00204626	0.501919	0.012267
210	0.25	0.5	0.00198807	1	0.000906618	1
211	1	1	1	0.2	1	0.2
212	0.000938967	0.00100301	1	0.04	1	0.25
213	1	0.309524	0.0395445	0.00760949	1	0.325
214	0.00980392	0.00487805	0.00133869	0.00140647	1	0.0526316
215	0.5	0.340909	0.611111	0.625	1	0.833333
216	0.791667	0.34012	0.423801	0.339704	0.674479	0.338618
217	0.0607351	0.148444	0.038147	0.147734	0.040547	0.257305
218	0.111111	0.0078125	1	0.02	1	0.00719424
219	0.426447	0.424083	0.0640925	0.358537	0.15819	0.268772
220	0.2	0.00131406	1	0.00769231	1	0.00309598
221	0.00176056	0.0030303	0.0133333	0.00408163	0.0555556	0.00315457
222	1	1	0.2	0.0013459	1	0.00657895
223	0.333333	0.333333	1	0.00401606	1	0.0666667
224	0.380908	0.130403	0.444048	0.0288196	0.573036	0.0626583
225	1	1	1	0.0416667	1	0.0526316
226	1	1	0.047619	0.0188679	1	0.00546448
227	1	1	1	1	0.5	1
228	1	1	1	1	1	1
229	1	0.000982318	1	0.00657895	1	0.00189036
230	0.381173	0.174275	0.0541668	0.0795614	0.0760288	0.0490404
231	1	1	1	1	1	1
232	0.037037	0.0909091	0.142857	0.0588235	0.5	0.333333
233	0.833333	0.833333	0.154412	0.52381	1	0.833333
234	1	0.333333	1	1	1	0.333333
235	0.5	0.25	1	0.00444444	1	0.0416667
236	0.5	0.0909091	0.0285714	0.0217391	1	0.0526316
237	0.254369	0.0272892	0.0922944	0.0219886	0.268656	0.0332072
238	0.111111	0.142857	0.0666667	0.0147059	1	0.166667
239	0.0833333	1	0.0454545	1	0.00147275	1
240	1	0.333333	1	0.0052356	1	0.2
241	0.5	0.0666667	0.00892857	0.00231481	0.333333	0.00135501
242	0.25	0.5	0.5	0.00185529	1	0.04
243	0.18254	0.558824	0.45	0.7	1	0.45
244	0.00190476	0.00263158	0.0114943	0.00117647	0.00143678	0.00143678
245	0.566667	0.501401	1	1	1	1
246	0.0555556	0.111111	0.0131579	0.025	0.5	0.2
247	0.365591	0.435979	0.159933	0.124105	0.0110645	0.067909
248	0.0769231	0.0060241	1	0.0526316	1	0.166667
249	0.833333	1	0.833333	0.518519	1	0.5625
250	1	0.00107875	0.333333	0.0185185	1	0.142857
251	0.333333	0.25	0.5	0.0232558	1	0.25
252	0.416667	0.666667	0.833333	0.0514245	1	0.171429
253	0.333333	0.1	0.02	0.00584795	1	0.142857
254	1	1	0.0294118	0.00609756	1	0.166667
255	0.025641	0.125	1	0.00114943	1	0.004
256	0.00871739	0.00243071	0.583333	0.75	0.75	0.75
257	0.125	1	1	0.1	1	0.1
258	1	0.513514	0.833333	0.0426809	0.75	0.0418399
259	1	0.00115473	0.5	0.125	1	0.25
260	1	0.111111	1	0.00166667	1	0.0017301
261	1	0.00296736	1	0.0123457	1	0.00396825
262	0.375	0.291667	0.0636201	0.504608	0.6	0.642857
263	0.00280112	0.00189753	0.333333	0.00645161	1	0.0217391
264	0.003125	0.00118906	0.0333333	0.00537634	1	0.00411523
265	0.00621118	0.00408163	0.5	0.111111	1	1
266	1	0.00116822	1	0.00990099	1	0.00471698
267	0.333333	0.5	1	0.00775194	0.5	0.142857
268	0.00138696	0.000901713	1	1	1	1
269	0.00847458	0.0121951	1	1	1	1
270	0.00487805	0.00483092	1	0.00763359	1	0.00531915
271	0.527027	0.833333	0.520408	1	1	1
272	0.181159	0.833333	0.75	0.506711	0.507463	0.75
273	0.0833333	0.00135501	0.5	0.0049505	1	0.0135135
274	1	0.533333	0.508065	0.502193	0.75	0.505348
275	1	1	0.0666667	0.2	0.003125	0.2
276	0.00639598	0.0144285	0.00221941	0.00740057	0.00629153	0.0030079
277	0.5	0.5	1	0.00188324	1	0.0384615
278	0.5	0.00187266	1	0.333333	1	0.5
279	0.534483	0.571429	0.326923	0.251799	0.833333	0.0435185
280	0.502558	0.00346424	0.501513	0.00573432	0.513514	0.00768779
281	1	1	1	0.333333	1	0.333333
282	0.5	0.25	1	0.0114943	1	0.0909091
283	0.5	0.00189036	1	0.00546448	1	0.00694444
284	0.00240301	0.180556	0.1	0.0648148	0.0376252	0.291667
285	0.037037	0.0114943	0.5	0.0294118	1	0.0117647
286	1	0.0769231	1	0.00571429	1	0.0769231
287	0.25	1	0.5	0.0909091	1	0.333333
288	0.00352113	0.2	0.008	0.00120919	1	0.0120482
289	0.45	0.75	0.583333	0.0781853	1	0.104115
290	1	0.1	1	0.011236	1	0.00980392
291	0.00632911	0.333333	0.0147059	0.00153846	1	0.0833333
292	0.0833333	0.0114943	0.0357143	0.0227273	1	0.25
293	1	0.0023753	1	0.00598802	1	0.00358423
294	0.527778	0.571429	0.361111	0.502392	0.625	0.7
295	0.40162	0.533333	1	0.335903	0.676871	0.201568
296	0.00602123	0.00530065	0.0305676	0.0159573	0.0677262	0.0410239
297	0.00145773	0.000988142	0.1	0.0322581	0.333333	0.5
298	1	0.00952381	1	0.0232558	1	0.0416667
299	0.0224308	0.505988	0.192308	0.101458	0.0722222	0.0405107
300	0.0909091	0.1	0.142857	0.000966184	1	0.0909091
301	0.25	0.0833333	1	0.00140647	1	0.1
302	0.00571429	0.00262467	0.0555556	0.0142857	0.111111	0.125
303	0.309524	0.505236	0.172285	0.0415593	0.00426869	0.0482955
304	0.00156986	0.5	0.333333	0.25	0.0454545	0.25
305	0.00595238	0.0172414	0.2	0.00534759	1	0.00840336
306	0.333333	0.333333	0.04	0.0769231	1	1
307	1	0.027027	1	0.0204082	1	0.00641026
308	0.00365325	0.00211707	0.111364	0.0231134	0.576923	0.00422342
309	0.5	1	1	0.5	1	1
310	1	0.5	0.5	0.00925926	1	0.333333
311	0.5	0.00625	0.0625	0.00628931	0.25	0.00507614
312	0.125	0.25	0.0588235	0.5	1	0.5
313	0.00301205	0.00101833	0.0238095	0.0131579	1	0.047619
314	0.295499	0.210949	0.138068	0.0618816	0.35641	0.190358
315	0.333333	0.0227273	0.125	0.002849	1	0.00350877
316	0.00657895	0.00163934	1	0.00757576	1	0.0142857
317	0.00251256	0.5	1	0.142857	1	1
318	1	1	1	0.00209644	1	0.0384615
319	1	0.25	1	0.00378788	1	0.0147059
320	1	0.00704225	1	0.00574713	0.333333	0.00346021
321	0.555556	1	0.0653899	1	0.0050475	1
322	1	0.333333	0.5	0.0357143	1	0.25
323	1	0.5	0.5	0.00229358	0.5	0.015625
324	0.5	0.2	1	0.0047619	1	0.00769231
325	0.5	0.5	0.333333	0.00159744	1	0.333333
326	0.125	0.00127877	1	0.00840336	1	0.00268817
327	0.5	1	1	0.00234742	1	0.166667
328	0.2	0.0714286	0.0416667	0.0322581	1	0.037037
329	1	1	1	1	0.25	1
330	0.00395257	0.0010989	1	0.0175439	0.5	0.0769231
331	1	1	1	0.00114943	1	0.0021692
332	0.00273973	0.025	0.0714286	0.0018622	0.125	0.05
333	0.142857	0.2	0.027027	0.00223214	0.5	0.0666667
334	0.0526796	0.147738	0.0315274	0.11012	0.131924	0.0892857
335	0.0037881	0.0736707	1	0.537037	1	0.666667
336	0.55	0.35	0.416667	0.6	0.416667	0.666667
337	0.866667	0.805556	0.757576	0.555556	0.755556	0.588889
338	0.0714286	0.00348432	1	0.0181818	1	0.03125
339	0.611111	0.503559	0.503745	0.501776	0.0557803	0.7
340	0.00162904	0.011379	1	0.558824	1	0.7
341	0.333333	0.5	0.5	0.125	1	0.142857
342	1	1	0.5	0.00160772	1	0.333333
343	0.00321543	0.00109051	1	0.0103093	1	0.04
344	0.25	0.333333	0.2	0.00403226	0.333333	0.003003
345	0.00134409	0.00184824	0.00705487	0.0131807	0.00236136	0.00572951
346	1	0.5	1	0.333333	1	0.5
347	1	1	1	0.0232558	1	0.0434783
348	0.1	1	0	0.00163399	0	0.0070922
349	1	0.00680272	1	0.00217391	1	0.00389105
350	0.00138122	0.00108225	1	0.0322581	1	0.142857
351	0.335153	0.104658	0.387	0.311039	0.127387	0.289181
352	0.666667	0.0769841	0.506944	0.138095	1	0.162338
353	0.00248398	0.251009	1	1	0.833333	1
354	0.333333	0.2	1	0.00404858	1	0.0769231
355	0.142857	0.2	0.0909091	0.00892857	1	0.5
356	0.0726817	0.0025845	0.508772	0.0129232	0.501028	0.0472689
357	1	0.00125	1	0.0416667	1	0.025641
358	0.290237	0.210143	0.120866	0.0836179	0.140837	0.127353
359	0.333333	1	1	0.00617284	1	0.2
360	0.004329	0.00384615	0.027027	0.0052356	1	0.0384615
361	0.147173	0.240909	0.0559259	0.277778	0.387289	0.411111
362	0.5	0.125	0.5	0.00429185	1	0.0454545
363	1	0.333333	1	0.00684932	1	0.0108696
364	1	1	1	1	1	0.142857
365	0.583333	1	0.833333	1	1	1
366	0.283437	0.0164724	0.540506	0.463934	0.0432398	0.696825
367	0.5	0.25	1	0.333333	1	0.2
368	0.25	0.00099108	0.0833333	0.00763359	0.333333	0.001
369	0.0037594	0.0041841	0.5	0.0120482	0.5	0.00877193
370	0.00881764	0.00293235	0.5	0.0525974	0.833333	0.0958188
371	1	1	0.25	0.111111	1	0.333333
372	0.502062	1	1	0.257937	0.555556	0.75
373	1	0.00116686	1	0.00299401	1	0.00148588
374	0.5	0.00141044	1	0.0454545	1	0.166667
375	0.0404071	0.253448	0.625	0.0580126	0.505618	0.162037
376	0.205128	0.00178499	0.52439	0.00653261	0.0969828	0.00368688
377	1	1	1	1	1	1
378	0.148768	0.155556	0.0246013	0.0207312	0.527778	0.0478134
379	0.625	0.501623	0.75	0.501166	1	0.566667
380	0.666667	0.505181	1	0.503831	1	0.503413
381	0.514286	0.3125	0.55	0.6	0.576923	0.267857
382	0.0838816	0.0112832	1	0.00503961	1	0.00768573
383	0.00167785	0.000900901	1	0.00425532	1	0.00980392
384	0.333333	0.5	0.0714286	0.0333333	1	1
385	0.166667	0.125	0.166667	0.00234192	1	0.0344828
386	0.833333	0.138095	0.583333	0.501934	0.611111	0.518182
387	0.03125	0.0285714	1	0.00137741	1	0.0217391
388	0.00518593	0.00155137	0.160256	0.00293046	0.833333	0.00291767
389	0.00148368	0.000933707	0.0454545	0.047619	1	0.333333
390	1	0.5	0.5	0.00308642	1	0.125
391	0.7	0.333333	0.566667	0.503175	1	0.545455
392	0.666667	0.75	0.5	0.501437	0.0833333	0.522222
393	0.00238095	0.0030581	1	0.0232558	1	1
394	0.7	0.833333	1	0.501156	1	0.511494
395	0.5	0.2	0.5	0.00184162	1	0.125
396	1	0.166667	0.0384615	0.000977517	1	0.0133333
397	0.1	0.0020284	1	0.0116279	1	0.00900901
398	0.5	0.00232558	1	0.00561798	1	0.00526316
399	0.5	1	1	0.00162866	1	0.0344828
400	0.0416667	0.0026455	0.333333	0.0151515	1	0.00469484
401	0.333333	1	1	0.0416667	1	0.2
402	0.583333	0.611111	1	0.167993	0.547619	0.135204
403	0.666667	1	0.375	0.211111	0.833333	0.309524
404	0.0769231	0.5	0.0555556	0.00359712	1	0.0666667
405	0.0909091	0.0588235	0.0153846	0.00170648	0.5	0.030303
406	0.5	1	0.333333	0.00179856	1	0.00262467
407	0.00218818	0.00137174	1	0.0333333	1	0.5
408	0.501189	0.129386	0.506452	0.0165636	0.500933	0.0505097
409	0.0625	0.0135135	0.00293255	0.00409836	1	0.5
410	0.00636843	0.00425032	0.0208861	0.00304398	0.503623	0.00567377
411	1	1	1	0.00833333	1	0.00826446
412	0.1	0.2	0.333333	0.0217391	1	0.1
413	0.00552486	0.00314465	0.25	0.0121951	0.333333	0.0232558
414	0.0204082	0.00675676	0.00160772	0.00132626	0.5	0.0666667
415	0.333333	0.00134953	1	0.0769231	1	0.00628931
416	0.333333	0.2	0.5	0.142857	1	0.142857
417	0.0909091	0.0344828	1	0.012987	1	0.333333
418	1	0.00114155	1	0.00208333	1	0.002457
419	0.0526316	0.0909091	0.0121951	0.0133333	1	0.5
420	0.666667	0.7	0.547619	0.833333	1	1
421	0.00434783	0.00625	1	0.0769231	1	0.5
422	0.25	0.25	0.25	0.0070922	1	0.333333
423	0.00281049	0.00170564	0.0455466	0.0114481	0.75	0.00605063
424	0.00423729	1	1	1	1	1
425	1	0.5	1	0.166667	1	0.142857
426	0.142857	0.125	1	0.00151286	1	0.004
427	0.576923	0.266667	0.00723198	0.0243593	0.590909	0.0578002
428	0.00156986	0.00135135	1	0.00319489	1	0.00321543
429	0.00294118	0.00392157	1	0.00617284	1	0.00299401
430	1	0.5	1	0.00636943	1	0.0113636
431	0.25	0.111111	0.0243902	0.00190114	0.5	0.0138889
432	0.530303	0.534483	0.229167	0.503623	1	0.295455
433	0.2	0.00285714	0.0192308	0.0416667	0.00645161	0.00574713
434	0.170543	0.105556	0.333333	0.101678	0.75	0.541667
435	0.0943939	0.751835	0.190183	0.465039	0.00322538	0.388889
436	0.00331126	0.0015015	0.1	0.00239234	1	0.00862069
437	0.25	1	0.2	1	1	1
438	1	1	1	1	1	0.25
439	0.5	0.333333	0.25	0.00367647	1	0.037037
440	0.5	0.333333	0.25	0.00249377	1	0.0666667
441	0.333333	0.5	1	0.00119474	1	0.0714286
442	0.5	0.333333	1	0.0322581	1	0.333333
443	1	0.791667	0.866667	0.285714	1	0.477778
444	0.161255	0.520673	0.295108	0.543844	0.688435	0.518183
445	0.00448539	0.00250171	0.416667	0.0165768	1	0.00947594
446	1	0.277027	0.520408	0.501736	1	0.0696942
447	1	1	0.0232558	0.5	0.5	0.5
448	0.00235395	0.00196194	0.255618	0.00347571	0.50625	0.00534709
449	0.531447	0.372685	0.46381	0.298301	0.754831	0.092061
450	0.583333	0.25277	0.416667	0.0642825	1	0.0930736
451	1	0.00153846	0.5	0.00502513	1	0.00598802
452	0.0625	0.00122699	0.111111	0.00598802	1	0.00393701
453	0.0949612	0.101193	1	0.505464	1	0.504386
454	1	1	1	0.00187617	1	0.0107527
455	1	1	0.0625	0.00192308	1	0.0263158
456	0.00181159	0.00628931	0.25	0.00181488	0.333333	0.00826446
457	0.0046729	0.0010661	1	0.02	1	0.00478469
458	0.0100709	0.170251	0.0704545	0.17008	0.196078	0.503401
459	0.111111	0.00119332	0.1	0.166667	1	1
460	0.00701507	0.030552	0.537037	0.0123272	0.157258	0.0145238
461	0.5	0.00497512	0.125	0.1	1	0.111111
462	1	1	0.010101	0.333333	1	0.333333
463	0.590909	0.833333	0.416667	0.503115	0.00438319	0.642857
464	0.916667	1	0.916667	0.192664	1	0.152763
465	0.5	0.5	0.5	1	1	1
466	0.00291545	0.00100604	1	0.0227273	1	0.0322581
467	0.409127	0.422152	0.163333	0.752571	0.854167	0.892857
468	0.333333	0.333333	0.2	0.0026178	1	0.025
469	0.166667	0.00217865	1	0.0188679	1	0.0714286
470	1	0.0769231	1	0.027027	1	0.00434783
471	0.00465116	0.2	0.0588235	0.00729927	0.00806452	0.0142857
472	0.216667	0.266667	0.514493	0.254739	0.361111	0.25
473	0.333333	0.166667	0.0217391	0.00114811	0.333333	0.00925926
474	0.333333	1	0.333333	1	1	1
475	0.333333	0.00158228	0.142857	0.0025	0.0232558	0.00265252
476	0.5	0.340909	1	0.137195	0.308824	0.148256
477	0.0021322	0.000923361	0.333333	0.0136986	1	0.0555556
478	0.112346	0.505682	0.211111	0.0660819	0.7	0.09
479	0.120491	0.121599	0.259644	0.0138627	0.319825	0.0346225
480	0.00549242	0.00453612	0.0490196	0.506369	0.034434	0.512048
481	0.0031348	0.5	1	0.00840336	1	0.0175439
482	0.00333304	0.00278436	0.833333	1	1	1
483	1	1	1	0.333333	1	0.333333
484	0.5	0.00293255	0.125	0.00309598	0.00854701	0.00288184
485	0.00181159	0.0010627	0.333333	0.0434783	0.5	1
486	0.25	0.111111	0.333333	0.00584795	1	0.0769231
487	0.00361011	0.00219298	1	0.00512821	1	0.00306748
488	1	1	1	0.5	1	1
489	0.5	0.5	0.5	0.00141443	1	0.25
490	0.0714286	0.0714286	1	0.00165563	1	0.00460829
491	0.611111	0.611111	0.0179924	0.00525362	0.257576	0.017004
492	0.5	0.2	1	0.0322581	1	0.142857
493	0.0333333	0.00133333	0.01	0.0625	0.016129	0.0909091
494	0.00243309	0.00364964	0.0106383	0.00289855	0.0555556	0.00877193
495	0.2	0.5	1	0.00257069	1	0.142857
496	1	1	0.0153846	0.0263158	1	1
497	0.0368717	0.00276034	0.501002	0.00746524	0.501712	0.00501947
498	0.00411523	0.00130378	1	0.0045045	1	0.00355872
499	1	1	1	1	1	1
500	1	1	0.75	0.75	1	1
501	0.502778	0.00629888	0.666667	0.0105585	0.75	0.0146853
502	1	0.00581395	1	0.00591716	1	0.00275482
503	1	1	1	0.25	1	0.25
504	0.0702381	0.257576	0.00878788	0.051692	0.00938627	0.128145
505	0.0017301	0.000926784	1	0.0119048	1	0.0138889
506	1	0.00128535	0.5	0.0140845	1	0.166667
507	0.0909091	0.142857	0.333333	0.111111	1	1
508	0.0850939	0.266667	0.50885	0.170213	0.501203	0.392857
509	0.00324535	0.0753501	0.178161	0.257576	0.512821	0.833333
510	0.003663	0.00212766	0.5	1	0.5	1
511	0.0416667	0.25	0.333333	0.2	0.0222222	0.111111
512	0.134226	0.0245368	0.271884	0.0521363	0.411234	0.0633915
513	1	0.00134771	1	0.0106383	1	0.002331
514	0.251815	0.0862919	0.505435	0.0252193	0.505181	0.0739348
515	0.104566	0.201923	0.0121043	0.00291691	0.201923	0.0485714
516	0.833333	0.167797	1	0.0227052	1	0.0115903
517	1	0.00232558	0.25	0.00534759	1	0.00371747
518	0.25	0.5	0.142857	0.00108225	1	0.012987
519	0.00307692	0.00161812	0.5	0.0033557	1	0.00274725
520	0.0779254	0.792857	0.29912	0.755376	0.340651	1
521	0.335852	0.0934854	0.08252	0.0859747	0.39627	0.0873638
522	0.00170068	0.0010395	0.0625	0.00900901	0.25	0.125
523	0.529412	0.505747	0.833333	0.25211	1	0.166667
524	0.0353333	0.266667	0.166667	0.50165	0.1	0.340909
525	1	1	0.416667	0.507353	1	0.361111
526	1	0.0026455	1	0.0185185	1	0.0104167
527	0.833333	0.75	0.0303769	0.503096	1	0.513333
528	0.003125	0.00230415	1	1	1	1
529	0.506849	0.833333	0.642857	0.375	0.833333	0.75
530	0.00446429	1	1	0.333333	1	1
531	0.2	0.00671141	1	0.05	1	0.0714286
532	1	1	1	1	1	1
533	0.25	0.0909091	1	0.00319489	1	0.0769231
534	0.5	1	0.166667	0.25	0.0123457	0.125
535	0.125	0.0011236	1	0.00255754	1	0.00404858
536	0.0344828	0.0769231	0.00326797	0.00124533	0.1	0.004329
537	0.003861	0.5	0.5	1	1	1
538	0.00735294	1	1	0.2	1	0.5
539	1	0.00411523	1	0.00704225	1	0.00746269
540	0.00308642	0.142857	0.025	0.00315457	0.0384615	0.0833333
541	1	1	1	0.030303	1	0.25
542	0.5	0.166667	0.0133333	0.00239234	1	0.111111
543	1	1	1	1	0.333333	1
544	0.0117281	0.685565	0.294786	0.181729	0.231534	0.958333
545	0.2	0.333333	1	0.00341297	1	0.0172414
546	0.00591716	0.000921659	1	0.00380228	1	0.00380228
547	0.261039	0.575287	0.049482	0.503445	0.0199987	0.51213
548	0.0113636	0.025	0.333333	0.0166667	0.5	0.0175439
549	0.503289	0.011051	0.340909	0.503802	0.833333	0.253717
550	0.590909	0.266667	1	0.505747	1	0.6
551	0.501531	0.502933	0.203704	0.252755	0.6	0.416667
552	0.5	0.5	0.0454545	0.0027933	1	0.030303
553	0.722222	0.502849	0.456439	0.0779652	0.675	0.0894636
554	0.583333	0.5	0.583333	0.642857	0.366667	0.45
555	0.00507614	0.2	0.5	0.0666667	1	0.5
556	0.555556	0.558824	0.24359	0.110309	0.642857	0.0860806
557	0.295507	0.375714	0.259437	0.108422	0.289524	0.26355
558	0.00595238	0.00185874	0.047619	0.0045045	1	0.00384615
559	0.5	0.00442478	0.0526316	0.0666667	0.0909091	0.111111
560	0.5	1	1	0.00182482	1	0.0666667
561	0.002079	0.00100402	0.111111	0.0103093	1	0.00826446
562	1	0.333333	1	0.129673	0.75	0.520833
563	0.128559	0.169989	0.516949	0.0306383	0.514286	0.258696
564	0.333333	0.333333	0.166667	1	0.125	0.142857
565	1	0.00122549	1	0.00598802	1	0.00440529
566	0.111111	0.0769231	0.00961538	0.003861	0.00234192	0.0128205
567	0.00529101	0.00213675	1	1	0.5	1
568	0.6	0.833333	0.268868	0.533333	1	1
569	0.111111	0.111111	1	0.00454545	1	0.5
570	1	0.0107527	0.166667	0.0113636	1	0.0041841
571	0.501326	0.503226	0.505682	0.0278912	0.502381	0.0732323
572	0.0023753	0.00135685	0.5	0.00584795	1	0.00571429
573	0.5	0.5	0.0454545	0.00180832	1	0.0769231
574	0.2	0.333333	0.2	0.00197628	1	0.0666667
575	0.5	0.00197628	1	0.0144928	1	0.0188679
576	0.642857	0.7	0.416667	0.291667	1	0.291667
577	0.0060104	0.00241541	0.503279	0.077381	0.666667	0.154762
578	0.583333	0.45	0.576923	0.666667	0.0562219	0.833333
579	0.251381	0.254425	0.277778	0.171111	0.251059	0.165
580	0.5	1	0.0357143	0.047619	1	0.5
581	0.030303	0.0232558	0.00172117	0.0015361	1	0.0128205
582	0.25	1	1	0.0019084	1	0.025
583	1	0.00293255	1	0.00462963	1	0.0075188
584	1	0.00258398	0	0.00347222	0	0.00277008
585	0.505952	0.179325	0.642857	0.566667	1	1
586	1	1	0.5	0.00103093	0.333333	0.0196078
587	1	1	1	0.0113636	1	0.142857
588	0.142857	0.0147059	1	0.0117647	1	0.05
589	0.111111	0.00289017	1	0.00357143	1	0.00255754
590	0.25	0.00617284	0.5	0.0116279	1	1
591	1	1	0.0217391	0.00257069	1	0.0434783
592	0.1	0.0178571	0.0034965	0.00469484	1	1
593	0.333333	0.142857	0.5	0.00166389	1	0.00324675
594	0.111111	0.0079714	0.263889	0.75	0.152027	0.666667
595	0.142857	0.5	0.5	0.0909091	0.2	0.25
596	1	0.5	0.5	0.333333	1	0.5
597	1	1	1	1	1	0.5
598	1	0.00112233	1	0.00314465	1	0.00153374
599	0.111111	1	1	0.00144928	1	1
600	1	1	1	1	1	1
601	1	0.0106098	1	0.0756754	0.916667	0.0105487
602	0.0526316	0.0769231	1	0.00140056	1	0.166667
603	0.00549135	0.0202026	0.501754	0.251344	0.666667	0.514286
604	1	0.5	1	1	1	0.333333
605	0.0666667	0.0384615	1	0.00273224	1	0.0625
606	1	0.00680272	0.0769231	0.00826446	1	0.00436681
607	0.04	0.333333	1	0.002079	1	0.0140845
608	0.1	0.25	0.0454545	0.0178571	1	0.5
609	0.00567123	0.117857	0.25	0.325	0.0842391	0.325
610	0.333333	0.333333	0.0384615	0.00178253	0.25	0.2
611	0.2	0.00249377	0.5	0.0133333	1	0.00568182
612	0.5	1	1	1	1	1
613	1	0.2	0.111111	0.0014556	1	0.0454545
614	0.5	0.0666667	0.5	0.00884956	1	0.003003
615	1	0.00273224	0.0357143	0.00510204	0.0163934	0.0030303
616	0.642857	0.916667	0.303419	0.31746	0.555556	0.361905
617	0.00277778	0.00123762	1	0.0035461	1	0.00310559
618	1	0.5	0.0714286	0.05	1	0.166667
619	0.0714286	0.142857	0.0178571	0.0033557	0.333333	0.0128205
620	0.00222222	0.000906618	0.5	0.0666667	1	0.111111
621	0.242857	0.0565369	0.153409	0.0797414	0.0155012	0.12931
622	0.00685052	0.00550708	0.0523691	0.0273034	0.501515	0.0486077
623	1	0.0833333	1	0.00320513	1	0.0294118
624	1	0.333333	1	0.030303	1	0.0163934
625	1	0.5	0.166667	0.0666667	1	0.5
626	0.3	0.127653	0.196429	0.142857	0.0205306	0.183333
627	0.0227273	0.00877193	1	0.00480769	1	0.00374532
628	1	0.125	0.0666667	0.0166667	0.5	0.00649351
629	0.448585	0.406605	0.359205	0.26	0.690049	0.270243
630	0.495697	0.924242	0.0781011	0.723604	0.0164829	0.930556
631	1	0.00297619	1	0.0285714	1	0.0769231
632	0.5	0.125	1	0.00130378	1	0.0120482
633	0.5	0.001002	1	1	1	1
634	0.333333	0.5	0.0769231	0.166667	0.5	0.25
635	0.325	0.666667	0.7	0.291667	1	0.366667
636	0.00427688	1	1	1	1	1
637	1	0.00543478	1	0.00242718	1	0.00505051
638	0.50135	0.543478	0.583333	0.501618	0.666667	0.515385
639	0.258065	0.0730209	0.416667	0.0214803	0.5	0.0543478
640	0.333333	0.2	0.333333	0.0015674	1	0.0144928
641	0.142857	0.25	0.5	0.125	0.0178571	0.166667
642	0.00191939	0.5	1	1	1	1
643	0.5	0.00334448	0.142857	0.00364964	0.0131579	0.00384615
644	1	0.5	1	0.003663	1	0.0555556
645	0.00282486	0.0010989	0.0294118	0.03125	0.333333	1
646	0.166667	0.0833333	1	0.00460829	1	0.027027
647	0.333333	0.00258398	1	0.00854701	1	0.00787402
648	0.286058	0.471665	0.304167	0.139911	0.0167615	0.209586
649	0.166667	0.25	0.0526316	0.333333	1	1
650	0.25	0.0030581	1	0.0196078	1	0.0909091
651	0.5	0.00115075	1	0.00159236	1	0.00191939
652	0.0015015	0.00101215	0.0833333	0.0052356	1	0.0625
653	1	1	0.45	0.116883	0.75	0.194444
654	0.00425532	0.000965251	0.0714286	0.0075188	0.5	0.0070922
655	0.00689655	0.00094697	0.333333	0.0322581	1	0.125
656	0.583333	0.625	1	0.505882	1	0.7
657	0.00284302	0.00168425	1	0.366667	1	0.416667
658	0.338748	0.010391	0.337861	0.00692924	0.335293	0.00638407
659	0.142857	0.05	1	0.00352113	1	0.111111
660	1	0.583333	0.5	0.325	0.517857	0.291667
661	0.501101	0.507812	0.52	0.50149	0.583333	0.583333
662	0.333333	0.333333	1	0.015873	1	0.25
663	0.333333	0.05	1	0.5	0.0526316	0.25
664	0.286905	0.666667	0.155907	0.671014	0.0713197	0.670357
665	0.0196078	0.00234742	0.1	0.00529101	0.333333	0.00280899
666	0.133115	0.293478	0.0295983	0.359491	0.00522223	0.223423
667	1	0.5	1	0.00257069	1	0.0102041
668	1	0.25	1	0.0035461	1	0.2
669	0.504444	0.265873	0.165	0.50141	0.583333	0.507463
670	0.2	1	0.142857	0.111111	1	0.0909091
671	0.25	0.00869565	0.25	0.00917431	1	0.00763359
672	0.0173207	0.0091924	0.666667	0.00293172	1	0.0146066
673	0.527778	0.833333	0.481481	0.916667	0.668687	0.916667
674	0.266667	0.0268864	0.0945693	0.0190199	0.00217619	0.0518149
675	0.258516	0.160428	0.130082	0.268506	0.451295	0.497645
676	0.5	0.166667	1	1	0.0714286	1
677	0.5	0.16818	0.126075	0.0073756	0.501335	0.0136057
678	0.503774	1	0.5	1	1	0.833333
679	0.23536	0.283702	0.441621	0.419003	0.621116	0.492154
680	0.25	1	1	0.00480769	1	0.333333
681	1	1	0.833333	0.5	1	0.5
682	0.5	1	1	0.00109409	1	0.00207469
683	0.0909091	1	0.025	0.0114943	1	1
684	0.0714286	0.0416667	0.333333	0.00526316	1	0.0555556
685	0.5	0.00094518	1	0.2	1	0.03125
686	0.012681	0.00818842	0.183333	0.252778	0.255291	0.253704
687	0.2	0.00285714	0.5	0.111111	0.25	0.2
688	1	1	1	0.333333	1	0.5
689	0.166667	0.166667	0.5	0.00293255	1	0.1
690	1	1	1	1	1	1
691	0.0769231	0.166667	1	0.0016835	1	0.0222222
692	1	0.001443	1	0.111111	1	0.5
693	0.00155039	0.00109769	0.0909091	0.0169492	1	0.25
694	1	0.0526316	0.5	0.0454545	1	1
695	1	1	0.5	1	0.125	0.5
696	0.00249377	0.0018797	0.00462963	0.00331126	0.00166113	0.00245098
697	0.25	0.2	0.0666667	0.00139276	0.002849	0.00606061
698	0.257576	0.171429	0.0888889	0.00287927	0.254274	0.0109893
699	0.00384615	0.00143472	1	0.0027027	1	0.00261097
700	0.333333	0.333333	0.111111	0.015873	0.5	0.333333
701	1	0.00173611	1	0.00446429	1	0.00403226
702	0.5	1	1	0.111111	1	0.142857
703	0.120859	0.294424	0.230096	0.203816	0.419011	0.378116
704	0.5	0.125	1	0.00350877	0.5	0.0666667
705	0.00158479	0.00114025	0.5	0.0140845	1	1
706	0.004	0.0013624	0.5	0.00346021	1	0.00724638
707	0.0116391	0.342857	0.458333	0.174566	0.666667	0.180976
708	0.166667	0.00179533	1	0.00114155	1	0.0031348
709	0.101669	0.00205896	0	0.00883152	0	0.00810793
710	1	0.333333	1	0.00156495	1	0.00520833
711	0.340909	0.0727256	0.833333	0.0647773	1	0.122222
712	0.520833	0.215909	0.75	0.242857	1	0.25
713	0.505263	0.297619	0.251567	0.00190557	1	0.041129
714	1	0.142857	1	1	0.5	1
715	0.00634615	0.0026641	0.537037	0.366667	0.515873	0.5
716	0.5	0.2	1	0.0015873	1	0.0434783
717	0.5	0.5	1	0.00106496	0.5	0.00332226
718	0.0294118	0.0243902	0.00847458	0.00606061	0.5	0.125
719	1	0.333333	1	0.0136986	1	0.0140845
720	0.2	1	0.142857	1	1	1
721	0.5	1	1	0.0126582	1	1
722	0.00490196	0.5	1	0.00252525	1	0.1
723	0.5	0.2	0.025641	0.00291545	0.5	0.1
724	1	0.5	0.0153846	0.00180832	0.030303	0.04
725	0.583333	0.251103	1	0.171545	1	0.0916667
726	0.2	0.5	0.0666667	0.00185529	1	0.0555556
727	0.166667	0.0208333	0.00671141	0.00107991	0.00333333	0.00162602
728	0.00248756	0.00182149	1	0.0147059	1	1
729	0.25	0.1	1	0.00207039	1	0.0344828
730	0.00684932	0.00403226	0.5	0.0263158	1	0.111111
731	1	0.00338983	1	0.00606061	1	0.00595238
732	1	1	1	1	1	1
733	0.0769231	1	1	0.333333	0.00497512	0.5
734	0.809524	1	1	1	1	1
735	0.5	0.2	1	0.00146843	1	0.0357143
736	0.0811966	0.0127044	0.0376945	0.501692	0.035187	0.0833333
737	0.165	0.7	0.0945378	0.506993	0.18	0.504348
738	0.0333643	0.155303	0.255348	0.501949	0.287037	0.2
739	0.00621118	0.1	0.0128205	0.00286533	1	0.0222222
740	0.2	0.1	0.0714286	0.00299401	1	0.333333
741	0.5	0.166667	0.5	0.00381679	1	0.0454545
742	0.2	0.00381679	1	0.0769231	1	0.0238095
743	1	0.00724638	1	0.00384615	1	0.0044843
744	0.5	1	1	0.0833333	0.037037	0.0769231
745	0.833333	0.504854	1	0.049286	1	0.045
746	0.5	0.25	0.142857	0.0142857	1	0.0714286
747	0.00633845	0.0135772	0.0921569	0.0940171	0.0634615	0.375
748	0.25	0.142857	0.5	0.00127065	0.5	0.1
749	0.00234192	0.0909091	0.166667	0.2	0.0769231	0.142857
750	0.00395368	0.00749019	0.0444444	0.502967	1	0.505464
751	0.00430089	0.00199503	1	0.104167	1	0.116667
752	0.611111	0.333333	1	0.501147	0.7	0.547619
753	0.00246305	0.00358423	0.333333	1	1	1
754	0.75	0.833333	0.191667	0.259901	0.583333	0.361111
755	0.0333333	0.0178571	0.00404858	0.00322581	1	0.0357143
756	0.333333	0.142857	0.5	0.00176991	1	0.00943396
757	0.2	0.25	1	0.5	0.0217391	1
758	0.00286533	0.142857	0.111111	0.0166667	1	0.2
759	0.0384615	0.5	0.111111	0.00325733	1	0.5
760	0.0698587	0.301019	0.0532468	0.279806	0.0532777	0.220412
761	1	0.0114943	0.5	0.00220751	1	0.00301205
762	0.111111	0.5	0.142857	0.00373134	0.1	0.0116279
763	0.00185874	0.1	0.5	0.0263158	1	0.0769231
764	0.5	0.22619	1	0.00233003	0.833333	0.191667
765	1	0.333333	1	0.333333	1	0.25
766	0.5	0.166667	1	0.002457	1	0.0044843
767	1	0.2	1	0.00326797	1	0.025
768	0.555556	0.833333	0.214286	0.522727	0.7	0.6
769	0.00206186	0.00118483	0.5	0.0181818	1	0.00574713
770	0.37062	0.758929	0.0769012	0.766129	0.493056	1
771	0.22124	0.0306748	0.0155455	0.637115	0.0196143	0.948413
772	0.00235294	0.00160772	0.0285714	0.00735294	0.04	0.0149254
773	0.00191571	0.00118483	1	0.0238095	1	0.0149254
774	0.504032	0.419425	0.289137	0.0920745	0.465004	0.336965
775	0.00591716	0.00296736	1	0.0105263	1	0.00490196
776	0.333333	0.00515464	1	0.00271003	1	0.0026738
777	0.5	0.0625	1	0.00546448	1	0.00625
778	1	1	0.642857	0.0731768	0.215909	0.155556
779	0.192982	0.130303	0.503546	0.501368	0.1375	0.532258
780	1	0.333333	1	0.00357143	1	0.1
781	1	1	1	0.00740741	1	0.00333333
782	1	0.25	1	0.015873	1	0.333333
783	0.416667	0.5	0.284483	0.255291	0.504065	0.583333
784	0.0026301	0.00269561	0.0421746	0.00901704	0.341772	0.0214901
785	0.501242	0.0415374	0.421429	0.0908595	0.780303	0.256338
786	0.00680272	0.00193798	0.5	0.005	1	0.0192308
787	0.166667	0.238095	0.105556	0.105128	0.507042	0.552632
788	0.0277778	0.0833333	0.0037594	0.00175747	1	0.0185185
789	0.2	0.2	0.5	0.0016129	1	0.0070922
790	0.333333	0.0012837	1	0.0625	1	0.2
791	0.333333	0.0769231	0.0555556	0.003861	1	0.025641
792	0.158824	0.833333	0.566667	0.545455	0.666667	0.611111
793	0.266382	0.364066	0.542284	0.129369	0.127878	0.114391
794	0.142857	0.00111235	1	0.00321543	1	0.00139665
795	0.5	0.00512821	1	0.0147059	1	0.1
796	0.366667	0.833333	0.196429	0.501656	0.0379614	0.503401
797	0.125	0.00343643	0.142857	0.012987	0.2	0.02
798	0.121429	0.5	0.0833333	0.75	0.020828	0.833333
799	1	0.142857	1	0.00369004	1	0.0277778
800	0.333333	0.00181488	0.5	0.00641026	1	0.00396825
801	1	0.348846	0.253268	0.201377	0.0105753	0.101148
802	0.130252	0.583333	1	0.833333	0.666667	0.833333
803	0.00174825	0.0037594	1	1	1	1
804	0.504329	1	0.75	0.0202822	1	0.625
805	0.111111	0.2	0.027027	0.027027	0.125	0.166667
806	0.333333	1	0.0238095	0.5	1	1
807	0.166667	0.5	1	1	1	1
808	1	1	1	0.25	0.166667	0.00311526
809	0.5	0.00251256	1	0.00414938	1	0.00746269
810	0.308824	0.104167	0.532258	0.0376984	0.503003	0.045928
811	1	1	1	0.0105263	1	0.1
812	0.833333	0.547619	1	0.114493	1	0.222222
813	1	0.00134228	1	0.00943396	1	0.01
814	0.00327869	0.00840336	0.166667	1	1	1
815	1	1	0.272727	0.671033	1	0.738095
816	0.2	0.5	0.333333	0.5	1	1
817	1	0.0909091	0.0147059	0.00431034	1	0.0769231
818	0.688462	0.334821	0.454832	0.19038	0.103403	0.215809
819	0.125	0.00122399	0.5	0.0149254	0.0222222	0.00341297
820	0.0833333	0.00131234	1	0.00684932	1	0.00694444
821	0.0434783	0.0909091	1	0.0042735	0.5	0.016129
822	0.333333	0.00105152	1	0.0042735	0.25	0.000952381
823	0.00810902	0.00286073	1	1	1	0.583333
824	1	0.2	1	0.125	0.0833333	0.25
825	0.00295858	0.333333	0.5	0.0833333	0.0178571	0.333333
826	1	1	0.25	0.00395257	1	0.0133333
827	1	1	1	0.00148368	1	0.00149031
828	0.00104493	0.00130039	0.0015748	0.00145138	0.00112613	0.00189753
829	0.23223	0.0840894	0.184538	0.0404667	0.388591	0.0505223
830	1	0.00704225	1	1	0.5	1
831	0.666667	1	0.114379	0.518868	0.00928426	0.75
832	0.25	0.00371747	1	0.00316456	1	0.00314465
833	0.00311526	0.00217391	1	0.333333	1	1
834	0.0151515	0.333333	0.125	0.00757576	1	0.0454545
835	1	1	1	0.00241546	1	0.0263158
836	0.333333	0.00147059	1	0.0714286	1	0.0294118
837	1	0.0833333	1	0.0175439	1	0.25
838	0.183333	0.333333	0.0671948	0.126403	0.55	0.150641
839	1	0.170455	1	0.500974	1	0.525
840	0.0833333	0.2	1	0.0017301	1	0.0769231
841	0.0075188	0.00234192	0.0384615	0.0102041	0.2	0.00311526
842	0.333333	0.00284091	0.0555556	0.00943396	1	0.00502513
843	0.0151515	0.00326797	0.5	0.111111	0.125	0.00636943
844	0.0196078	0.00114286	0.00157978	0.00200401	0.0015674	0.00118483
845	0.00207469	1	1	1	0.5	1
846	0.00126904	0.00123609	0.00806452	0.0019802	0.0222222	0.00206612
847	0.333333	0.00289017	1	0.037037	1	0.25
848	0.25	0.166667	0.5	0.00199601	1	0.0454545
849	0.00136426	0.0172414	1	0.0034965	1	1
850	0.00224215	0.00111111	0.166667	0.0416667	1	1
851	0.333333	0.333333	1	0.0416667	1	0.333333
852	0.142857	0.25	0.25	0.00657895	1	1
853	0.00183824	0.00440529	0.2	0.00561798	1	0.025
854	1	0.111111	0.25	0.25	1	0.142857
855	0.833333	0.7	0.513333	0.268519	1	0.333333
856	0.166667	0.00114811	1	0.00657895	1	0.00229885
857	0.534483	0.532258	0.18254	0.509009	1	0.666667
858	0.00378788	1	1	0.5	1	0.2
859	0.0666667	0.00854701	1	0.00143885	1	0.00537634
860	0.1	0.25	0.5	0.00369004	1	0.0625
861	0.0322581	0.0227273	0.00970874	0.04	0.00357143	0.1
862	0.0212766	0.00110865	0.0416667	1	0.0588235	1
863	0.333333	0.111111	0.333333	0.012987	1	0.0196078
864	0.333333	0.5	0.0714286	0.0015083	1	0.025
865	0.00404858	1	1	1	1	1
866	1	0.00148516	1	0.00599728	0.558824	0.00339594
867	1	0.00325733	1	0.00458716	1	0.00440529
868	0.75	0.00541749	0.75	0.15625	0.509804	0.291667
869	0.142857	0.2	0.5	0.00119474	1	0.166667
870	0.0044843	0.00208768	0.047619	0.00471698	0.333333	0.00378788
871	0.166667	0.25	0.25	0.0105263	1	0.2
872	0.0387681	0.169508	0.148256	0.0647059	0.316667	0.143478
873	0.0078125	0.00440529	0.333333	0.0133333	1	0.0178571
874	1	0.00144718	1	0.0625	1	0.00806452
875	1	0.583333	0.590909	0.583333	0.583333	0.583333
876	0.2	0.5	1	1	1	1
877	0.0046577	0.0182901	0.0607143	0.0238661	0.1125	0.3125
878	0.0833333	0.142857	0.0384615	0.00352113	1	0.142857
879	0.5	0.5	0.5	0.333333	0.5	0.333333
880	0.418908	0.0403829	0.427591	0.0326091	0.406617	0.0231058
881	0.50885	0.526316	0.666667	0.0546512	0.75	0.0842491
882	1	1	1	1	1	1
883	0.7	0.219298	0.366667	0.0793651	0.75	0.155556
884	0.0103093	0.0217391	0.333333	0.00184502	1	0.0588235
885	0.5	0.5	0.333333	0.00171233	1	0.5
886	0.5	0.0714286	1	0.0147059	1	0.0136986
887	0.116667	0.375	0.0729443	0.25198	0.0146236	0.18018
888	0.5	0.00316456	0.0555556	0.00230415	1	0.00248139
889	0.5	0.333333	1	0.00189036	1	0.0277778
890	0.111111	0.00310559	1	0.00588235	1	0.00337838
891	1	1	1	0.00265957	1	0.0769231
892	0.333333	0.25	0.5	0.166667	1	0.5
893	0.372118	0.00586182	0.289477	0.0153662	0.264729	0.00883069
894	0.0769231	0.333333	0.00357143	0.00251889	1	0.333333
895	0.00758974	0.00939097	0.193125	0.142786	0.576792	0.263157
896	0.00490196	0.00131926	0.0769231	0.0526316	0.333333	0.333333
897	0.5	0.333333	1	0.00145985	1	0.00699301
898	0.275894	0.482099	0.163141	0.347005	0.272566	0.510417
899	1	1	1	0.00154083	1	0.0294118
900	0.00578035	0.0666667	0.333333	0.125	0.333333	0.166667
901	1	1	1	1	1	1
902	0.125	0.166667	1	0.00591716	1	0.1
903	0.366667	0.583333	1	0.00381362	1	0.107143
904	1	1	1	1	1	1
905	1	0.125	1	0.00377358	1	0.0526316
906	0.0796078	0.404762	0.476923	0.557798	0.0565824	0.670959
907	0.5	0.251183	0.833333	0.576923	1	0.506289
908	0.00131062	0.000883392	1	0.012987	1	0.00124224
909	0.00218341	1	1	0.5	1	1
910	0.00154799	0.00104167	0.5	0.015873	1	0.0333333
911	0.266667	0.101923	0.0972222	0.50266	1	0.255848
912	1	0.0013624	1	0.0222222	1	0.0357143
913	1	0.003663	1	0.0238095	1	0.0166667
914	1	0.02	1	0.2	1	0.333333
915	0.392857	0.277778	0.259615	0.00190796	0.833333	0.202381
916	0.5	0.5	0.0188679	0.0116279	0.0666667	0.0555556
917	0.5	0.0384615	1	0.00636943	0.1	0.00854701
918	0.333333	0.111111	1	0.1	1	0.166667
919	0.00184162	0.00136426	0.0625	0.0120482	1	1
920	0.537037	0.533333	0.0640845	0.27	0.25	0.236111
921	0.0857829	0.206793	0.196367	0.130488	0.469231	0.185185
922	1	0.5	1	0.00141643	1	0.00666667
923	0.791667	1	1	0.477778	1	0.444444
924	1	1	1	0.00103627	1	0.04
925	0.5	1	0.0232558	0.0178571	1	0.25
926	0.179758	0.278707	0.117382	0.335632	0.233333	0.15901
927	1	0.5	0.333333	0.00228311	1	0.5
928	0.0243902	0.00107991	1	0.00291545	1	0.00205761
929	0.0714286	0.142857	0.2	0.00259067	1	0.111111
930	0.0362207	0.047812	0.127886	0.234346	0.00570696	0.259514
931	0.0188679	0.00174216	0.0384615	0.142857	1	0.25
932	0.166667	0.00404858	0.166667	0.00884956	1	0.00787402
933	0.5013	0.0253113	0.00926448	0.0232964	0.501502	0.522727
934	1	0.5	1	0.0232558	1	0.142857
935	1	0.5	0.0909091	0.5	0.0666667	0.333333
936	1	0.5	0.5	0.00191205	1	0.003125
937	1	0.0052356	1	0.0126582	1	0.00315457
938	0.392857	0.003542	0.532258	0.0170027	0.501206	0.0444444
939	0.125	0.166667	0.047619	0.027027	0.1	0.0769231
940	1	0.5	0.0217391	0.0014556	1	0.00515464
941	0.2	0.5	0.5	0.00269542	1	0.142857
942	0.0044843	0.00348432	0.0588235	0.0119048	0.25	0.0212766
943	0.0520422	0.0412864	0.0231322	0.101546	0.00537815	0.518519
944	1	0.00244499	1	1	1	1
945	0.00224719	0.00110254	0.25	0.00735294	1	0.1
946	0.5	0.00130208	1	0.0123457	1	0.00462963
947	0.167857	0.334654	0.0659301	0.208819	0.023622	0.364021
948	0.35	0.00467399	0.326923	0.0643939	0.291667	0.0292111
949	0.25	0.25	1	0.333333	0.166667	0.333333
950	0.255556	0.0704545	0.558824	0.205128	1	0.214286
951	1	0.00294118	1	0.00161812	1	0.00235294
952	0.501222	0.00308383	0.255291	0.00421001	0.251517	0.00355569
953	0.309524	0.375	0.75	0.168376	0.152778	0.0526385
954	0.146465	0.325	0.22619	0.525641	0.416667	0.55
955	0.00606061	0.00787402	0.5	0.00704225	1	0.00653595
956	0.142857	0.142857	0.030303	0.00170358	1	0.0294118
957	0.501155	0.00296296	0.503215	0.00611549	0.500974	0.00394823
958	0.166667	0.0060241	1	0.016129	1	0.015625
959	1	0.04	1	0.5	1	0.5
960	0.00398406	0.00121065	1	0.00617284	1	0.00900901
961	0.00099108	0.000942507	0.00355872	0.00769231	0.0010352	0.002849
962	0.333333	0.166667	0.333333	0.00178253	1	0.047619
963	0.2	0.2	1	0.0526316	1	0.166667
964	0.5	1	0.5	1	0.0454545	1
965	0.111111	0.04	0.016129	0.00961538	0.5	0.0588235
966	0.0833333	0.125	0.0625	0.00165563	0.015625	0.00877193
967	0.25	0.333333	0.0113636	0.0204082	1	0.5
968	0.0555556	0.111111	0.00364964	0.00109409	0.0188679	0.00186567
969	0.257576	0.583333	0.583333	0.183333	1	0.236111
970	0.0142549	0.503311	0.177632	0.0782828	0.078869	0.287037
971	0.00636943	0.025641	0.5	0.0625	1	1
972	0.457143	0.628882	0.39881	0.484914	0.154457	0.747024
973	0.00381556	0.00539116	0.0486305	0.0907307	0.0466678	0.305207
974	0.7	0.112658	0.5625	0.501567	0.532258	0.509259
975	1	1	1	0.5	1	1
976	1	0.000912409	1	1	1	1
977	0.187943	0.257143	0.167931	0.0184055	0.555556	0.501217
978	0.336711	0.00294458	0.174001	0.00819014	0.397222	0.00447381
979	0.583333	0.666667	0.135989	0.00234355	1	0.0900735
980	0.517752	0.434997	0.261513	0.0247672	0.652183	0.130593
981	0.114583	0.172956	0.0115949	0.167812	0.0222857	0.174242
982	0.00181159	0.000917431	0.5	0.333333	1	1
983	0.00387597	0.00471698	0.0384615	0.030303	0.5	1
984	0.00127389	0.0010627	1	0.0434783	1	0.0909091
985	1	0.00327869	1	0.00280899	0.5	0.00307692
986	0.0434783	0.0015528	0.0144928	0.010101	0.00353357	0.00684932
987	0.125	0.0149254	0.25	0.00163399	1	0.00384615
988	0.5	0.5	1	0.00561798	1	0.00303951
989	0.501761	0.0105395	0.0433007	0.197917	0.128106	0.309524
990	0.333333	1	1	0.333333	0.0333333	0.5
991	0.333333	0.5	0.0263158	0.00175439	1	0.0344828
992	0.0136986	0.166667	1	0.015873	0.5	0.2
993	1	1	0.766667	0.670264	1	0.714286
994	0.557298	1	0.68	1	0.667591	1
995	1	0.00606061	0.333333	0.00444444	1	0.00358423
996	0.0909091	1	0.5	0.00291545	1	0.00694444
997	0.00286533	0.00111607	0.0769231	0.025	0.5	0.0454545
998	0.75	0.666667	0.75	0.0899558	0.833333	0.1625
999	0.301312	0.283929	0.340278	0.158063	0.591667	0.265086
1000	0.169437	0.0227623	0.208333	0.266667	0.75	0.267857
1001	1	0.00147929	1	0.111111	1	0.333333
1002	0.00806452	0.00316456	1	0.015625	1	0.0454545
1003	0.502967	0.00180604	0.833333	0.0198413	1	0.102762
1004	1	1	1	0.037037	1	0.0166667
1005	1	0.1	0.04	0.0015873	1	0.0666667
1006	0.25	0.2	1	0.00292398	1	0.04
1007	0.00724638	0.00208768	0.5	0.0028169	1	0.00729927
1008	0.5	1	0	0.00140449	0	0.0285714
1009	0.0178571	1	1	0.04	1	0.25
1010	0.75	0.00342802	0.357577	0.00998811	0.353085	0.0055339
1011	1	1	1	0.25	0.5	0.5
1012	1	0.333333	1	0.00458716	1	0.0909091
1013	0.00520833	0.00269542	1	0.0454545	1	0.00990099
1014	0.142857	0.0714286	1	0.00396825	1	0.0102041
1015	1	0.00244257	0.75	0.018976	0.543478	0.00582143
1016	0.173611	0.558824	0.6	0.502545	0.504854	1
1017	0.00636943	0.00154083	0.5	0.0181818	1	0.0357143
1018	0.00710958	0.0727041	0.333333	0.526316	0.75	0.583333
1019	0.00239797	0.0016462	1	0.00509148	1	0.055
1020	0.0031283	0.0020368	0.148352	0.0353801	0.35	0.416667
1021	0.00344828	1	0.25	0.111111	1	0.2
1022	1	1	1	0.2	1	0.333333
1023	0.416667	1	0.583333	0.529412	0.505208	0.590909
1024	0.00141243	0.001321	0.0714286	0.00534759	0.2	0.125
1025	0.5	0.00185874	0.333333	0.0027933	1	0.00244499
1026	0.00344007	0.00372768	0.114583	0.0171429	0.75	0.0868669
1027	0.1	0.5	0.027027	0.00152439	0.0196078	0.0078125
1028	0.25	0.333333	0.333333	0.00234742	1	0.142857
1029	1	0.0833333	1	0.5	1	0.5
1030	1	0.5	0.5	0.0666667	0.5	0.0588235
1031	0.5	0.125	0.5	0.00515464	1	0.00909091
1032	0.45	0.583333	0.576923	0.583333	1	1
1033	1	0.755556	0.777778	0.335903	0.0217641	0.356762
1034	0.2	0.0769231	0.0555556	0.00235849	1	0.0227273
1035	0.1	0.0204082	0.0125	0.015625	1	1
1036	0.00231481	0.00130548	0.0909091	0.00131062	1	0.005
1037	0.5	0.333333	0.0714286	0.00232558	1	0.03125
1038	1	0.75	1	0.625	0.0896226	0.833333
1039	0.620238	1	0.313523	0.761494	0.541667	0.916667
1040	0.00338983	0.000965251	1	0.00684932	1	0.0232558
1041	0.0625	0.25	0.2	1	1	1
1042	0.00413358	0.358461	0.339457	0.0255442	0.336219	0.250794
1043	0.25	1	0.5	0.00294985	1	0.5
1044	1	1	1	1	1	0.5
1045	0.101099	0.156239	0.16434	0.312909	0.00894644	0.368007
1046	0.00310559	1	1	1	1	1
1047	0.166667	0.125	0.1	0.00404858	1	0.0151515
1048	0.25	0.00228311	0.25	0.00322581	1	0.25
1049	0.00511851	0.00195336	0.583333	0.0255952	0.1875	0.00314571
1050	0.25	0.2	0.142857	0.00280899	1	0.025
1051	0.25	0.00183824	0.0434783	0.0294118	0.0416667	0.25
1052	0.00169492	0.000997009	0.142857	0.2	0.5	0.333333
1053	0.333333	0.0153846	1	0.0120482	1	0.030303
1054	0.5	1	1	0.00127226	1	0.0454545
1055	0.642857	0.642857	0.75	0.503717	1	0.642857
1056	1	0.333333	1	0.0227273	1	0.25
1057	0.111111	0.1	0.25	0.00162866	1	0.142857
1058	0.75	0.501739	0.75	0.501105	0.833333	0.590909
1059	0.00243168	0.00154546	0.0440481	0.00687036	0.504464	0.0156519
1060	0.45	0.309524	0.583333	0.00143664	1	0.0161332
1061	0.0833333	0.2	1	1	1	1
1062	0.00374144	0.00429183	1	0.210145	1	0.201923
1063	0.5	0.25	0.125	0.00163934	1	0.0666667
1064	0.625	0.583333	0.545455	0.503356	1	0.7
1065	0.0582953	0.00711247	0.22619	0.0180375	1	0.0378682
1066	0.00221239	0.00194553	1	1	1	1
1067	0.2	0.333333	1	0.00380228	1	1
1068	1	1	0.25	1	1	1
1069	1	1	1	0.5	1	0.5
1070	0.183333	0.611111	0.666667	0.152778	0.583333	0.107955
1071	0.5	1	1	0.015873	1	1
1072	1	0.25	1	0.0714286	1	0.125
1073	0.642857	0.145833	0.583333	0.501091	0.833333	0.530303
1074	0.333333	0.333333	1	1	0.0714286	1
1075	0.0010929	0.000990099	0.5	1	1	1
1076	0.5	0.166667	0.03125	0.00176367	0.142857	0.125
1077	0.833333	0.416667	0.236111	0.00411368	0.833333	0.0107955
1078	0.00526316	0.00133156	1	0.0169492	1	0.1
1079	1	1	0.333333	1	1	1
1080	1	1	0.75	1	1	1
1081	0.00250627	0.0625	0.111111	0.166667	0.5	0.166667
1082	0.00192308	0.00110132	0.5	0.0175439	0.5	0.125
1083	1	1	1	0.0196078	1	1
1084	0.2	0.0714286	0.125	0.0175439	1	0.0416667
1085	0.583333	0.0028683	0.0381264	0.0190536	0.0629984	0.0157907
1086	0.00568182	1	1	0.02	1	0.125
1087	0.1625	0.208333	0.175758	0.0411211	0.502096	0.509709
1088	0.25	0.142857	0.111111	0.00719424	1	0.04
1089	0.25	1	0.5	0.0243902	1	0.2
1090	1	0.333333	0.1	0.00970874	1	0.0833333
1091	1	0.002849	1	0.0021097	1	0.00327869
1092	0.5	0.111111	0.333333	0.00171527	1	0.03125
1093	0.283333	0.590909	1	0.0355623	1	1
1094	0.1	0.0769231	0.25	0.00228311	1	0.0526316
1095	0.251093	0.0148191	0.7	0.75	1	1
1096	0.333333	0.333333	0.125	0.0015361	1	0.0178571
1097	0.0909091	0.0769231	0.00189394	0.00129702	0.00164745	0.00342466
1098	0.00625	0.00363636	0.5	0.05	1	0.0454545
1099	0.5	1	1	0.0212766	1	0.5
1100	0.558824	0.00205646	0.295455	0.00541021	0.502778	0.00365822
1101	1	0.1	1	0.0294118	1	0.047619
1102	1	0.166667	1	0.0192308	1	0.0769231
1103	1	0.00128535	1	0.0075188	1	0.00564972
1104	1	1	0.5	1	0.111111	1
1105	0.333333	0.5	0.5	0.00934579	0.5	0.5
1106	0.166667	0.00297619	0.5	0.0111111	1	0.0027248
1107	0.166667	0.111111	0.2	1	1	1
1108	0.0128205	0.00233645	1	0.00900901	1	0.0344828
1109	0.00847458	0.00334448	1	0.111111	0.5	0.5
1110	0.259124	0.50398	0.299008	0.757937	0.787037	0.916667
1111	0.00431034	0.0322581	1	0.00155039	1	0.00917431
1112	0.00350303	0.0524096	0.416667	0.0664488	0.325	0.333333
1113	0.00342046	0.00184136	0.0900383	0.00282669	1	0.00388814
1114	0.0914365	0.0989667	0.8125	0.23128	0.633333	0.293046
1115	0.0014771	0.00111857	0.5	0.333333	1	0.5
1116	0.5	0.00123609	0.25	0.0434783	1	1
1117	0.25	0.00327869	0.25	0.00877193	1	0.00662252
1118	0.568287	0.204999	0.401389	0.502279	0.740132	0.54837
1119	0.166667	0.333333	0.5	0.25	1	0.333333
1120	0.00460829	0.00131062	0.166667	0.00862069	0.166667	0.00826446
1121	0.5	0.004	0.5	0.00219298	1	0.00263158
1122	1	1	1	0.50578	1	0.506993
1123	0.148487	0.150996	0.232676	0.118742	0.150633	0.168033
1124	0.5	1	0.333333	1	1	1
1125	0.00107875	0.000970874	1	1	1	1
1126	0.0330087	0.0655914	0.013107	0.022749	0.00526058	0.0399386
1127	0.25	0.2	1	0.0212766	1	0.0204082
1128	0.25	0.5	1	0.0017094	1	0.0714286
1129	0.142857	0.2	0.5	0.0013986	0.2	0.00465116
1130	0.5	0.00161551	0.5	0.00584795	0.5	0.00182815
1131	0.00199601	0.00284091	1	1	1	1
1132	0.6	0.366667	0.0596491	0.0395963	1	0.333333
1133	1	0.666667	0.833333	0.50123	0.0489583	0.501923
1134	0.00235312	0.169516	0.6	0.171429	1	0.833333
1135	0.00547766	0.216667	0.537037	0.666667	0.103058	0.75

## Sheet: PLANTS Database
Term	Count-based	Count-based BAM	CBOW	CBOW-BAM	Glove	Glove-BAM			Methods	Count-based	Count-based BAM	CBOW	CBOW-BAM	Glove	Glove-BAM
1	0.622222	0.72549	0.423372	0.683908	0.0360513	0.0137841			Means	0.387926	0.443627	0.62143	0.490326	0.283038	0.467092
2	0.370583	0.615608	0.656168	0.545234	0.00696606	0.704497			Position	1	2	3	4	5	6
3	0.7	1	1	1	1	0.833333
4	1	1	0.866667	1	0.668768	0.916667
5	0.0504808	0.0720238	0.0634615	0.0288668	0.00753172	0.0249451
6	1	0.501211	1	1	0.255076	0.833333			Single-tail test
7	0.6193	0.763205	0.71565	0.817857	0.818868	0.911111
8	0.00190476	0.00196464	0.166667	1	0.00925926	1
9	0.854167	0.626408	1	0.816667	0.475231	0.733333
10	0.0163934	0.00137931	0.125	0.2	0.0588235	0.25			Dunnett
11	0.0434783	0.2	0.2	0.0047619	0.00294985	0.142857			Information sorted in decreasing order
12	1	1	1	0.00763359	0.00138122	0.0833333			Methods	Glove	Count-based	Count-based BAM	Glove-BAM	CBOW-BAM
13	0.710145	0.722222	0.75	0.388889	0.409388	0.196296			Statistics	22.4581	15.497	11.8003	10.243	8.70104
14	0.00202429	0.00117509	0.333333	0.25	0.00909091	0.333333			Results	**	**	**	**	**
15	0.5	1	1	0.04	0.004329	0.0204082
16	0.0847339	0.309524	0.416667	0.333333	0.00405731	0.45
17	1	0.333333	1	0.0909091	0.0013369	0.0833333			Bonferroni
18	0.2	0.416667	1	1	0.537037	0.833333			Information sorted in decreasing order
19	0.336603	0.670543	0.180952	0.273016	0.340051	0.693694			Methods	Glove	Count-based	Count-based BAM	Glove-BAM	CBOW-BAM	CBOW
20	0.0338372	1	1	0.833333	0.00883301	0.916667			Statistics	0.283038	0.387926	0.443627	0.467092	0.490326	0.62143
21	1	1	1	1	0.333333	1			Results	a	b	c	cd	d	e
22	0.43069	0.492308	0.21497	0.466667	0.0453439	0.144085
23	0.0769231	1	1	1	0.000851064	1
24	1	1	1	0.0204082	0.00106724	0.125
25	0.333333	0.0769231	0.5	0.0454545	1	0.166667
26	1	0.833333	1	0.74359	0.112778	0.162782
27	0.251294	0.500818	0.503906	0.50463	0.515873	0.505435
28	0.00204918	0.00492611	0.333333	1	1	1
29	0.472222	0.533333	0.75	0.208341	0.501406	0.182801
30	1	1	1	0.00515464	0.00102041	0.333333
31	1	1	1	1	0.0714286	1
32	1	1	1	0.504274	0.500947	0.75
33	0.375	0.7	0.325	0.583333	0.251054	0.242857
34	0.00257732	0.0012285	0.25	0.2	0.008	0.142857
35	0.169284	0.833333	0.532258	1	1	1
36	0.198925	1	1	0.501016	0.833333	0.534483
37	1	1	1	1	0.333333	1
38	0.00990099	0.0138889	1	0.5	0.0151515	0.25
39	0.00109769	0.0013089	0.0434783	0.2	0.00106724	0.5
40	0.00104167	0.0102041	1	0.0555556	1	0.00471698
41	0.00203441	0.00255444	0.522222	0.208333	0.512346	0.185535
42	0.25	0.000817661	1	0.0172414	0.333333	0.000960615
43	0.633333	0.833333	0.609524	0.263375	0.668127	0.145382
44	0.0956569	0.298823	0.109494	0.54779	0.00889316	0.253442
45	0.1	1	0.0178571	0.0116279	0.00124688	0.166667
46	0.00315043	0.00759092	0.17186	0.0649929	0.335301	0.432407
47	0.00151745	0.00826446	0.0526316	0.333333	0.00163132	0.166667
48	1	1	1	0.0135135	0.00088574	0.0833333
49	0.684524	0.667518	1	0.916667	0.577778	1
50	0.00139082	0.00675676	0.05	0.25	0.00103627	0.1
51	1	1	1	1	0.00492611	1
52	1	1	0.942857	0.806289	0.314666	0.812195
53	0.501095	0.503344	0.503367	0.147222	0.00245609	0.177903
54	0.75	0.511364	1	0.0395418	0.00483474	0.018315
55	0.0909091	0.0434783	1	0.0196078	0.001443	0.0285714
56	0.6	1	0.666667	0.501258	1	0.50339
57	0.00297013	0.00286507	0.0184471	0.00901199	0.013474	0.00701812
58	0.503534	1	0.251942	1	0.101792	1
59	0.2	0.1	0.125	0.0121951	0.00123153	0.1
60	0.333333	1	0.5	1	0.00934579	0.333333
61	0.566667	0.6	0.255319	0.288462	0.537037	0.375
62	0.25	0.000859845	0.0212766	0.00180505	0.010989	0.00100806
63	0.5	0.25	0.142857	0.00238095	0.000865801	0.0243902
64	0.166667	0.0185185	0.5	0.333333	0.0666667	1
65	0.00952381	0.2	1	1	1	1
66	0.512987	0.100962	0.6	0.0393939	0.00435796	0.0442308
67	0.00132802	0.00106496	0.0666667	0.00961538	0.000839631	0.0555556
68	1	0.502203	1	0.0275298	0.666667	0.0221154
69	0.169772	0.7	0.305556	1	0.00971894	0.833333
70	0.545455	0.503509	1	0.75	1	0.75
71	1	1	1	0.501355	0.500909	0.666667
72	0.0147028	0.00237888	0.0245254	0.171627	0.191474	0.555556
73	0.710145	1	1	1	0.516667	1
74	0.396802	0.738095	0.674129	0.670426	0.337383	0.712121
75	0.75	0.416667	1	0.0972851	0.00320987	0.0449949
76	0.359623	0.394643	0.3375	0.102906	0.126522	0.218056
77	0.670886	0.335077	0.566667	0.622222	0.00255113	0.347865
78	0.508621	1	1	1	0.501311	1
79	0.0127279	0.0322228	0.0100449	0.0155713	0.528571	0.00871464
80	0.104167	0.0940171	0.0627413	0.0211646	0.00133311	0.0116172
81	0.702425	0.758065	0.875	0.805556	0.758929	0.95
82	0.0977742	0.667511	0.379144	0.668077	0.040073	0.673423
83	0.0434783	1	1	1	0.00364964	0.5
84	0.514493	0.00311138	0.833333	0.0101559	0.00396215	0.0186821
85	0.666667	0.611111	0.392106	0.101632	0.359963	0.106285
86	0.325	0.25	0.191667	0.194444	0.0843915	0.211111
87	0.134349	0.0999635	0.214444	0.163511	0.597222	0.566667
88	0.5625	0.277027	0.558824	0.552632	1	0.75
89	1	0.00753359	0.833333	0.833333	0.0222857	1
90	0.00299401	0.1	0.00421941	0.5	0.125	0.25
91	0.0384615	0.00806452	0.0344828	0.00187266	1	0.111111
92	0.0367434	0.456439	0.671192	1	0.0188593	1
93	0.126381	0.0788934	0.5625	0.132479	0.504587	0.225
94	0.2	1	0.5	1	0.0105263	1
95	0.00119332	0.00136799	1	1	1	1
96	0.916667	0.340409	0.0745525	0.681818	0.00188559	0.777778
97	0.037473	0.0414974	0.430357	0.339947	0.0523725	0.402072
98	0.0042735	0.5	1	0.5	0.00598802	0.0384615
99	0.179167	0.106098	0.521277	0.545455	0.00203469	1
100	0.111111	0.0178571	0.5	0.25	0.1	0.2
101	1	0.325	1	0.5	0.501304	0.229167
102	0.702778	0.779119	0.477976	0.8157	0.116206	0.691949
103	0.333333	1	0.333333	0.333333	0.5	0.333333
104	1	0.00469484	1	0.5	0.0212766	0.125
105	0.0165363	0.510526	0.45	0.625	1	0.833333
106	1	0.5	1	0.333333	0.000976562	1
107	0.047619	0.333333	0.0153846	0.5	0.00303951	0.142857
108	1	1	1	1	0.344311	0.0886343
109	0.0153846	0.00653595	0.333333	0.0769231	0.00102041	0.111111
110	0.0322581	0.5	0.142857	0.333333	0.00171821	0.142857
111	0.171429	0.501096	1	0.505	0.7	0.508621
112	0.252203	0.5025	0.611111	0.833333	0.25232	0.416667
113	0.00204918	0.00102145	0.0769231	1	0.0021692	1
114	0.166667	0.00209205	0.5	0.333333	1	0.5
115	0.0984405	0.052821	0.102778	1	0.00672131	0.916667
116	1	0.00641026	1	0.00429185	0.00110375	0.015873
117	0.25	1	1	1	1	1
118	0.0015748	0.000821018	1	0.5	0.5	0.5
119	0.00163399	0.00224215	1	1	1	0.125
120	0.125	0.142857	0.5	0.25	0.333333	0.25
121	0.00302115	0.00342466	0.000813008	0.00081367	0.000853242	0.000880282
122	0.5	0.5	1	0.00137931	0.000909918	0.0833333
123	0.5	0.333333	0.5	0.0172414	0.00106157	0.00584795
124	0.517241	0.50133	0.518519	1	0.0178832	1
125	0.00130548	0.000988142	0.00322581	0.000859107	0.000968054	0.00109529
126	0.553571	0.384921	0.714286	0.477778	0.00302167	0.148611
127	1	1	1	0.0322581	0.00122399	0.125
128	0.503953	0.253676	0.516129	0.225	0.518519	0.18254
129	0.00598802	0.047619	0.5	1	0.166667	1
130	0.503425	0.250948	0.250813	0.500817	0.251029	0.500972
131	1	1	1	1	1	1
132	0.535714	0.511236	0.515873	0.590909	0.0218638	0.416667
133	0.555556	0.128741	0.866667	0.029818	0.00198671	0.0194467
134	0.25	1	1	1	0.333333	1
135	0.866667	0.809524	0.455556	0.56006	0.00420381	0.561806
136	0.519231	0.833333	1	1	0.00477967	1
137	0.722222	0.916667	0.833333	0.7	0.00262727	0.587302
138	0.00452489	0.000841751	1	0.0434783	1	0.00393701
139	0.190909	0.0155678	0.103687	0.034127	0.0620301	0.133929
140	0.509259	1	0.321429	0.666667	1	1
141	0.004	1	1	1	1	1
142	0.0038969	0.00325851	0.791667	0.809524	0.302933	1
143	0.625	0.291667	1	0.133333	0.500912	0.087822
144	0.0863007	0.505051	0.500817	0.500824	0.0041521	0.250815
145	0.0680866	0.15	0.666667	0.0763158	0.5625	0.0833333
146	1	1	1	0.6	0.039418	0.326923
147	1	0.00165017	1	1	1	0.00699301
148	0.503592	0.655405	0.788462	1	0.12364	1
149	0.611111	0.1875	0.138889	0.5	0.035873	0.75
150	0.000812348	0.00232558	0.0588235	0.25	0.0047619	0.142857
151	1	1	0.5	0.333333	0.0833333	0.333333
152	0.333333	1	1	0.0714286	0.00137741	0.333333
153	0.666667	0.00715601	1	0.504167	1	0.236111
154	0.00452228	0.0336433	0.0601588	1	0.00528603	0.383333
155	0.0135135	0.0238095	1	0.00253165	0.00106496	0.0163934
156	0.511765	0.500987	0.250814	0.500812	0.501085	0.501318
157	1	1	0.2	1	0.166667	1
158	1	1	0.5	0.5	0.0185185	0.25
159	0.333333	0.5	0.5	0.166667	0.05	0.111111
160	0.866667	1	0.402273	0.667495	0.00681188	0.393353
161	1	0.0208333	1	0.2	1	0.25
162	0.2	0.0833333	0.5	0.0909091	0.00104384	0.1
163	0.583333	0.503425	1	0.75	1	0.219298
164	0.00735294	1	1	1	1	1
165	1	1	0.5	0.5	1	0.2
166	0.0263158	0.0070922	0.5	0.0909091	0.00115607	0.0909091
167	0.67381	0.719298	0.248016	0.667484	0.0360405	0.689394
168	0.0015949	0.00892857	0.333333	0.25	0.000841043	0.5
169	0.00512821	0.0769231	0.00813008	0.0625	0.00138313	0.0344828
170	0.0241104	0.500818	0.535714	0.253268	1	0.253472
171	1	0.916667	0.809524	0.866667	0.0266381	0.533333
172	0.291667	0.309524	0.172996	0.555556	0.126838	0.7
173	0.0052356	0.00555556	0.142857	0.015625	0.2	0.0243902
174	0.502618	0.75	1	0.138095	0.00200566	0.267857
175	1	0.00289207	1	1	0.501953	1
176	1	0.0769231	1	0.0217391	1	0.25
177	0.5025	0.502041	0.833333	1	0.309524	1
178	0.125	1	0.2	0.111111	0.00187266	0.0833333
179	1	1	1	1	0.00104167	1
180	0.0473126	0.340738	0.00707149	0.12384	0.00341008	0.190236
181	0.016129	1	1	1	0.0108696	1
182	0.0613095	0.755556	0.0463393	0.668671	0.00276577	0.674074
183	0.4125	0.0228432	0.386905	0.733333	0.00286678	0.64359
184	0.25	0.00131752	0.333333	1	0.0833333	1
185	0.280303	0.201149	0.326923	0.219298	0.517544	0.171429
186	0.27674	0.554405	0.259199	0.584008	0.0158275	0.493857
187	0.590909	1	0.7	1	0.0126245	1
188	1	0.0192308	1	0.0714286	0.00423729	0.0243902
189	0.333333	1	0.25	0.25	0.142857	0.00403226
190	0.138333	0.503195	0.325	0.566667	0.0105299	0.526316
191	1	1	1	0.35	0.571429	0.0322654
192	0.142857	0.00102669	0.2	0.0714286	0.00483092	1
193	0.00243491	0.00277289	0.533333	0.666667	0.289141	0.7
194	0.7	0.340909	0.566667	1	0.250901	1
195	1	0.25	0.5	1	1	1
196	0.00928643	0.0118997	0.411111	0.0660617	0.00210568	0.185535
197	0.501101	0.516667	0.333333	1	0.508475	0.325
198	1	0.166667	1	0.142857	0.000851064	0.25
199	0.00143062	0.00558659	0.142857	0.142857	0.00342466	0.0909091
200	0.2	0.00458716	0.00769231	0.333333	0.00421941	0.333333
201	0.254808	0.29	0.833333	0.571429	0.167885	0.833333
202	1	0.125	1	0.1	0.00252525	0.0833333
203	0.130679	0.168728	0.173032	0.388889	0.0177412	0.569444
204	1	0.5	1	1	0.00113766	1
205	0.700658	0.464707	0.642857	0.481187	0.339778	0.352513
206	1	1	1	1	0.0454545	1
207	0.0028169	0.0016835	0.5	0.0588235	0.25	0.00961538
208	0.00106383	0.0434783	0.111111	1	0.000894454	1
209	0.5	0.250826	0.833333	0.416667	0.0342491	0.366667
210	0.0346474	0.502132	1	0.75	1	0.75
211	1	0.0625	0.0666667	0.0322581	0.00154799	0.0102041
212	0.333333	0.166667	1	0.00131062	0.00081367	0.25
213	0.277778	0.510638	0.0888889	0.08537	0.100876	0.125
214	0.116883	0.183616	0.833333	0.7	0.165	0.75
215	0.111111	0.5	0.111111	0.25	0.5	1
216	1	0.0121951	1	0.0666667	0.00246305	0.0555556
217	0.504065	0.0117274	1	0.0470899	0.00131949	0.0325
218	0.366667	0.416667	0.416667	0.583333	0.119048	0.583333
219	0.14297	0.501414	0.012846	0.235391	0.252564	0.15368
220	0.333333	0.5	0.5	1	0.2	1
221	0.0294118	1	1	1	1	1
222	0.325	0.506711	0.416667	0.611111	0.0809524	0.5625
223	0.00116279	0.00284091	0.00680272	0.333333	0.000897666	0.0909091
224	0.509346	0.252475	0.625	0.5	0.0292632	0.833333
225	0.333333	0.142857	0.25	0.030303	0.00961538	0.05
226	0.0739731	0.2	0.172316	0.172619	0.0075602	0.236111
227	1	1	1	0.0263158	0.0018018	1
228	0.000979432	0.00515464	0.00694444	0.142857	0.012987	0.125
229	1	1	1	0.515152	0.50091	0.571429
230	0.0188679	1	1	1	1	1
231	0.00262327	0.00956287	0.0778131	0.0923932	0.00256604	0.150275
232	1	0.5	1	0.179487	0.0162577	0.24359
233	1	1	1	1	0.142857	1
234	0.0909091	0.111111	0.142857	0.125	0.00127389	0.142857
235	0.00332226	0.0169492	1	1	1	1
236	0.8875	0.608333	0.538194	0.477967	0.399887	0.502778
237	1	1	1	0.5	1	0.0769231
238	0.030303	0.142857	0.5	0.00161812	0.00093633	0.025641
239	1	1	1	1	0.0555556	1
240	1	1	1	1	1	0.333333
241	0.681373	0.719298	0.75	0.668073	0.667686	0.101732
242	1	1	1	0.00485437	0.000863558	0.125
243	0.00403226	0.166667	1	0.0147059	0.00746269	0.142857
244	0.00119332	0.00106724	0.0075188	0.00173611	0.000919963	0.00109409
245	0.0708452	0.467493	0.402027	1	0.030594	0.866667
246	0.2	1	0.125	1	0.00115607	1
247	1	0.5	0.333333	0.5	0.00909091	0.5
248	0.00295858	1	1	1	0.5	1
249	1	1	0.333333	0.0833333	0.25	0.142857
250	0.00383752	0.351975	0.0211506	0.345563	0.335011	0.501045
251	0.208333	0.103175	0.211111	0.45	0.0422783	0.45
252	0.047379	0.501012	0.75	0.13587	1	0.112987
253	0.5	0.0625	1	0.0588235	1	1
254	1	1	1	1	1	0.5
255	0.0144928	1	1	1	0.00469484	0.5
256	0.00187266	1	1	1	1	1
257	0.166667	0.2	0.5	0.2	0.5	0.142857
258	0.169326	0.583333	0.366667	1	0.168478	1
259	0.00205513	0.00144583	0.333333	0.7	0.00681932	0.583333
260	0.037037	0.142857	1	0.5	1	1
261	0.170725	0.805556	0.0702119	0.692982	0.00174157	0.833333
262	0.7	0.00201015	1	0.75	0.00152749	0.361111
263	1	0.65813	1	1	0.65149	0.816667
264	0.142857	0.1	1	0.0108696	0.00124844	0.0909091
265	1	0.45	1	0.25207	0.0228249	0.340909
266	0.00146502	0.00284913	0.0910714	0.833333	0.0696078	0.45
267	0.00666667	0.333333	1	0.333333	0.00093633	0.333333
268	0.10049	0.127632	0.215909	0.50813	0.00496002	0.576923
269	1	1	1	1	1	1
270	0.2	0.333333	0.333333	0.5	0.00178571	0.333333
271	0.5	0.00127877	1	0.0454545	0.00531915	0.0232558
272	0.201058	0.338844	0.14798	0.633333	0.132258	0.625
273	0.286905	0.327778	0.365079	0.557528	0.00824495	0.409297
274	0.5	0.0555556	0.2	0.00632911	0.00183824	0.05
275	1	0.833333	0.642857	0.666667	0.416667	0.416667
276	0.125	1	0.333333	0.5	1	0.333333
277	0.00232558	1	0.5	1	0.2	0.5
278	0.0414531	0.0156283	0.551587	0.0595569	0.00439705	0.0210832
279	0.0113545	0.500893	0.7	0.305556	0.252008	0.611111
280	1	1	0.111111	0.142857	0.333333	0.333333
281	0.00259856	0.00522574	0.0697115	0.0521142	0.00149613	0.0590891
282	0.230159	0.467623	0.916667	0.668207	1	0.477778
283	0.0181818	0.0011274	0.0588235	1	0.0010627	1
284	0.438406	0.337156	0.866667	0.470851	0.556616	0.492982
285	0.197917	0.00429271	0.583333	0.0456349	0.00174749	0.0945378
286	0.166667	1	0.5	1	0.00218818	0.333333
287	0.552632	0.0489659	1	0.0172439	0.532258	0.0103931
288	1	0.642857	0.833333	0.75	0.75	1
289	0.0416667	0.0123984	0.115873	0.576923	0.0576923	0.416667
290	0.00182149	0.00884956	0.25	0.0666667	0.00247525	0.125
291	1	1	0.5	0.0555556	0.5	0.0555556
292	0.1	0.142857	0.5	0.25	0.00549451	0.125
293	0.0666667	0.00970874	0.0037594	0.00152905	0.00578035	0.00109409
294	0.00598802	0.0909091	0.25	0.00763359	0.00671141	0.166667
295	1	1	1	0.03125	0.0025641	0.03125
296	0.00328155	0.833333	1	0.75	1	1
297	0.358177	0.509474	0.31533	0.364512	0.424963	0.207589
298	0.25	0.333333	1	1	1	0.5
299	0.00235294	0.0434783	0.0909091	0.333333	1	0.2
300	0.00154321	0.00925926	1	0.00446429	0.00175439	0.1
301	0.00173964	0.128922	1	1	0.126366	1
302	1	1	1	1	0.5	1
303	0.25	0.25	0.037037	0.0833333	0.00113636	0.0769231
304	0.00248123	0.267857	0.833333	0.583333	0.258065	0.583333
305	0.333333	1	1	0.333333	0.00628931	0.25
306	0.087037	0.0906593	0.522727	0.5	0.0213387	0.416667
307	0.502915	0.428295	0.75	0.0103463	0.005565	0.0391443
308	0.1	0.5	0.125	0.166667	0.0625	0.037037
309	0.00133156	0.00129199	0.0212766	0.0833333	0.00220751	0.142857
310	0.504065	0.255952	1	0.00424377	0.00215817	0.0106183
311	0.764583	0.610766	1	0.808772	0.806667	0.883333
312	0.254378	0.95	0.591026	0.753676	0.254526	0.755988
313	1	0.2	1	0.0384615	0.00666667	0.0133333
314	0.166667	1	0.333333	1	0.00680272	1
315	0.0922619	1	1	0.501686	0.0186907	0.288462
316	1	0.5	1	0.0666667	0.00302115	0.0714286
317	0.487697	0.604349	0.697619	0.808475	0.762075	0.858333
318	0.208333	0.266667	0.5	0.611111	0.00421592	0.545455
319	0.583333	1	0.558824	1	0.0109181	0.583333
320	0.45	0.833333	0.0602041	1	0.00849135	1
321	0.501757	0.00674193	0.516129	0.020979	0.0025877	0.0136986
322	0.541667	0.0842491	0.361111	0.121429	0.00193213	0.10101
323	0.2	1	0.5	1	0.025	1
324	0.037037	0.333333	0.0416667	0.333333	0.00164745	0.5
325	0.2	0.0204082	1	0.0188679	0.000937207	0.0185185
326	1	1	1	0.0384615	0.000924214	0.0909091
327	0.19697	0.833333	0.519608	1	0.0218254	1
328	0.7	0.7	0.75	0.333333	0.611111	0.309524
329	0.00127389	0.00290698	0.0909091	1	0.0136986	1
330	0.0714286	1	0.5	1	1	0.00847458
331	1	1	1	1	1	1
332	0.00346201	0.114871	0.167787	0.277778	0.0384274	0.0810121
333	0.0496542	0.0772858	0.60101	0.0525787	0.00237366	0.024619
334	0.00151976	0.000994036	1	0.333333	0.2	0.333333
335	0.00110619	0.00220751	0.5	0.0909091	1	0.1
336	0.0030858	0.0300523	0.222222	0.45	0.00951607	0.392857
337	0.102201	0.5	0.00480122	0.0482094	0.00177005	0.0649254
338	1	0.5	0.5	0.2	1	0.111111
339	0.502079	0.167918	1	0.535714	1	0.0845057
340	1	1	1	1	1	1
341	0.00302115	0.00598802	1	0.0384615	0.00121803	0.125
342	0.416667	0.833333	0.552632	1	1	1
343	0.051626	0.0475122	0.108333	0.833333	0.00889754	0.583333
344	0.833333	1	1	0.597222	1	0.477778
345	0.503106	0.375	0.55	0.583333	0.251248	0.7
346	0.00197239	0.0526316	1	0.00196464	0.00144718	0.0185185
347	0.2	0.2	1	0.025	0.00138313	0.0121951
348	0.47205	0.377778	0.588889	0.418754	0.278722	0.483333
349	0.642857	1	0.00691115	1	0.0310565	1
350	0.138982	0.129292	0.205556	0.0537142	0.00896948	0.0339517
351	0.0863095	0.833333	0.0308349	0.45	0.00141001	0.416667
352	0.0769231	0.25	0.5	0.333333	0.25	0.0555556
353	0.132816	0.542857	0.399725	0.586111	0.0130917	0.0285245
354	0.142857	1	0.333333	0.333333	1	0.2
355	0.0666667	0.333333	0.04	0.2	0.00157978	0.0555556
356	1	1	0.333333	0.0588235	1	0.0666667
357	0.166667	0.25	1	0.2	1	0.2
358	0.251038	0.50116	0.501916	1	0.501289	1
359	0.75	0.7	1	0.506803	0.500998	0.0541126
360	0.552632	1	1	0.833333	0.625	0.666667
361	0.25	0.333333	0.5	0.00189394	0.00127551	0.0322581
362	1	1	1	1	0.00583464	1
363	1	1	0.555556	0.916667	0.0469302	0.805556
364	1	0.833333	1	0.0958333	0.00210296	0.0946844
365	0.501425	0.00745519	0.833333	0.00829853	0.501229	0.00515355
366	1	1	1	1	1	1
367	0.00186567	0.000831255	0.001287	0.00100705	0.0010917	0.00146199
368	0.00959552	0.00288712	1	0.25	0.00202622	0.157258
369	0.95	0.916667	0.68109	0.767857	0.608362	0.767857
370	1	1	1	1	0.125	1
371	1	1	1	0.500978	0.642857	0.287037
372	0.00195312	0.0833333	1	0.5	0.0833333	0.333333
373	0.293478	1	1	0.508772	0.50089	0.833333
374	0.340909	0.325	0.541667	0.583333	0.518519	0.0351606
375	0.5	0.5	0.333333	0.333333	0.00170358	0.25
376	1	1	1	0.5	0.030303	0.111111
377	0.00176678	1	1	1	0.0384615	1
378	1	0.675439	0.349886	0.203413	0.00234252	0.173525
379	0.5	0.2	0.2	0.125	0.5	0.142857
380	0.366667	1	1	0.501934	0.00918512	0.502016
381	1	0.5	0.333333	0.333333	0.5	1
382	0.383333	0.668106	1	1	0.0233456	1
383	1	0.833333	0.833333	1	0.1	1
384	0.333333	0.333333	0.333333	0.166667	1	0.125
385	0.3125	0.666667	0.515625	0.5	0.502849	0.5
386	0.75	0.5	1	1	0.172764	0.833333
387	0.145833	0.252545	0.110526	0.267857	0.070374	0.254115
388	0.25	0.05	1	0.030303	1	0.0357143
389	1	0.00684932	1	0.0357143	0.00645161	0.125
390	0.0128205	1	0.5	0.5	1	0.166667
391	1	0.5	1	0.0909091	0.000968992	0.142857
392	0.5	0.45	0.196429	0.266667	0.0409368	0.291667
393	0.208333	0.6	0.308824	0.566667	0.541667	1
394	0.360737	0.336592	0.0381126	0.412261	0.148822	0.161401
395	0.525641	0.7	0.513889	1	0.0767762	0.642857
396	0.00388409	0.168131	1	1	0.583333	1
397	0.00588235	0.00271003	0.166667	0.0263158	0.333333	0.0555556
398	0.5	0.0769231	0.0131579	0.00371747	0.00111483	0.01
399	0.258209	0.531561	1	0.0874642	0.502175	0.179721
400	1	0.25	1	0.333333	0.0625	0.5
401	0.333333	1	1	1	1	1
402	0.0121356	1	1	1	0.506579	1
403	0.533333	0.308824	0.416667	0.507143	0.125875	0.201923
404	0.361111	0.500898	0.262195	0.501825	1	0.503876
405	0.00421941	1	0.5	0.00423729	0.00100301	0.0416667
406	0.0133235	0.00602942	0.090303	0.16088	0.121481	0.344444
407	0.00266955	0.00763158	0.416667	0.833333	0.583333	0.833333
408	0.842857	0.676858	0.650043	0.821759	0.327528	1
409	0.0344828	0.5	0.2	1	0.00840336	1
410	0.392857	0.297619	0.291667	0.333333	0.833333	0.5625
411	0.00340136	0.125	1	0.5	0.00374532	1
412	0.0013986	0.0075188	0.5	1	0.00917431	1
413	1	1	1	0.00961538	0.000841751	0.166667
414	1	0.0263158	1	0.111111	0.00176678	0.166667
415	0.2	1	0.0909091	1	0.0909091	1
416	0.333333	0.333333	0.25	0.25	0.04	0.25
417	0.00117647	0.000927644	1	0.333333	0.00124069	0.5
418	1	0.0285714	1	0.0555556	1	0.142857
419	0.502004	0.501302	0.326923	0.583333	0.102571	0.833333
420	0.558595	0.298611	0.335354	0.0663068	0.0897243	0.116911
421	0.583333	1	0.833333	1	0.00184351	1
422	0.0547997	0.341662	0.036274	0.669688	0.00529908	0.719298
423	0.03125	0.0357143	0.2	0.2	0.0243902	0.2
424	1	0.2	1	0.0714286	0.00133333	0.04
425	0.519608	0.00204949	1	0.532258	1	0.505
426	1	1	1	1	1	1
427	1	0.00512821	1	0.333333	0.00193798	1
428	0.00171527	0.00133511	1	0.166667	0.00161812	0.166667
429	0.25	0.2	1	0.333333	0.333333	0.25
430	0.666667	0.576923	0.590909	0.0853659	0.0224743	0.0591743
431	0.194444	1	0.625	1	0.00559836	1
432	0.00159236	0.00102564	0.5	0.0909091	0.5	0.00564972
433	0.00087108	0.00241546	0.0019802	0.00120773	0.00091659	0.0131579
434	0.00599535	0.541667	0.375	0.504425	0.503448	0.611111
435	0.333333	0.333333	1	0.142857	0.00138504	0.25
436	0.0416667	0.333333	0.0222222	1	0.00106157	0.5
437	1	0.00227273	1	1	0.25	0.5
438	0.00171197	0.00252881	0.0028022	0.00155596	0.00241097	0.00310031
439	0.0883827	0.587302	0.679012	1	0.0128585	1
440	0.333333	0.125	0.166667	0.5	0.00221729	0.333333
441	0.466667	1	0.370729	0.733333	0.0337885	0.916667
442	0.5	1	1	0.2	0.0833333	0.0555556
443	0.00125945	0.00151515	0.000824402	0.000868056	0.000835422	0.000999001
444	0.0666667	0.5	1	1	0.00374532	0.5
445	0.0566667	0.501302	0.0110002	0.416667	0.00127472	0.325
446	1	1	1	0.806757	0.00729489	0.83125
447	0.118056	0.501041	1	1	0.516949	0.534483
448	0.0277778	1	0.166667	1	0.333333	1
449	0.22619	0.0222854	0.0369281	1	0.00988883	1
450	0.0344828	0.166667	0.25	0.25	0.00952381	0.0909091
451	0.117094	0.0114776	0.145225	0.397629	0.341543	0.465368
452	0.0333333	0.0185185	0.333333	0.0526316	0.00191939	0.0625
453	0.03125	0.0833333	0.5	0.05	1	0.0526316
454	0.333333	0.2	1	0.0625	0.00116822	0.166667
455	0.722222	0.712121	1	1	0.401311	1
456	0.0117647	0.00502513	0.037037	0.333333	0.000899281	0.25
457	0.00188827	0.00444032	0.583333	0.833333	0.00302912	1
458	0.00331126	0.00217865	0.5	0.00104822	0.00121803	0.00110988
459	0.00480884	0.174074	0.277778	0.583333	0.0419408	0.583333
460	0.0138636	0.00296356	1	0.506944	0.500981	0.611111
461	1	0.25	1	0.0135135	0.00112994	0.125
462	1	1	1	0.5	0.1	0.333333
463	0.333333	1	1	0.166667	1	0.142857
464	1	1	0.326923	0.833333	1	0.75
465	0.0597673	0.0854897	0.588889	0.410256	0.0542398	0.611111
466	0.833333	0.506536	0.583333	0.206667	0.0109127	0.0576497
467	0.465196	0.836918	0.829657	0.896825	0.844538	1
468	0.333333	1	1	1	0.00636943	0.25
469	0.166667	0.25	0.0769231	1	0.00248139	0.5
470	0.00813294	0.00355026	1	0.0110855	0.0074785	0.0140124
471	1	0.5	1	0.125	0.00087108	0.25
472	0.0588235	0.166667	0.0714286	0.0714286	0.125	0.0526316
473	0.00193837	0.0639347	0.538462	0.366667	0.168153	0.171429
474	0.00406117	0.0783349	0.916667	0.377778	0.002566	0.250794
475	0.00451746	0.0305143	0.185185	0.504065	0.00170746	0.100962
476	0.337295	0.334911	1	0.72549	0.66862	0.809524
477	0.00251256	0.00591716	0.5	0.166667	0.00423729	1
478	0.333333	0.00546448	1	0.00355872	0.000848176	0.00943396
479	0.00347222	0.0625	1	1	0.00606061	0.111111
480	0.267007	0.207018	0.916667	0.0277119	0.00487063	0.0183458
481	0.0030391	0.0463788	0.325	0.132246	0.501112	0.176923
482	0.5	0.125	1	0.047619	0.00170358	0.0163934
483	0.00233645	0.0013587	0.25	0.5	0.00195695	0.5
484	0.335906	0.833333	0.679825	0.809524	0.66885	0.916667
485	0.503021	0.500889	0.642857	0.75	0.0105855	0.515625
486	1	1	1	1	0.00185185	0.5
487	0.0128205	0.00289017	1	0.0106383	0.00081367	0.002
488	0.333333	0.166667	1	0.05	0.00113379	0.0555556
489	0.305695	0.152762	0.686351	0.867669	0.538398	1
490	0.833333	0.501091	1	0.5625	1	0.833333
491	0.501721	0.501241	0.611111	1	0.590909	1
492	0.559942	0.0146375	1	0.0131397	0.00273329	0.0795494
493	0.122923	0.363131	0.0860522	1	0.0712187	1
494	0.502212	0.503937	1	1	0.833333	0.833333
495	0.176923	0.0723623	1	0.507812	0.125	0.501106
496	0.0192308	0.00819672	0.1	0.25	0.00125945	1
497	0.0625	0.142857	0.05	1	0.0833333	0.0666667
498	0.504525	0.500976	0.833333	1	0.75	1
499	0.106579	0.102564	0.333333	0.0478604	0.0072217	0.0654762
500	0.6	0.138095	1	0.0279674	0.00155934	0.0502874
501	0.666667	0.511111	0.75	1	0.251592	1
502	0.0443764	0.269312	0.428889	0.7	0.111601	0.531746
503	1	1	1	1	1	1
504	0.000825083	0.000819672	0.004329	0.00118483	0.00101523	0.000868056
505	0.2	0.25	0.333333	0.5	0.00195695	0.25
506	0.501353	0.501168	0.17008	0.0738095	0.00176841	0.0389356
507	1	1	1	0.666667	0.670091	0.577778
508	0.125	0.0434783	0.333333	0.333333	0.0169492	0.166667
509	0.0821246	0.698413	0.165741	1	0.00619868	1
510	0.111111	0.333333	0.25	1	0.0555556	1
511	0.00649351	0.00165289	1	0.0285714	0.000819001	0.0666667
512	0.666667	0.125	1	0.0236986	0.00336477	0.0159986
513	0.256369	0.0836237	0.392857	0.107299	0.0842662	0.541667
514	0.0721154	0.833333	0.583333	0.22619	0.0123963	0.291667
515	1	0.00117233	1	0.0909091	1	0.166667
516	0.025641	1	0.5	0.0909091	0.00097371	0.333333
517	0.5625	0.130952	1	0.0672878	0.00391574	0.0607143
518	1	0.25	1	0.2	0.00143062	0.125
519	0.00226068	0.00456512	0.833333	0.501613	0.50641	0.611111
520	0.503257	1	1	0.576923	0.00181056	0.833333
521	0.00835341	0.00247191	1	0.25	0.10119	0.583333
522	1	1	1	1	1	1
523	1	1	1	0.0434783	0.000943396	0.0909091
524	1	1	1	0.253546	1	0.0857143
525	0.00169205	0.00343643	0.5	0.0909091	0.00114155	0.0833333
526	0.00353357	0.00105152	1	0.0047619	1	0.333333
527	0.015625	1	0.5	1	0.0119048	0.0454545
528	1	0.2	1	0.05	1	0.2
529	0.00384176	0.00466531	1	0.352814	1	0.916667
530	0.00168414	0.00159955	0.0032603	0.0021199	0.00237374	0.00160531
531	1	1	0.321429	0.75	0.54	0.5
532	0.166667	0.25	0.0204082	0.1	0.0014771	0.1
533	0.0101705	0.00728302	0.225	0.558824	0.00162934	1
534	0.679167	0.5587	0.866667	0.676375	0.667584	0.866667
535	0.333333	1	0.5	0.25	0.00480769	0.25
536	0.352797	0.722222	0.591667	1	0.67507	0.916667
537	0.238095	0.252801	0.141667	0.392857	0.00200775	0.833333
538	0.333333	0.1	1	0.111111	0.00653595	0.0833333
539	1	1	1	1	0.0592911	1
540	0.833333	0.366667	1	0.0332536	0.00273557	0.0516582
541	0.50641	0.0035316	0.666667	0.666667	0.833333	0.75
542	0.0208333	0.142857	0.05	0.142857	0.5	0.166667
543	0.503185	0.505587	1	0.501558	0.500988	0.75
544	0.00438596	0.00208333	1	1	1	1
545	0.0912698	1	0.555556	0.169031	0.00199757	0.259346
546	0.503937	0.7	0.75	1	0.5625	0.611111
547	0.27024	0.547161	0.527366	0.544643	0.418646	0.382784
548	1	0.0126582	1	0.0285714	0.00520833	0.0384615
549	0.672101	0.0433916	1	0.042116	0.00225396	0.0273491
550	0.333333	0.142857	0.5	0.00684932	0.00108108	0.125
551	0.00189753	0.00091659	1	1	0.5	1
552	0.0384615	0.00182815	0.1	0.0135135	0.00092081	0.00787402
553	0.0833333	0.333333	1	1	0.5	0.00934579
554	0.00730193	0.0113243	0.300427	0.324048	0.0616598	0.525833
555	1	1	1	0.7	1	0.833333
556	0.333333	1	0.0555556	0.111111	0.25	0.142857
557	0.280754	0.0045566	0.302262	0.667906	0.426638	0.671958
558	0.5	0.0833333	1	0.05	0.00735294	0.0294118
559	0.00226107	0.00529847	0.361111	0.520833	0.0100109	0.1125
560	0.726923	0.95	0.646429	0.360833	0.0029884	0.383333
561	0.125641	0.130303	0.139423	0.107955	0.0897436	0.111111
562	0.188462	0.670816	0.160844	0.0945194	0.00265116	0.0814568
563	0.125	0.166667	0.166667	0.0833333	0.004	0.0833333
564	0.166667	0.00409836	0.333333	0.00177936	0.000857633	0.0277778
565	0.333333	0.000957854	0.0909091	0.00970874	0.002457	0.00598802
566	0.0109935	0.6875	0.251488	0.752114	0.0853738	0.765625
567	0.385635	0.755747	0.916667	0.720833	0.861111	0.691667
568	0.142857	0.0416667	0.00574713	0.00140449	0.0212766	0.016129
569	0.0181818	1	0.5	1	0.00330033	1
570	0.00292398	0.0294118	1	1	1	1
571	0.125	1	1	1	1	1
572	1	0.0173241	0.833333	0.288462	1	0.5
573	0.0054014	0.023302	1	1	0.503861	1
574	0.501536	0.642857	0.75	0.75	0.0246803	0.7
575	0.166667	0.0625	1	1	0.000963391	0.00387597
576	0.00458716	1	1	1	0.0192308	1
577	1	0.167869	1	0.211111	0.00448201	0.0969828
578	1	1	1	1	1	1
579	0.50369	0.503448	1	0.277027	1	0.326923
580	0.50304	0.505495	1	1	0.501285	1
581	0.00359712	1	1	0.333333	0.166667	0.333333
582	1	0.333333	1	0.25	0.00120919	0.25
583	1	0.333333	1	0.142857	0.00316456	0.025641
584	0.00318549	0.0229282	0.7	0.666667	0.251456	0.7
585	1	1	1	1	1	1
586	0.0227273	1	1	0.0263158	1	1
587	1	0.805556	0.555556	0.1895	0.278769	0.0736987
588	0.5	1	1	1	0.0163934	1
589	0.0588235	1	1	1	1	1
590	0.5	0.00098912	0.333333	0.00564972	0.00330033	0.0769231
591	0.501018	0.00173942	0.108466	0.252427	0.0245025	0.506329
592	0.583333	1	0.583333	0.416667	0.0483683	0.128788
593	0.00445035	0.013203	0.341124	0.449615	0.0042025	0.497841
594	0.333333	0.047619	1	1	1	0.125
595	0.111111	0.000882613	1	0.0204082	0.015873	0.00404858
596	0.0106383	1	0.333333	1	0.00131752	1
597	0.2	0.142857	0.5	0.25	0.05	0.00275482
598	1	1	1	0.125	0.00094162	0.2
599	0.2	0.00205761	0.0909091	0.000879507	0.00088968	0.0126582
600	0.0408085	0.502849	0.264286	1	0.0390625	1
601	0.00395257	0.0526316	1	0.0208333	0.000901713	0.0909091
602	1	0.583333	0.583333	0.0334967	0.0182151	0.0247059
603	0.0666667	1	0.0434783	0.5	0.025	1
604	0.5	0.5	0.5	0.5	0.5	1
605	0.75	0.583333	0.75	0.833333	0.0312178	0.75
606	0.25	1	0.333333	0.5	0.025	0.25
607	1	0.00188411	1	0.0550725	0.102564	0.00802148
608	0.556916	0.336458	0.336722	0.0504653	0.0851794	0.00258509
609	0.583333	0.583333	1	0.571429	0.00138392	0.7
610	0.168937	0.337811	0.340796	0.112795	0.0492531	0.0940171
611	0.196429	0.416667	0.583333	1	0.242857	0.5
612	1	0.666667	0.833333	0.168729	0.504329	0.190909
613	0.333333	0.0526316	0.111111	0.166667	0.003663	0.2
614	0.00154047	0.00485512	0.0734127	1	0.10113	1
615	0.00854701	0.00235849	1	0.333333	1	0.5
616	0.142857	1	0.5	0.5	0.0172414	0.25
617	0.25	1	1	0.333333	0.00694444	0.142857
618	0.0625	0.00106045	0.2	1	0.00325733	0.2
619	1	1	1	1	1	1
620	0.805556	0.667874	0.38048	0.916667	0.00500649	1
621	1	1	1	0.00389105	1	0.2
622	1	1	1	0.333333	0.0018315	0.25
623	0.284483	0.126923	0.75	0.502959	0.00768404	0.279412
624	0.272828	0.426404	0.380455	0.421289	0.203387	0.422653
625	1	1	0.5625	1	0.590909	1
626	0.0791997	0.00677952	0.0433958	0.0936843	0.00295374	0.124179
627	0.125	0.25	0.25	0.333333	0.00310559	0.333333
628	0.000816993	0.00105042	0.00232558	0.0022779	0.00129366	0.00134771
629	0.0387083	0.5	1	0.25578	0.250994	0.340909
630	0.5	0.111111	1	0.166667	1	0.125
631	0.916667	1	0.97619	1	0.835737	1
632	0.416667	0.0403439	0.291667	0.126984	1	0.309524
633	0.333333	0.25	1	1	0.5	1
634	0.146277	0.166667	0.142857	0.0132365	0.0674505	0.00765583
635	0.166667	0.25	0.166667	0.2	0.0333333	0.333333
636	0.0242871	0.212185	0.0528646	0.588127	0.00484365	0.457778
637	1	1	0.0588235	1	0.025	1
638	0.602122	0.799603	0.824854	0.536243	0.474438	0.616835
639	0.0880405	0.344961	0.294444	0.916667	0.0864573	0.866667
640	0.105911	0.75	0.7	0.501215	0.501529	0.53125
641	0.752639	0.760417	1	0.532143	0.56118	0.262161
642	0.0268216	0.170739	0.0361392	0.082888	0.0104881	0.0371068
643	0.0883459	0.642857	0.625	0.509804	0.00298689	0.642857
644	0.5	1	1	1	0.5	1
645	0.34843	0.500987	1	0.503333	1	0.477778
646	0.0204082	0.002457	0.2	0.0714286	0.00346021	0.0344828
647	0.00257732	0.25	1	1	0.2	1
648	0.138889	0.0627413	0.590909	0.0380345	0.00629371	0.0806878
649	0.2	1	1	0.0588235	0.000860585	0.037037
650	0.609872	0.465305	0.386841	0.861111	0.015115	0.817241
651	0.416667	0.666667	0.666667	0.505988	0.501004	0.558824
652	1	0.833333	1	0.502193	0.501149	0.642857
653	0.153199	0.755556	0.109007	0.566667	0.0158714	0.305556
654	0.00222599	0.00366328	0.833333	0.366667	1	1
655	0.025	0.00869565	1	1	0.000837521	1
656	0.0526316	0.2	0.333333	0.5	0.0769231	0.5
657	1	1	1	0.2	0.000897666	0.166667
658	0.277778	0.105798	0.41321	0.191477	0.335712	0.0324387
659	0.622024	0.604167	0.427083	0.312818	0.240366	0.306019
660	0.391684	0.227789	0.933333	0.87037	1	0.930556
661	0.00403139	0.00321545	0.390317	0.304095	0.925	0.505397
662	0.130952	0.6	0.45	0.833333	0.138095	0.583333
663	1	0.111111	1	0.025	0.0144928	0.02
664	0.015873	0.333333	1	1	1	1
665	0.558824	0.512987	0.518519	0.503135	0.167667	0.6
666	0.576923	0.75	0.7	0.502088	0.0202	0.5625
667	1	0.333333	1	1	0.166667	1
668	0.00259231	0.501155	0.755556	1	0.335346	1
669	1	1	1	1	1	1
670	0.0017331	0.000938967	0.00980392	0.0833333	0.00178253	0.111111
671	0.333333	0.0833333	0.0555556	0.00746269	0.00116414	0.0555556
672	0.339807	0.0088317	0.805556	0.698413	0.0297558	0.809524
673	1	1	0.319444	1	0.00828345	0.588889
674	0.00257875	0.506024	1	1	0.500895	1
675	0.047619	0.00103093	0.25	0.0294118	0.00112108	0.0052356
676	0.0036019	0.00873841	0.367361	0.175292	0.0227186	0.444048
677	0.166667	1	0.333333	0.00588235	1	0.00252525
678	0.755556	1	0.833333	1	0.0874625	0.866667
679	0.142857	0.00398406	0.125	0.016129	0.00211416	0.0102041
680	0.219291	0.043088	0.666667	0.161096	0.00395103	0.0416704
681	0.000831255	0.00129702	0.04	0.00862069	0.000816993	0.0021097
682	0.05	0.25	0.333333	0.5	0.037037	0.2
683	1	1	0.833333	0.507634	0.504505	0.508
684	0.0294118	0.00120627	1	1	0.00299401	0.025641
685	0.529412	0.507692	0.152778	0.266667	0.50117	0.265625
686	0.0413534	0.211111	0.0129527	0.558824	0.0893574	0.3125
687	0.00097561	0.0052356	0.0135135	0.2	0.00584795	0.2
688	0.670091	1	0.805556	0.278689	0.0568642	0.283213
689	1	0.00384615	1	1	0.000874891	1
690	0.675926	0.437248	0.600296	0.717424	0.379288	0.944444
691	0.0714286	0.333333	0.2	0.333333	0.142857	0.25
692	0.00218341	0.00564972	0.02	0.0384615	0.000930233	0.0434783
693	0.866667	0.777778	1	0.372628	0.00394348	0.666667
694	1	0.2	1	1	1	0.333333
695	0.5	0.111111	1	0.142857	0.0119048	0.111111
696	0.211111	0.183824	0.517857	0.666667	0.0308266	0.191667
697	1	1	1	0.142857	1	0.0714286
698	0.0909091	0.0714286	0.5	0.0333333	0.000919118	0.0714286
699	0.253077	0.501247	0.183333	0.833333	0.0228495	0.416667
700	0.503077	0.50274	0.833333	0.0945378	0.00144085	0.0839161
701	1	0.75	0.625	1	0.547619	0.833333
702	0.2	0.333333	0.5	0.00502513	0.000966184	0.2
703	0.00107181	1	1	1	0.0046729	1
704	1	1	1	0.0175439	0.00141643	0.00793651
705	0.00184162	0.00371747	1	0.0909091	0.00138313	0.0769231
706	0.00118765	0.000926784	0.5	1	0.5	1
707	0.966667	0.423324	0.46566	0.254828	0.203042	0.231016
708	0.267857	1	0.528571	1	0.833333	1
709	0.0222222	1	0.0588235	1	0.0052356	0.166667
710	0.167931	0.502193	0.271739	0.0338915	0.00125774	0.0712719
711	0.50565	0.503774	0.191057	1	0.039684	0.75
712	0.125	0.00149254	0.0454545	1	0.0232558	1
713	0.5	0.333333	1	0.0909091	0.00380228	0.142857
714	0.333333	0.0027027	1	0.0416667	1	0.0625
715	0.00144928	1	0.333333	1	1	1
716	0.257634	0.0166667	0.266667	0.126923	0.0388889	0.75
717	0.0625	0.142857	0.333333	1	0.00374532	1
718	0.2	1	1	0.0047619	0.000853971	0.5
719	0.073776	0.134009	0.0478073	0.203704	0.0092921	0.541667
720	0.333333	1	1	1	1	0.25
721	0.0294492	0.0274455	1	0.0178121	0.00329344	0.00630921
722	0.473958	1	0.360552	0.757143	0.00318438	0.78125
723	0.00378788	0.05	0.00819672	0.00192308	0.00121655	0.027027
724	0.00690384	0.75	1	0.833333	1	1
725	0.339836	0.36346	0.916667	0.555556	0.809524	0.162782
726	0.00473934	0.5	0.333333	0.25	0.5	0.333333
727	0.583333	1	0.302632	1	0.545455	1
728	0.416667	0.833333	1	0.504255	0.100825	0.583333
729	0.00107296	0.00125471	0.00578035	0.0454545	0.00291545	0.0909091
730	0.137821	0.506757	0.611111	0.236111	0.266667	0.236111
731	0.5	0.00625	1	0.0116279	0.00138504	0.0114943
732	0.791667	0.833333	0.809524	0.722222	0.00648113	0.698413
733	0.1	0.142857	0.037037	0.2	0.00546448	0.142857
734	0.5	0.00680272	1	1	1	1
735	0.904762	0.97619	0.888889	1	0.0970857	1
736	0.00333382	0.638889	0.355556	0.66967	0.0848303	0.710145
737	0.833333	1	0.6	0.7	0.509346	0.45
738	0.111111	0.142857	1	1	0.166667	1
739	1	1	1	0.33554	0.00519547	0.363889
740	0.333333	0.333333	1	0.5	1	0.333333
741	0.00210084	0.000823723	0.5	0.025	0.00534759	0.000827815
742	0.562698	0.668631	0.916667	0.446523	0.228234	0.187075
743	0.0909091	0.00196464	0.333333	1	1	1
744	0.2	1	0.0833333	1	0.00367647	1
745	0.00153139	0.25	1	0.333333	0.00153846	0.2
746	0.0196581	1	1	0.416667	0.500869	0.45
747	0.00229358	0.00153374	0.0909091	0.00813008	0.000818331	0.00209644
748	0.5	1	1	1	1	1
749	0.00485437	0.00561798	0.5	0.0188679	0.00684932	0.0238095
750	0.641775	0.548864	0.781429	0.764286	0.549016	0.966667
751	0.00628931	0.0021097	0.5	0.5	0.00106952	1
752	0.0138889	0.0227273	0.00925926	0.166667	0.00111732	0.333333
753	0.695076	0.616516	0.354715	0.309452	0.00281273	0.324326
754	0.666667	0.0066534	0.833333	0.253436	0.501185	0.174242
755	0.566667	0.467521	0.383333	0.257576	0.0106675	0.229798
756	1	0.5	0.5	0.015625	0.0103093	0.010101
757	0.291667	0.366667	0.291667	0.583333	0.00305641	0.666667
758	0.501736	0.558824	0.833333	0.266667	0.291667	0.22619
759	0.501319	0.346651	0.352031	0.196951	0.556384	0.190437
760	0.830357	0.526276	0.636111	0.481826	0.509634	0.464286
761	1	1	0.5	0.2	0.000838926	0.5
762	1	1	1	1	0.000984252	1
763	0.833333	0.7	0.833333	0.509009	0.500855	0.302632
764	0.00145985	0.0232558	1	1	0.004329	1
765	0.5	1	1	1	0.25	0.00578035
766	0.0940171	0.252392	0.75	0.5	0.0557276	0.291667
767	0.337908	0.336663	0.766667	0.591667	0.733333	0.916667
768	0.373016	0.676871	0.7	0.755556	0.0285305	0.7
769	1	1	0.5	1	0.5	1
770	0.177903	0.00286334	0.809524	0.547619	0.0311366	0.408574
771	0.114011	0.0120731	0.301905	0.0339607	0.00544909	0.0703216
772	0.22619	0.504255	1	0.45	0.0368379	0.22619
773	0.00152439	0.0178571	1	0.0034965	0.00478469	0.00411523
774	0.5	0.00234742	1	0.0263158	0.00142248	0.03125
775	0.761618	0.802375	0.601795	0.807813	0.060195	0.858824
776	0.147105	0.625932	0.291143	0.402639	0.130933	0.186399
777	0.00961538	0.0227273	0.142857	0.5	0.01	0.2
778	0.5	0.05	1	0.333333	0.00156986	1
779	0.168085	0.250922	1	0.126199	0.168781	0.0572447
780	1	1	1	1	1	1
781	0.576923	0.500822	1	1	0.75	1
782	0.5	1	1	1	0.00251256	1
783	0.502801	1	1	1	0.00147629	1
784	0.00653528	0.0109756	1	1	0.00695521	0.0129756
785	0.00162338	0.00561798	0.142857	1	0.000851064	1
786	0.291667	0.00168315	0.101732	0.129167	0.0137553	0.225
787	0.0206222	0.342406	0.75	0.668443	0.916667	0.677193
788	0.642857	0.126181	1	0.174603	0.167854	0.15
789	0.166667	0.0232558	0.333333	0.03125	0.00454545	0.0243902
790	0.0030303	0.00355872	0.00083612	0.00085034	0.000816993	0.000856164
791	0.0333333	0.0163934	0.025	0.25	0.0070922	0.111111
792	0.00141443	0.00149925	1	0.125	0.0025	0.166667
793	0.0211363	0.6	0.833333	0.566667	0.00150621	0.55
794	1	1	0.609524	0.67507	0.556453	0.638889
795	0.00108578	0.00164204	0.5	0.333333	0.00591716	0.333333
796	0.00518135	1	0.0196078	1	0.0010142	1
797	0.245238	1	1	1	0.022757	1
798	0.628324	0.60497	0.911111	0.827778	0.801178	0.871429
799	0.0234627	0.581155	1	1	0.605677	1
800	0.00124688	0.00131406	0.00195312	0.00320513	0.00101523	0.00306748
801	0.671362	0.668561	0.866667	0.671795	0.5	1
802	0.00221239	0.00187617	0.5	1	1	1
803	1	1	1	1	1	1
804	0.0143122	0.34149	0.916667	0.686275	0.668971	1
805	0.00631861	0.00998033	1	0.0587762	0.00168862	0.171429
806	0.00593469	0.0346035	0.69127	0.821465	0.763251	0.888889
807	0.00149254	0.0008285	0.5	0.5	1	1
808	1	0.95	0.892857	0.95	0.00873208	0.8125
809	0.266667	0.5	0.5625	1	0.22549	0.75
810	1	1	1	1	1	0.5
811	0.2	1	0.5	0.333333	0.00086881	0.5
812	0.00460927	0.0252356	0.503333	0.131849	0.00136957	0.190909
813	0.370319	0.587302	0.571429	0.625	0.169582	0.341667
814	0.583333	0.75	0.519608	1	0.583333	1
815	0.5	1	1	0.0142857	0.00115207	0.111111
816	1	1	1	0.047619	0.00108225	0.25
817	0.00568746	0.00296304	0.0204171	0.0140606	0.00248655	0.00811083
818	0.5	1	1	1	0.025	0.125
819	0.0825	0.508621	1	1	0.00912309	0.502604
820	0.348976	0.667488	1	1	0.590909	0.866667
821	0.507692	1	1	0.366667	1	1
822	0.142857	0.166667	0.037037	0.166667	0.00134228	0.25
823	1	1	0.5	0.333333	1	0.333333
824	0.00334967	0.00136655	0.021419	0.501185	0.272727	0.502
825	0.122222	0.501247	0.0707196	0.242857	0.197917	0.225
826	0.0833333	0.166667	0.111111	1	0.0017301	0.5
827	0.225	0.75	0.285714	0.666667	0.00631023	0.666667
828	0.7	1	1	0.078373	0.500995	0.111905
829	0.00882128	0.00536112	0.0520583	0.225959	0.00717743	0.250052
830	0.558824	0.6	0.625	0.0611888	0.833333	0.00274448
831	1	1	0.5	1	0.00228833	1
832	0.333333	0.00568182	1	0.0135135	0.00199203	0.00185529
833	0.7	1	0.642857	1	0.251259	1
834	0.00151286	0.00515464	1	0.00362319	0.000821018	0.025
835	0.2	0.5	0.333333	1	0.00578035	1
836	0.685535	0.66916	0.916667	0.167857	1	0.162782
837	0.00413509	0.409036	1	0.556771	0.556504	0.420635
838	0.401547	0.916667	0.866667	0.55954	0.0854503	0.68
839	0.116883	0.291667	0.0583333	0.75	0.00211134	0.75
840	0.52381	0.501063	0.625	0.316667	0.00347342	0.277778
841	0.00255102	0.000838926	0.166667	0.0322581	1	0.125
842	0.0511086	0.501439	0.533333	0.666667	0.0032458	0.267857
843	0.146465	0.261494	0.00305031	0.168035	0.00161315	0.139493
844	0.00952381	0.5	1	0.00116144	0.00189753	0.0555556
845	0.7	0.500975	1	1	0.50304	1
846	0.00333295	0.0142879	0.833333	0.7	0.500859	0.75
847	0.2	0.142857	0.333333	0.0175439	0.00107527	0.015625
848	1	0.0344828	1	0.0243902	0.00952381	0.0526316
849	0.333333	0.5	0.333333	0.2	0.5	0.333333
850	1	0.514286	0.75	0.375	1	0.583333
851	0.0333333	0.5	1	1	0.25	1
852	0.667783	0.369819	0.526316	1	0.262819	0.805556
853	0.517857	0.333333	0.833333	0.50495	0.501406	0.625
854	0.0125066	0.00428777	1	0.0317341	0.00161871	0.0357599
855	0.00298507	0.0123457	0.025	0.25	0.00161551	0.333333
856	0.0430575	0.274892	0.569444	0.527778	0.0470696	0.577778
857	0.0208333	0.111111	0.142857	1	0.02	0.5
858	1	0.302632	0.552632	0.0344658	0.251133	0.0122159
859	1	0.611111	1	0.508621	0.500929	0.6
860	0.333333	1	1	1	1	1
861	1	1	1	0.75	0.12612	0.555556
862	0.125	0.333333	1	1	0.0384615	1
863	0.0714286	0.00094518	0.333333	0.00107991	1	0.00145138
864	0.416667	0.518868	1	1	0.642857	1
865	0.5	0.00769231	0.5	0.25	0.00177936	1
866	0.0133333	0.0909091	0.2	0.025	0.000917431	0.05
867	0.361111	0.0441233	0.477778	0.625	0.00342634	0.488889
868	1	1	1	1	1	0.5
869	0.00473934	1	1	1	0.00505051	0.0028169
870	0.590909	0.267857	0.642857	0.326923	0.7	0.3125
871	0.333333	0.00288184	0.2	1	0.00130208	1
872	1	1	1	0.513514	0.502203	0.503311
873	1	0.5	0.5	1	1	0.25
874	1	0.2	1	0.037037	0.00184843	0.0222222
875	1	1	1	1	0.00102354	1
876	0.0344867	0.503891	0.6	1	0.12963	0.833333
877	1	1	0.697552	1	0.857143	1
878	0.5	1	0.5	1	0.5	1
879	0.00335864	0.0120091	0.0934783	0.75	0.252415	0.833333
880	1	0.833333	1	0.26	0.00179661	0.333333
881	0.00520833	0.0013587	0.166667	1	0.000938967	1
882	1	1	0.902857	0.808065	0.185542	0.838462
883	0.142857	1	0.5	1	0.00180832	0.5
884	0.538462	1	0.196429	0.583333	0.0727513	0.325
885	1	0.0243902	0.142857	0.0120482	0.5	0.142857
886	0.00232746	1	0.45	1	0.666667	1
887	0.00456621	0.00324675	0.0588235	0.0454545	0.0011534	0.0243902
888	0.333333	0.25	0.111111	0.5	0.00287356	0.5
889	1	0.583333	0.566667	0.254608	0.503584	0.0857143
890	0.502294	0.250893	1	0.0108551	0.00578521	0.00421207
891	0.0645202	0.00704572	0.172691	1	0.00130117	1
892	0.0538528	0.0272775	0.188393	0.0467656	0.0337218	0.00795453
893	1	0.511236	1	0.545455	1	1
894	0.606787	1	0.753333	0.580451	0.0698193	0.876667
895	0.00452089	0.00344543	1	0.306088	1	0.391667
896	1	1	1	1	0.0909091	0.5
897	0.334421	0.282778	0.28366	0.436601	0.0714024	0.147403
898	0.576832	0.916667	0.688406	1	0.0116961	1
899	0.0149254	1	1	1	1	0.333333
900	0.00123001	0.00333333	0.333333	0.0416667	0.00344828	0.2
901	0.892857	0.752421	1	0.617857	0.688784	0.684524
902	1	1	1	1	1	1
903	0.449939	0.336794	0.133009	0.334288	0.210153	0.289431
904	0.00970874	0.166667	0.010101	0.1	0.5	0.1
905	0.140909	0.295455	0.666667	0.583333	0.0152831	0.361111
906	0.0833333	0.5	0.142857	0.333333	0.0133333	0.333333
907	0.0125	0.00143472	1	0.037037	0.0026738	0.0322581
908	0.804167	0.679167	0.408466	0.617857	0.751088	0.542857
909	1	1	1	1	1	0.166667
910	0.0168967	0.129167	0.00651267	1	0.00194442	1
911	0.125	0.25	1	0.333333	0.00291545	0.0175439
912	0.00235849	1	1	0.0192308	0.00117509	1
913	0.691918	0.671513	0.944444	0.871795	0.841207	1
914	0.333333	1	1	1	0.0384615	1
915	0.0539972	1	0.126812	1	0.191667	0.416667
916	0.00961538	0.01	0.00260417	0.016129	0.00205339	0.025641
917	0.395833	0.666667	0.430556	0.382302	0.353267	0.397346
918	0.0155756	0.00990167	0.28823	0.425906	0.268016	0.192007
919	0.667977	0.5	0.611111	0.558208	1	0.680556
920	0.2	0.25	0.2	0.1	0.00609756	0.0666667
921	0.00182482	0.00177936	0.25	0.02	1	0.0106383
922	1	0.25	1	1	0.333333	0.5
923	0.538462	0.502288	1	1	1	1
924	1	1	1	1	0.0277778	1
925	0.0167043	0.670213	0.710145	0.671212	0.671795	0.74359
926	0.333333	0.107092	1	0.0109229	0.0266172	0.0168028
927	1	0.5	1	1	1	0.5
928	0.6	0.8875	0.730978	0.916667	0.0155607	0.95
929	0.101543	0.126054	1	0.0522989	0.501212	0.00874889
930	0.0139118	0.212963	0.262121	1	0.01181	1
931	0.583333	0.833333	0.666667	0.24359	0.125641	0.375
932	1	0.00574713	1	0.0144928	0.000849618	0.00813008
933	0.673913	0.678862	0.755556	1	0.480556	1
934	0.0666667	0.0909091	0.047619	1	0.166667	0.0131579
935	0.0909091	1	0.142857	1	0.00381679	1
936	0.753195	0.854167	0.816667	0.792857	0.525379	0.732143
937	0.333333	0.5	0.0294118	0.25	0.00286533	0.333333
938	0.209465	0.483103	0.0645241	0.510162	0.00332933	0.376999
939	0.403623	0.179925	1	0.273016	0.0021048	1
940	1	1	0.158824	0.195816	0.00205561	0.682051
941	0.00659828	0.00694772	1	0.97619	1	1
942	0.00254577	0.833333	1	1	1	0.291667
943	0.0178571	0.0625	0.0833333	0.0294118	0.00104384	0.0238095
944	0.173861	0.45	0.158824	0.24359	0.500836	0.366667
945	1	0.125	1	0.0526316	1	0.1
946	0.00203252	0.00819672	0.2	0.0555556	0.0294118	0.0277778
947	0.00220264	0.0322581	1	0.00167785	1	0.5
948	1	1	1	1	0.05	0.5
949	0.0787879	0.266667	0.583333	0.583333	0.114493	0.833333
950	1	1	1	1	1	1
951	0.0588235	0.0041841	0.333333	0.111111	0.00106952	0.0454545
952	0.666667	0.833333	1	0.501686	0.509615	0.75
953	0.0106827	0.0838859	0.618056	0.333333	0.254536	0.129042
954	0.331483	0.475335	0.780952	0.555182	0.00430215	0.462508
955	0.510204	0.00137553	1	0.516667	1	0.333333
956	0.00454806	0.0174699	0.54	0.420635	0.00209161	0.587302
957	0.00172117	0.00117096	0.00253807	0.00170358	0.000918274	0.00093633
958	0.583333	0.215909	0.611111	0.0373782	0.576923	0.0346491
959	0.00588235	0.00229358	1	1	0.5	1
960	0.156046	0.668543	0.218596	0.134189	0.00491516	0.134437
961	0.00578035	0.016129	0.00082713	0.000831255	0.000854701	0.00105485
962	0.510526	1	0.766667	0.669582	0.667545	0.722222
963	0.166667	0.111111	0.166667	0.002079	0.00255754	0.0384615
964	0.486718	0.834393	0.655662	0.916667	0.355449	1
965	0.5	1	1	0.5	0.0434783	0.25
966	0.00346532	0.503067	1	1	0.501376	0.833333
967	0.0192308	0.5	1	0.333333	0.166667	0.333333
968	0.75	1	0.833333	1	0.00132701	1
969	0.333333	0.333333	1	0.5	0.0217391	0.5
970	0.5	0.1	1	0.0833333	0.0526316	0.125
971	0.025	0.0166667	0.00900901	0.0833333	0.0011655	0.0588235
972	0.0222222	0.0010582	1	1	1	0.25
973	1	0.000913242	0.166667	0.00757576	1	0.5
974	0.2	1	1	0.2	0.0166667	0.25
975	0.00316456	0.0178571	0.000866551	0.000816993	0.000821693	0.000884956
976	1	1	1	1	1	1
977	0.166667	0.0833333	0.142857	0.5	0.5	0.333333
978	0.252646	0.18018	1	0.266667	0.0025116	0.325
979	0.00399806	0.0245269	0.193651	0.805556	0.0320803	1
980	0.833333	0.583333	1	0.255525	0.250853	0.416667
981	0.166667	0.0151515	0.5	0.00162338	0.00158479	0.0123457
982	0.00198413	0.000878735	1	1	1	1
983	0.480411	0.295155	0.196138	0.0494255	0.00329751	0.0250407
984	0.113803	0.0637993	0.415916	0.0245687	0.0112957	0.0133246
985	0.333333	0.5	1	0.1	0.0015674	0.333333
986	1	1	1	1	0.0011919	1
987	0.00246914	0.00342466	1	1	1	1
988	0.0285714	0.027027	0.0208333	0.25	0.05	0.333333
989	1	1	1	1	1	0.583333
990	0.00395257	0.00854701	1	1	0.05	0.5
991	0.833333	1	1	1	1	1
992	1	1	1	1	1	1
993	0.00359639	0.0341537	0.611111	0.116129	0.00478767	0.100887
994	0.025641	0.0014556	0.1	0.2	0.000856164	0.166667
995	0.505128	1	1	0.503185	0.500842	0.833333
996	1	0.606848	0.86	0.548542	0.38758	0.755455
997	0.107955	0.502646	0.558824	0.511765	0.0607639	0.535714
998	0.00982675	0.833333	1	0.500876	0.00183137	0.545455
999	0.507143	0.0143833	1	0.0240697	0.00279682	0.0210724
1000	0.183824	1	0.53125	1	0.0849515	1
1001	0.128378	0.225	0.325	0.104032	0.0588668	0.116667
1002	0.0151515	1	1	0.00194553	1	0.5
1003	1	1	1	1	1	1
1004	0.505051	0.642857	0.0815296	1	0.00312282	1
1005	0.154327	0.349977	0.176282	0.677778	0.669106	0.722222
1006	0.333333	0.5	1	0.0238095	0.00176367	0.2
1007	1	1	0.566667	0.500856	0.001481	0.511364
1008	0.0515521	0.505917	0.125861	0.250829	0.00283013	0.125875
1009	0.00246914	0.00205339	0.166667	1	0.0227273	1
1010	0.0116279	0.0027933	0.00657895	0.0212766	0.000887311	0.027027
1011	0.583333	0.00573568	0.75	0.5	0.00830684	1
1012	0.00155763	0.333333	0.0384615	0.333333	0.00268097	0.333333
1013	0.2	0.5	0.5	1	1	0.5
1014	0.541667	0.50216	0.547619	0.0955556	0.501021	0.0440891
1015	0.50198	0.50641	0.642857	0.0326255	0.500918	0.0397013
1016	0.132301	0.0438302	0.677027	0.222619	0.298699	0.163296
1017	0.251957	0.50082	0.7	0.833333	0.833333	1
1018	0.5	0.2	1	0.00241546	0.000874126	0.0769231
1019	1	0.0102857	0.325	0.0463158	0.00233592	0.0190493
1020	0.012987	0.0049505	1	1	0.00113379	1
1021	0.470709	0.820501	0.794926	0.907143	0.645577	0.982143
1022	0.642857	0.666667	1	0.501067	0.251215	0.257874
1023	0.74359	0.766667	0.916667	0.667895	0.667508	0.406433
1024	0.00371543	0.0513477	0.583333	0.333333	0.0934783	0.416667
1025	0.490248	0.406292	0.775397	0.547607	0.139368	0.534286
1026	1	0.00127065	1	1	1	1
1027	0.520833	0.185535	0.0197318	0.266667	0.0115652	0.366667
1028	0.375516	0.0722078	0.68619	0.126725	0.0170618	0.0343845
1029	0.00221729	0.00775194	0.5	0.00840336	0.00103734	0.1
1030	0.000977517	0.000933707	0.00943396	1	0.00087184	1
1031	0.000954198	0.000861326	0.25	0.00598802	0.00130548	0.00306748
1032	0.254545	0.154762	1	0.510989	0.00363518	0.666667
1033	0.508547	0.75	0.833333	1	1	1
1034	0.0333333	0.00510204	0.5	0.0526316	0.333333	0.04
1035	0.0408654	1	0.521739	1	0.00705578	1
1036	0.00675676	1	1	0.5	1	1
1037	1	1	1	1	1	1
1038	1	1	1	1	0.000948767	1
1039	0.416667	0.416667	0.7	0.45	0.7	0.366667
1040	0.2	1	1	0.00184843	1	0.25
1041	0.442857	0.805556	0.522222	1	0.0727991	1
1042	0.175867	0.00303371	1	0.0656223	0.00250243	0.396953
1043	0.208333	0.125818	0.0283242	0.501585	0.018635	0.505917
1044	0.142857	1	0.00847458	0.2	0.00204082	0.2
1045	0.07	0.252304	0.666667	0.155556	0.0137034	0.0684783
1046	0.0102041	0.0136986	1	0.166667	1	1
1047	0.0212766	1	1	0.125	1	0.0144928
1048	1	0.00183824	0.5	0.25	1	1
1049	0.7	1	1	1	0.00202514	1
1050	0.5	0.5	1	1	0.142857	1
1051	1	0.00331126	1	1	0.5	1
1052	0.625	1	1	1	0.00501205	1
1053	1	1	1	1	0.00125	1
1054	0.633333	0.47619	0.833333	0.468564	0.122536	0.312261
1055	1	1	1	1	1	0.25
1056	1	1	1	0.5	0.5	0.5
1057	0.833333	0.75	0.416667	0.510638	0.500826	0.625
1058	0.00534301	0.0155861	0.833333	0.225	1	1
1059	1	1	0.2	0.00471698	0.111111	0.333333
1060	0.0357143	0.0277778	0.00540541	0.0030581	0.000839631	0.0238095
1061	0.337934	0.343053	0.766667	0.671593	0.708333	0.553571
1062	0.0595238	0.00192503	0.666667	0.534483	0.0086801	0.501949
1063	0.5	0.5	1	1	1	1
1064	1	1	1	1	1	1
1065	0.00346021	0.5	0.111111	0.5	0.000817661	0.5
1066	0.2	0.333333	0.5	0.0909091	0.5	0.111111
1067	1	0.25	1	1	0.000837521	1
1068	1	1	1	1	1	1
1069	1	1	0.583333	0.611111	0.566667	0.576923
1070	0.357826	0.355448	0.547059	0.139638	0.470963	0.160584
1071	0.0909091	0.00191571	1	0.166667	0.0526316	0.5
1072	0.00465116	1	0.333333	1	0.00121951	1
1073	0.0491071	0.0972222	0.122222	0.5	0.0105478	0.5
1074	1	0.411111	0.791667	0.151867	0.334225	0.157988
1075	1	1	1	1	0.125	1
1076	1	0.5	1	0.333333	0.0222222	1
1077	0.292377	0.576087	0.53125	0.503135	0.403644	0.308882
1078	1	0.142857	0.142857	0.25	1	0.333333
1079	0.0103388	0.0014665	0.583333	1	1	1
1080	0.333333	1	0.5	1	1	1
1081	0.638889	0.755556	0.680556	0.33475	0.168381	0.552632
1082	0.00694444	1	1	1	1	1
1083	0.916667	0.609524	0.7	0.140238	0.500845	0.126608
1084	0.0469057	0.416667	0.0136417	0.182828	0.00311751	0.144841
1085	0.333333	1	1	0.5	0.142857	0.0123457
1086	1	1	1	0.0555556	0.000943396	0.333333
1087	0.502545	0.223192	0.576923	0.25277	0.429519	0.411616
1088	0.0588235	0.166667	1	1	1	0.0105263
1089	0.0019305	0.00161551	0.0020202	0.000877193	0.00142045	0.0027933
1090	0.211525	0.916667	0.591667	0.587302	0.336333	0.442857
1091	0.0555556	0.2	0.5	1	0.0384615	1
1092	1	1	0.5	0.0909091	0.000877963	0.0833333
1093	0.5	0.000877193	1	0.0042735	1	0.00314465
1094	0.520408	1	1	1	0.127611	0.0678733
1095	0.0683824	0.108333	0.75	0.514085	0.250969	0.130252
1096	0.502857	0.00907769	0.502288	1	0.501524	1
1097	0.697476	0.587607	0.877976	0.512723	0.743707	0.742628
1098	1	1	1	1	1	1
1099	0.642857	1	0.666667	0.501271	1	0.501996
1100	0.333333	0.0357143	1	0.0142857	0.0013369	0.0136986
1101	1	0.00165563	1	0.0588235	0.0019305	0.05
1102	0.00442478	0.5	1	0.0104167	0.00147493	0.166667
1103	0.00124069	0.000968992	0.00319489	0.0015083	0.000933707	0.00151286
1104	0.00257517	0.0101879	0.348881	0.460317	0.00384827	0.513889
1105	0.188281	0.805618	0.391097	0.839286	0.286179	0.722619
1106	0.916667	0.0560042	0.725	0.0619917	0.00385643	0.0182314
1107	0.1	0.166667	1	0.333333	0.000830565	0.333333
1108	0.114907	0.126984	0.252809	0.0842662	0.00359812	0.504292
1109	1	0.2	1	0.00515464	0.000974659	0.0714286
1110	0.1	0.5	1	1	0.142857	1
1111	0.05	0.037037	0.333333	0.0526316	0.00232019	0.04
1112	0.00842607	0.00741186	0.416667	0.0181804	0.00230163	0.015684
1113	0.00364766	0.143519	0.666667	0.833333	0.416667	0.5
1114	0.5	0.5	1	0.166667	0.333333	0.166667
1115	1	1	1	0.5	1	0.5
1116	0.543478	0.505263	1	0.1125	1	0.183333
1117	0.518519	0.0750257	0.55	0.501337	0.00242131	0.505025
1118	0.00403226	0.1	0.125	0.00189753	0.00102881	0.0204082
1119	0.333333	0.142857	1	0.00207039	0.0011919	0.0140845
1120	0.333333	1	1	1	0.00101626	1
1121	0.752222	0.830669	0.64059	0.700895	0.464813	0.824354
1122	0.00169205	0.0333333	0.166667	0.00171821	0.000914077	0.00613497
1123	0.0454545	1	1	1	1	1
1124	0.833333	0.501244	1	0.7	1	1
1125	1	1	1	0.333333	1	0.333333
1126	0.000845309	0.00310559	0.00529101	0.0588235	0.00128535	0.2
1127	0.0552633	0.247782	0.395965	0.483318	0.38225	0.127979
1128	0.632479	0.445358	0.729167	0.279904	0.393939	0.230388
1129	0.0909091	0.0769231	0.0357143	0.111111	0.00266667	0.0909091
1130	0.0555556	1	0.0294118	1	0.0113636	0.333333
1131	1	1	1	0.0192308	0.00145138	0.0123457
1132	0.506757	0.132752	1	0.0252874	1	0.0142593
1133	0.00152439	0.25	1	1	0.25	0.5
1134	0.00710299	0.0888511	0.916667	0.667542	0.0224392	0.354701
1135	0.00415376	0.0279436	0.119801	0.0853587	0.0628098	0.0898598
1136	0.5	1	1	0.0204082	0.00154083	0.5
1137	0.501565	0.517241	0.833333	0.833333	0.50885	0.583333
1138	0.00699934	0.0107972	0.454072	0.235722	0.522427	0.273822
1139	0.333333	0.5	1	0.05	0.00144928	0.166667
1140	1	0.00595238	1	0.0625	0.00662252	0.00621118
1141	0.0026706	0.0137566	0.174242	0.03907	0.0286413	0.0336687
1142	0.791667	0.667718	1	0.337415	0.916667	0.444444
1143	0.627278	0.417747	0.816667	0.8875	0.00566138	0.525
1144	0.00568475	0.014312	0.75	0.167676	0.12649	0.0938596
1145	0.00215517	0.00315457	0.142857	0.25	0.0140845	0.333333
1146	0.00209431	0.0726348	0.0909091	1	0.016362	1
1147	1	0.166667	1	0.5	0.005	0.125
1148	0.625	0.625	0.75	0.0369817	0.251773	0.0488095
1149	0.504082	1	0.75	1	0.666667	1
1150	0.7	0.500939	1	1	0.00710574	1
1151	0.0434783	1	1	0.142857	0.00102249	0.142857
1152	1	1	0.833333	1	1	1
1153	0.503333	0.833333	0.1625	0.75	0.00292199	0.5
1154	0.710145	0.609524	1	0.916667	0.337724	0.666667
1155	0.0403071	0.642857	0.738095	0.559232	0.00442742	0.56746
1156	0.264286	0.0301195	0.916667	0.48433	0.201294	0.393569
1157	0.824477	0.849206	0.903401	0.934066	0.825873	0.961735
1158	0.5625	0.0269931	0.392857	0.0183081	0.00310232	0.0191919
1159	0.0232558	0.0172414	0.2	1	0.00460829	1
1160	1	1	1	0.5	0.047619	0.25
1161	0.2	0.0384615	1	0.0078125	0.000841751	0.025
1162	0.00110988	0.00230415	0.0111111	0.0666667	0.000873362	0.0454545
1163	0.00210526	0.000835422	1	0.00574713	1	0.25
1164	0.0017452	0.000923361	1	1	0.5	0.0416667
1165	0.00230716	0.00189328	1	0.0218615	1	0.0145456
1166	1	1	1	1	0.25	1
1167	0.688406	0.672802	0.916667	0.719298	0.833333	1
1168	0.366748	0.450814	0.0536748	0.0710317	0.00387084	0.073711
1169	1	1	1	1	1	1
1170	0.55	0.3125	1	0.155556	0.5	0.140909
1171	0.00515453	0.00881231	0.104343	0.0912755	0.15924	0.0364323
1172	1	1	1	0.5	0.333333	0.5
1173	1	0.0344828	1	0.2	1	0.5
1174	0.0409159	0.571429	0.590909	1	0.00888505	1
1175	1	0.5	1	0.5	0.000978474	0.333333
1176	0.125	0.166667	0.5	0.00139665	0.00138313	0.0238095
1177	0.00229885	0.0222222	0.333333	1	0.00344828	1
1178	0.0434783	0.0357143	0.0769231	0.037037	0.00374532	0.0555556
1179	0.583333	0.642857	0.583333	0.084817	0.0844179	0.089527
1180	0.0133333	0.0344828	0.5	0.142857	1	0.2
1181	0.00229885	0.00268097	0.00310559	0.0416667	0.000909091	0.0909091
1182	1	0.166667	1	0.2	0.000962464	0.25
1183	0.45	0.642857	0.392857	0.178862	0.0641	0.151316
1184	0.257576	1	0.75	1	0.00407569	1
1185	0.591109	1	1	1	1	1
1186	1	1	1	0.379825	0.00398038	0.755556
1187	0.361111	0.505376	0.5	1	0.006347	1
1188	0.142857	0.0714286	1	0.0333333	0.00152905	0.0769231
1189	0.00364964	0.0212766	1	0.0833333	0.00265957	0.125
1190	0.2	0.5	1	0.25	0.00534759	0.0833333
1191	0.00775931	0.716667	1	0.833333	0.0556274	0.507407
1192	0.538462	0.510204	0.512195	1	0.534483	0.833333
1193	0.5	1	0.25	1	0.142857	1
1194	0.00302115	0.5	1	1	1	0.5
1195	0.0150312	0.0232323	0.223232	0.0453994	0.0208843	0.043428
1196	0.25461	0.00396963	0.483333	0.17037	0.00184965	0.0516329
1197	1	1	1	1	1	1
1198	0.0322581	0.333333	0.0833333	1	0.030303	0.25
1199	0.26994	0.52448	0.861111	0.758475	0.599673	1
1200	0.12931	0.257042	0.611111	0.145833	0.0024026	0.0626582
1201	0.696078	0.563307	1	0.674185	0.667532	0.866667
1202	0.280728	0.349206	0.611111	0.107466	0.395439	0.166162
1203	0.0344828	1	0.333333	1	0.0434783	0.5
1204	0.7	0.666667	0.392857	0.251152	0.167517	0.197917
1205	1	0.0833333	1	0.0196078	0.00140056	0.0178571
1206	0.787539	0.750348	0.716213	0.642976	0.396728	0.82381
1207	0.333333	1	0.333333	1	0.333333	1
1208	0.000899281	0.00185874	0.5	1	0.000874126	1
1209	0.0351921	0.0494792	0.0484848	0.583333	0.00396629	0.325
1210	0.016129	0.0454545	1	0.142857	0.000863558	0.125
1211	0.0617391	0.528571	0.236111	0.833333	0.0328539	0.583333
1212	0.0166667	1	1	0.00574713	0.000839631	1
1213	0.0769231	0.0833333	0.0555556	0.0454545	0.00102459	0.0344828
1214	0.325	0.583333	0.0172823	0.833333	0.00305619	0.5
1215	0.5	1	1	1	1	1
1216	0.666667	0.504049	0.625	1	0.0138772	0.833333
1217	1	1	1	1	0.25	1
1218	0.00153374	0.0013369	0.0714286	1	0.000904159	1
1219	0.0769231	0.0769231	0.333333	0.2	0.25	0.004
1220	0.43929	0.835034	0.368038	0.861742	0.719292	1
1221	0.0833333	1	1	1	0.00286533	1
1222	0.05	0.00287356	0.125	1	0.008	1
1223	1	1	1	0.166667	0.0625	0.25
1224	0.00980392	0.0013947	0.333333	1	1	0.00609756
1225	0.375	0.302632	0.75	0.285714	0.00144074	0.295455
1226	0.804167	0.95	0.305383	0.388194	0.368199	0.384921
1227	0.0197115	0.00199945	0.531746	0.30719	0.0413765	0.278602
1228	0.0833333	1	0.1	1	0.00100604	1
1229	0.805556	0.755556	0.447712	0.668207	0.00473425	0.316667
1230	1	1	0.333333	0.333333	0.5	0.142857
1231	0.0037777	0.00567385	0.805556	0.342621	0.336235	0.387905
1232	0.00502513	0.00465116	0.00322581	0.5	0.00107991	1
1233	1	0.0285714	1	0.2	0.0243902	1

## Sheet: CoL-Plant
Terms	Count-based	Count-based BAM	CBOW	CBOW-BAM	Glove	Glove-BAM
1	0.0480549	0.251076	0.00806909	0.27381	0.00290757	0.5			Methods	Count-based	Count-based BAM	CBOW	CBOW-BAM	Glove	Glove-BAM
2	0.0013426	0.00412909	0.00918135	0.7	0.168831	0.5			Means	0.362418	0.454048	0.514852	0.517788	0.337676	0.466482
3	0.36461	0.409066	0.45	0.129223	0.816667	0.149574			Position	1	2	3	4	5	6
4	0.366651	0.306575	0.825871	0.75782	0.326387	0.770774
5	0.0335061	0.377809	0.540625	0.821429	0.088167	0.605589
6	0.833333	0.833333	1	0.502817	1	0.555556
7	0.100962	0.00489076	0.833333	0.0794118	0.0148753	0.295455			Single-tail test
8	0.611111	1	0.75	0.184524	0.00715045	0.175841
9	0.916667	0.805556	0.320635	0.755556	0.625	0.227717
10	0.6	1	1	1	0.75	1
11	0.0277667	0.368696	0.555556	0.588889	0.169265	0.7			Dunnett
12	1	1	1	1	1	0.833333			Information sorted in decreasing order
13	0.0575241	0.0794118	0.0855215	0.112987	0.0513158	0.0337302			Methods	Glove	Count-based	Count-based BAM	Glove-BAM	CBOW
14	0.571429	0.547619	0.576923	1	1	1			Statistics	15.5404	13.4056	5.49961	4.42676	0.253305
15	0.200763	0.627056	0.284575	0.276382	0.588462	0.36193			Results	**	**	**	**	ns
16	0.00351249	0.00556555	0.00254838	0.00309725	0.00367711	0.00286516
17	0.0424837	0.104278	0.0152555	0.267857	0.00445955	0.392857
18	0.0467545	0.338788	0.16925	0.445544	0.0486262	0.445757			Bonferroni
19	0.0110539	0.0061917	0.0611754	0.0561568	0.0172846	0.0914681			Information sorted in decreasing order
20	0.477778	0.858333	0.569298	0.408333	0.427743	0.231429			Methods	Glove	Count-based	Count-based BAM	Glove-BAM	CBOW	CBOW-BAM
21	0.666667	0.0470792	0.892857	0.0491789	0.226125	0.140491			Statistics	0.337676	0.362418	0.454048	0.466482	0.514852	0.517788
22	0.127445	0.7	0.154762	1	0.00637521	0.833333			Results	a	a	b	b	c	c
23	0.00298259	0.133333	0.263699	0.555556	1	0.268868
24	0.168478	0.576923	0.162338	1	0.00843191	1
25	0.271095	0.211505	0.530303	0.403492	0.0147161	0.403492
26	0.75	1	0.375	0.625	0.103175	0.10989
27	1	1	1	0.037037	1	0.030303
28	0.268428	0.424971	0.835	0.283858	0.651389	0.479298
29	0.0884615	0.266667	0.566667	0.285714	0.141667	0.326923
30	0.0100882	0.0122431	0.0617778	0.0692592	0.00859855	0.0618886
31	0.0253476	1	0.833333	1	0.0232184	1
32	0.156464	0.083652	1	0.0317278	0.374158	0.0366444
33	0.0099635	0.0212508	0.00319382	1	0.0102153	1
34	0.336642	0.512346	0.866667	0.633333	0.556492	0.587302
35	0.7	0.833333	0.0796253	0.0654762	0.0173082	0.0662055
36	0.27895	0.116667	0.0697222	0.104741	0.161645	0.257407
37	1	0.503817	0.583333	0.116883	0.191057	0.0485625
38	1	1	0.502101	1	0.590909	0.583333
39	0.1625	0.0125076	0.116883	0.0308248	0.00876486	0.00464947
40	0.0634921	0.101751	0.2	1	0.0196751	0.75
41	1	1	0.5	0.638889	0.916667	0.477778
42	0.0509346	0.501832	0.252801	0.523256	0.00296227	0.505814
43	0.443871	0.438933	0.622219	0.141041	0.230027	0.13562
44	1	0.00487945	1	1	0.0193307	0.833333
45	0.349254	0.00543528	0.672222	0.134259	0.00407448	0.137527
46	1	1	0.833333	0.75	0.00957287	1
47	0.472275	0.352956	0.604257	0.137434	0.647709	0.129729
48	0.00454637	1	0.188889	0.155556	0.138889	0.0692641
49	0.0212058	1	0.107874	1	0.00453469	0.583333
50	0.359524	0.591667	0.445455	0.539683	0.285354	0.54359
51	0.16441	0.377885	0.107697	0.230632	0.00727832	0.27163
52	0.00198666	0.338495	0.365403	0.320635	0.068231	0.320635
53	0.0575397	0.0066521	0.278571	0.7	0.0825	1
54	1	1	1	1	1	0.5
55	0.666667	1	0.0551802	0.75	0.0187447	0.5
56	0.802481	0.754188	0.670669	0.931796	0.147647	0.728111
57	0.502532	0.576923	0.7	0.361111	0.500595	0.242857
58	0.804167	0.679167	0.608333	0.804167	0.804167	0.95
59	0.714286	1	0.757576	0.476923	0.805556	0.866667
60	0.00572047	0.366402	0.916667	0.668505	0.791667	0.402588
61	0.00661267	0.763333	0.816667	1	0.590873	1
62	0.0660173	1	1	1	0.194444	1
63	0.00574859	0.0252222	0.00783858	0.0770462	0.0124415	0.122032
64	0.18487	0.594631	0.252201	1	0.441207	1
65	0.00761567	0.526316	0.666667	1	0.288462	0.75
66	0.0676063	0.275555	0.270961	0.650638	0.0399432	0.615334
67	0.00356424	0.00166029	0.017817	0.010094	0.0129284	0.00593265
68	0.620277	0.602635	0.469608	0.741667	0.176121	0.722619
69	0.454403	0.498578	0.555847	0.210219	0.516067	0.303303
70	0.0580257	0.00327919	0.317095	0.559239	0.135853	0.581169
71	0.50119	0.691667	0.6125	0.64881	0.553741	0.830357
72	0.183333	0.291667	1	0.7	0.00299425	0.416667
73	1	1	0.583333	1	1	1
74	0.166667	1	1	1	1	1
75	0.251221	1	0.203704	1	0.0946844	1
76	0.00214209	0.257246	0.566667	0.590909	1	0.174242
77	0.0571429	0.00687046	0.833333	0.116667	0.00265684	0.0447964
78	0.231408	0.550654	0.233213	0.0483497	0.430264	0.071841
79	0.139423	0.3	0.0495169	0.0857143	0.10101	0.157258
80	0.112994	0.136161	0.178498	0.127731	0.130352	0.203962
81	1	1	1	0.7	1	0.5
82	0.0478394	0.0670072	0.303195	0.0242399	0.444444	0.0406525
83	1	1	1	1	1	1
84	0.666667	0.00456141	1	0.502674	1	0.0892857
85	0.501328	0.576832	0.390936	0.338828	0.5572	0.273016
86	1	1	0.75	1	1	1
87	0.0929712	0.0258224	0.85	1	0.125992	1
88	1	0.625	0.833333	0.566667	1	0.583333
89	0.916667	1	0.56499	0.355556	0.118284	0.458333
90	0.484928	0.404849	0.419206	0.110089	0.21306	0.180633
91	0.0157649	1	1	1	0.833333	0.242857
92	0.00589885	0.501701	0.254444	0.6	0.00170385	0.501681
93	0.546148	0.322047	0.729177	0.140972	0.561563	0.231799
94	1	0.675758	0.690476	0.7	0.0652928	0.666667
95	0.558824	0.252217	1	0.267857	1	0.171429
96	0.506329	0.833333	0.547619	0.7	0.571429	0.7
97	0.541667	0.00111639	1	0.530303	0.0643657	0.500758
98	0.35764	0.604021	0.560471	0.271993	0.341727	0.346196
99	0.833333	1	0.3	0.151316	0.273256	0.00773371
100	0.0209044	0.555556	0.107407	1	0.0858586	1
101	0.375859	0.372532	0.408795	0.00397086	0.408048	0.0118766
102	0.303009	0.532321	0.607591	0.259078	0.101342	0.235612
103	0.0647541	0.161336	0.138794	0.314688	0.0166242	0.324471
104	0.452829	0.542167	0.487346	0.205487	0.45519	0.208702
105	0.168564	1	1	1	0.666667	1
106	0.0494646	0.363959	0.578178	0.279121	0.051087	0.252595
107	0.349172	1	1	1	0.306849	1
108	0.00869087	0.00333918	0.0688662	0.0330156	0.0384135	0.0341039
109	0.255919	0.162446	0.493739	0.552682	0.00830923	0.587556
110	0.0435606	0.183333	0.136111	1	0.0364782	1
111	1	0.75	0.5	0.108824	0.501481	0.10101
112	0.0421829	0.0018641	0.048913	0.22619	0.00529211	0.416667
113	1	1	1	0.75	1	0.333333
114	0.0446358	0.0864998	0.777778	0.00314322	1	0.0276924
115	0.0590141	0.380116	0.440476	0.585145	0.0778143	0.485714
116	0.00146831	0.00202239	0.5	1	0.100693	1
117	0.00341273	0.401847	0.666667	0.236429	0.505435	0.100164
118	0.00634842	0.401572	0.247687	0.614286	0.230486	0.218686
119	0.583333	1	0.642857	0.833333	0.0984556	0.7
120	1	0.916667	0.5625	0.275	0.13131	0.199838
121	0.334288	0.399434	0.346579	0.306349	0.512987	0.507407
122	0.252375	0.191667	0.45	0.500641	0.833333	0.508475
123	0.805556	0.33768	0.638889	0.186665	0.0842454	0.12079
124	0.5	1	0.2	1	0.5	0.5
125	0.00396306	0.513889	0.45	0.583333	0.0110353	0.5
126	0.261031	0.401428	0.501698	0.0210667	0.0443706	0.103937
127	0.819988	0.365562	0.342765	0.366813	0.016909	0.375421
128	0.353444	0.708333	0.506944	0.809524	0.67366	0.477778
129	0.0155976	0.0655125	0.0181862	0.501379	0.00322908	0.164969
130	0.305556	0.368687	0.442085	0.2	0.0100735	0.257576
131	1	1	1	1	0.287037	1
132	0.0921569	0.154762	0.833333	0.547619	0.75	0.558824
133	0.0631161	1	1	1	0.778333	1
134	0.175	0.00507151	0.0660173	0.0511905	0.00514169	0.611111
135	0.0117979	1	0.361111	1	0.023545	0.45
136	0.0925926	0.249012	0.687943	0.386905	0.591667	0.239683
137	0.431592	0.642857	0.72549	0.533333	0.0933148	0.533333
138	1	1	1	1	0.0529891	0.583333
139	0.00517346	0.261905	0.547619	0.75	0.547619	0.6
140	0.583333	0.504292	0.583333	0.6	0.0595238	0.285714
141	0.0277778	0.00100604	1	0.0909091	1	0.1
142	1	0.501374	0.833333	0.7	1	0.7
143	0.017571	0.372941	0.684211	1	0.395368	0.805556
144	1	1	1	0.833333	1	0.833333
145	0.300893	0.378233	0.0863604	0.235307	0.00641201	0.0245086
146	0.818868	0.655103	0.4811	1	0.676786	1
147	1	0.583333	1	0.15	1	0.183333
148	0.0533376	0.571964	0.501109	0.505379	0.497785	0.281538
149	0.108333	0.0146283	0.266667	0.25565	0.3	0.102028
150	0.0135135	0.000640205	0.5	1	0.00485437	0.333333
151	0.502294	0.642857	0.260989	0.45	0.015873	0.416667
152	0.0025974	0.00970874	1	1	1	0.5
153	0.760823	0.17537	0.579451	0.175301	0.23864	0.156583
154	0.210084	0.294821	0.177422	0.709524	0.289683	0.767857
155	0.0470623	1	0.0777778	1	0.0057784	1
156	0.0979345	0.588889	1	0.400383	0.0205121	0.347293
157	0.036445	0.0092242	0.611111	0.022681	0.0082908	0.0253265
158	0.260101	0.282258	0.259259	0.0916667	0.175	0.0515873
159	0.0495446	0.110715	0.144405	0.120536	0.0513856	0.116964
160	0.0463609	0.0787879	0.111111	0.0833333	0.0239914	0.0697115
161	0.0523399	0.50369	0.527027	0.522222	0.00203382	0.545455
162	0.238095	0.183333	0.611111	0.0849673	0.118056	0.0475444
163	0.488225	0.510261	0.181806	0.341175	0.00717173	0.137036
164	0.66785	0.668869	0.691057	0.681373	0.668904	0.575556
165	0.5625	0.571429	0.833333	0.54	0.566667	0.54
166	1	1	1	0.257576	0.583333	0.178862
167	0.833333	0.507812	1	1	1	0.7
168	1	0.680556	0.7375	0.661232	0.246265	0.477716
169	0.0530303	0.125	0.507463	0.538462	0.00319848	0.0206383
170	0.0334673	0.103175	0.0050533	0.583333	0.0228132	0.7
171	0.503268	0.6	0.833333	0.833333	0.833333	0.833333
172	0.125	0.00363134	0.625	0.833333	0.00118105	0.583333
173	0.501222	0.515876	0.428036	0.275578	0.367866	0.253494
174	1	1	1	1	0.455556	1
175	1	1	1	1	0.515385	1
176	0.00221347	0.00608879	0.127513	0.284483	0.0137134	0.361111
177	0.441667	0.608333	0.3125	0.861111	0.38113	0.8125
178	0.389275	0.41037	0.365786	0.237745	0.0981792	0.103486
179	0.0365428	0.00372148	0.42286	0.615027	0.0656026	0.758264
180	0.183333	0.00508585	0.0124354	0.666667	0.0413685	1
181	0.331456	0.355307	0.378795	0.147105	0.333787	0.249777
182	1	0.5625	1	0.7	0.0152778	0.251916
183	0.625	0.75	0.833333	0.6	0.7	0.625
184	0.0132952	0.00959596	0.0892505	0.000990523	0.00662428	0.00122856
185	0.137378	0.257735	0.262996	0.256215	0.267731	0.0322546
186	0.0170734	0.249882	0.625132	0.680886	0.395503	0.924242
187	1	1	1	0.583333	0.625	0.583333
188	0.522635	0.418376	0.773256	0.916667	0.00503168	0.805556
189	0.533333	0.01335	0.545455	1	0.10361	1
190	0.42253	0.61715	0.31328	0.421987	0.126523	0.479479
191	0.280303	0.534483	0.0488095	0.190909	0.138158	0.0494994
192	0.251585	0.250709	0.666667	0.216667	0.552632	0.267857
193	0.5	1	0.583333	1	1	1
194	0.590274	0.670518	0.410699	0.373078	0.368065	0.405581
195	0.297619	0.0263736	0.625	0.642857	0.00578003	0.625
196	0.668379	0.667643	0.833333	0.833333	0.391577	0.722222
197	0.0305825	0.0762708	0.0436939	0.224074	0.00576959	0.185256
198	0.153516	0.0153808	0.405365	0.0761763	0.395039	0.131618
199	0.0231655	0.0522115	0.0263	0.423179	0.0131338	0.79
200	0.16058	0.321237	0.495017	0.835	0.411594	0.87619
201	0.203453	0.833333	0.833333	0.380235	1	0.409297
202	0.833333	0.833333	1	0.576923	0.833333	0.833333
203	0.000732601	0.000650195	0.00248756	0.00156495	0.02	0.000740192
204	0.173611	0.183333	0.22619	0.583333	0.0162635	0.141667
205	0.00480697	0.0211274	0.186667	0.325	0.0562893	0.7
206	0.0616279	1	0.0307103	1	0.00158391	0.583333
207	0.24359	0.0643939	0.7	0.211111	0.535714	0.116883
208	0.583333	1	0.7	1	0.0739247	1
209	0.688218	0.75074	0.821429	1	0.688645	1
210	1	1	1	1	0.866667	0.777778
211	0.121429	0.590909	0.75	0.558824	0.512195	0.5625
212	0.670765	0.729167	1	1	0.430403	0.447115
213	0.0806663	0.40487	0.242115	0.268319	0.0125916	0.242233
214	0.896465	0.530519	0.677591	0.122447	0.515609	0.152406
215	1	1	1	0.7	0.335746	0.466667
216	1	1	1	1	0.537037	1
217	0.0274705	0.500999	0.75	1	0.511765	0.7
218	0.791667	1	0.866667	0.47619	1	0.368687
219	1	1	0.0469697	0.583333	1	0.0868056
220	0.798611	0.505447	0.67439	0.798611	0.126251	0.8125
221	0.066577	0.00241419	0.0209783	0.0184858	0.0071848	0.038981
222	0.722222	0.671275	1	1	0.755556	1
223	0.108827	0.336402	0.0402636	0.142244	0.00359774	0.0340438
224	0.318117	0.482295	0.610325	0.196585	0.53974	0.256664
225	0.0916705	0.0723233	0.100523	0.230383	0.0092069	0.16414
226	0.0131709	0.099537	0.0662879	0.833333	0.266667	0.325
227	0.212366	0.122392	0.755556	0.04021	0.11396	0.0274752
228	0.0841895	0.500739	0.19697	0.0912698	0.00368767	0.0900735
229	0.284483	0.552632	0.576923	0.833333	0.0784615	0.833333
230	0.0195283	0.0210471	0.225587	0.25224	0.416866	0.22834
231	1	1	1	1	1	1
232	0.163165	0.677778	0.622024	0.182403	0.721983	0.176789
233	0.74359	0.098219	1	0.0828422	0.441667	0.104833
234	0.187037	0.766667	0.0770187	0.677193	0.0264443	0.395833
235	0.204153	0.079846	0.631194	0.289324	0.0236077	0.350279
236	0.104131	0.268136	0.129013	0.25143	0.0658129	0.0374151
237	0.105263	0.833333	1	0.0732323	1	0.0672878
238	0.00205929	0.00416197	0.170952	0.366046	0.00459406	0.360684
239	0.0428571	0.502967	1	0.75	1	1
240	0.00113636	0.000592066	0.00178253	0.000963391	0.00104058	0.000801925
241	0.00335485	0.00687112	0.00118137	0.00136772	0.000902433	0.00392321
242	0.26916	0.35233	0.12701	0.035538	0.00881536	0.00616821
243	0.0128949	0.0651525	0.174931	0.18254	0.0328004	0.155556
244	0.00150226	0.000912296	0.0480769	0.0178007	0.502564	0.501222
245	0.123283	0.0822482	0.0478736	0.197551	0.0628366	0.0930998
246	0.233333	0.833333	0.666667	0.833333	0.0595238	0.833333
247	0.501164	0.642857	0.543478	1	0.611111	1
248	0.00297125	0.3125	0.046131	0.833333	0.00918512	0.75
249	0.309524	0.225	0.185897	0.583333	0.0738636	0.5
250	1	1	0.709259	0.551225	0.911111	0.653937
251	0.642857	1	0.611111	0.833333	0.188406	0.583333
252	0.504587	0.5	0.5	0.547619	0.517544	0.511494
253	0.833333	0.052862	0.576923	0.105128	0.583333	0.45
254	0.366667	0.25	0.361111	0.309524	0.0462766	0.416667
255	0.0519671	0.351206	0.0847716	0.337013	0.00604101	0.35034
256	0.0653804	0.626208	0.424462	0.804167	0.030794	0.679167
257	0.0268519	0.167266	0.107752	0.583333	0.505051	0.29
258	0.096396	0.351253	0.606614	0.326984	0.320793	0.421131
259	0.0012404	0.00108724	0.0880727	0.0570922	0.00140663	0.00793695
260	0.0349254	1	0.0403263	0.833333	0.0035306	0.583333
261	0.698413	0.359524	0.722222	0.0869028	0.0264006	0.049941
262	0.8625	0.82439	0.461488	0.285996	0.554099	0.279075
263	0.624008	0.657912	0.86	0.166671	0.942857	0.176635
264	0.926667	0.802577	1	0.0858485	0.323741	0.0998513
265	0.88141	0.631661	0.62702	0.958333	0.224386	1
266	0.0144455	0.168052	1	1	1	0.75
267	0.348016	0.361119	0.053561	0.259003	0.00534946	0.209243
268	0.00224247	0.0155227	0.208333	0.333333	0.00154887	0.211111
269	0.590909	0.503096	1	1	1	1
270	1	0.802053	1	1	1	1
271	0.642857	1	0.416667	1	0.501475	1
272	0.00196546	0.00377917	1	0.075	1	0.0931677
273	0.66913	0.400383	0.344444	0.0931624	0.267057	0.117195
274	0.130522	0.384714	0.615475	0.951923	0.467126	1
275	0.0198027	0.132479	0.267857	0.141667	0.35	0.155556
276	0.729167	0.636111	1	0.233315	0.95	0.366116
277	0.518182	1	0.833333	0.285714	0.7	0.0844828
278	0.27	0.00132465	1	0.52	1	0.502907
279	0.00591897	1	1	0.916667	0.667427	0.674359
280	0.00568154	0.00428658	0.805556	0.0042172	0.487395	0.00773944
281	0.404756	0.205179	0.221999	0.20266	0.00529635	0.0546564
282	0.00447852	0.0468493	0.400505	0.611529	0.0483577	0.525
283	0.251985	0.258125	0.00904555	0.733333	0.0197981	0.608333
284	0.142857	0.5	1	0.2	0.0052356	0.166667
285	0.251125	0.506667	0.293478	0.555556	0.101047	0.552632
286	0.584462	0.640145	0.555066	0.71037	0.14365	0.688889
287	1	1	1	1	0.583333	1
288	1	1	1	1	0.833333	1
289	0.0511905	0.0505747	0.0336158	0.0562678	0.0416667	0.0523399
290	0.75	0.500909	0.308824	0.118519	0.133333	0.0862152
291	0.0256002	0.260204	0.107353	0.5	0.00434837	0.583333
292	0.00198049	0.00364997	0.00262808	0.000989035	0.0193966	0.00170271
293	0.155303	0.269608	0.642857	0.833333	0.500994	0.75
294	0.00543307	0.00504212	0.149013	0.0681954	0.267699	0.0388451
295	0.33691	0.33529	0.667276	0.301647	0.667307	0.0469381
296	1	1	0.611111	0.0529412	0.511628	0.0465368
297	0.115984	0.412433	0.174747	1	0.0221358	1
298	0.046109	0.0561494	0.0380068	0.012521	0.125962	0.0191092
299	0.163388	0.100131	0.352665	0.384921	0.00437889	0.875
300	1	1	0.75	0.222222	0.501812	0.611111
301	0.275794	0.339978	0.00728564	0.352155	0.00827654	0.343956
302	0.503559	1	1	0.833333	1	0.45
303	0.481154	0.752496	0.790006	0.951923	0.691698	1
304	0.637525	0.377498	0.556349	0.555081	0.440072	0.517604
305	0.0334607	0.104918	0.0501086	0.027036	0.0113536	0.026453
306	0.5625	1	1	1	0.0836237	1
307	0.169271	0.12659	0.0707196	0.333333	0.0250043	0.45
308	0.00248961	1	1	1	0.0849727	1
309	0.362566	0.368632	0.916667	0.236088	0.933333	0.16305
310	0.501126	0.0761679	0.525641	1	0.522727	1
311	0.527778	0.553571	0.378788	0.7	0.0637132	0.338828
312	0.501616	0.256452	0.527778	0.583333	0.251869	0.583333
313	0.667859	0.667472	0.75	0.614379	0.502268	0.451389
314	0.00195505	0.00523816	0.0340007	0.152778	0.0845763	0.0858037
315	0.00297852	0.690476	0.380719	0.474074	0.169719	0.118581
316	0.0445194	0.10872	0.0205439	0.825926	0.0184941	0.64537
317	0.00104652	0.00130519	0.00159879	0.0323649	0.0218893	0.00908124
318	0.267857	0.590909	0.392857	0.258	0.0577236	0.171958
319	0.566667	0.0486626	0.22619	0.0302233	0.527778	0.0351348
320	0.5	1	0.0469556	1	0.0228758	1
321	0.00284292	0.0369048	0.182292	0.5	0.00381442	0.5
322	1	1	1	0.5	0.583333	0.291667
323	0.670673	1	0.307295	1	0.380649	1
324	0.803344	0.0156849	0.68948	0.251594	0.408453	0.222248
325	0.0145706	0.0214272	0.866667	0.833333	0.00619918	0.916667
326	0.0103819	0.5	0.75	0.45	0.00233998	0.366667
327	0.0456424	0.319361	0.540476	0.508022	0.557143	0.519494
328	0.00163383	0.833333	0.0129679	1	0.00169345	0.833333
329	0.576923	1	1	1	0.583333	1
330	0.131575	0.106593	0.442093	0.600834	0.37322	0.732387
331	0.00131747	0.00179557	0.324242	0.00799638	0.00231392	0.0188865
332	1	0.5	1	0.2	1	0.00662252
333	0.0233208	0.664493	0.6875	0.321	0.767857	0.217133
334	0.583333	1	1	0.583333	1	0.583333
335	0.092803	0.0506423	0.7	0.503861	0.0833333	0.500775
336	0.181481	0.117424	0.171199	0.118301	0.23433	0.0904882
337	1	1	0.916667	0.668909	0.833333	0.685535
338	0.348289	0.757576	0.452862	0.569444	0.113208	0.183584
339	0.507937	0.515625	0.0704545	1	0.0910364	1
340	0.611111	0.00101761	1	0.527778	0.00905738	0.501399
341	0.29747	0.626707	0.724696	0.582402	0.0324799	0.391082
342	0.121795	0.538462	1	0.555556	0.0550699	0.54
343	0.00309053	0.0856808	0.250718	0.00148672	0.500991	0.0839261
344	0.545455	1	0.75	1	0.525	0.7
345	0.00540472	0.208377	0.211176	0.375	0.7	0.117165
346	0.313492	0.503883	0.367055	0.875	0.308254	1
347	0.0034479	0.0895546	0.409368	0.0041276	0.350182	0.0363398
348	0.127183	0.128788	0.583333	0.75	0.833333	0.416667
349	0.50676	0.00783257	1	0.0233478	0.770833	0.0121844
350	0.140907	0.332205	0.432663	0.35256	0.318814	0.317708
351	0.674541	0.673759	0.791667	0.590909	0.916667	0.402778
352	1	1	1	0.833333	1	0.416667
353	0.10162	0.134615	0.128308	0.242361	0.305556	0.140591
354	0.0730415	0.501193	0.0212963	0.529412	0.0126129	0.251484
355	0.162037	0.113889	0.176923	0.00333333	0.0539291	0.0243369
356	0.335031	0.345604	0.279904	0.146083	0.168326	0.0750639
357	0.354464	0.241703	0.207123	0.275782	0.278854	0.277491
358	0.00169142	0.500744	0.291667	1	0.107955	1
359	0.016947	0.0051631	1	0.073691	1	0.162338
360	0.677053	0.649407	0.674619	0.830159	0.490597	0.8
361	0.51087	0.501842	0.35	1	0.5	1
362	0.722222	1	1	0.350552	0.916667	0.633333
363	0.0182973	0.501754	0.503378	0.0011213	0.500927	0.00201614
364	0.152972	0.668564	0.449969	0.555556	0.124175	0.588889
365	1	1	0.185535	0.666667	0.0339912	0.266667
366	0.505747	0.00207528	0.590909	0.205128	0.642857	0.45
367	0.0768951	0.274071	0.342083	0.258929	0.40273	0.133918
368	0.206972	0.508205	0.696923	0.494307	0.264877	0.328697
369	0.695238	0.675439	0.383573	0.7	0.389481	0.755556
370	0.236111	0.392857	0.325	0.190909	0.291667	0.174242
371	0.285714	0.101344	0.0945378	0.527027	0.500941	0.503012
372	0.610909	0.490476	0.409265	0.8	0.659286	0.61417
373	0.242857	0.45	0.00734266	0.309524	0.201149	0.104167
374	0.823256	0.902857	0.425686	0.235129	0.71	0.300595
375	0.5	0.0878473	0.638889	1	0.389493	1
376	1	1	0.833333	0.833333	0.611111	0.833333
377	0.00187842	0.00836358	0.0326498	0.261905	0.0183047	0.164021
378	0.001447	0.00398337	0.0234848	0.503367	0.00252974	0.251613
379	0.0882377	0.268519	0.207431	0.0606759	0.866667	0.061571
380	0.00920978	0.356879	0.513889	0.256335	0.527778	0.404807
381	0.916667	0.655556	0.916667	0.477778	0.866667	0.916667
382	0.0275264	1	0.0620748	1	0.0134764	1
383	0.00769231	0.0169492	0.111111	0.0119048	0.0714286	0.00137931
384	0.0319473	0.6	0.1875	1	0.00153038	1
385	0.833333	0.359967	1	0.0780531	0.75	0.118169
386	0.916667	0.866667	0.916667	0.392157	0.755556	0.377778
387	0.00946762	0.00386476	0.00188017	0.00240775	0.00393882	0.00396263
388	0.107906	0.178491	0.472691	0.866667	0.0899471	0.7
389	0.507042	0.833333	1	0.576923	1	0.1875
390	0.168033	0.339625	0.365269	0.369929	0.335602	0.181646
391	0.0407925	0.00113531	0.529412	0.516129	0.127469	0.501464
392	0.0326817	0.043587	0.444444	0.0329521	0.638889	0.029855
393	0.129228	0.167148	0.0252518	0.404807	0.0199325	0.0805332
394	1	0.142249	0.916667	0.411111	0.298942	0.47619
395	0.00473751	1	0.0940171	1	1	0.833333
396	0.00161551	0.00143062	0.5	0.166667	0.00120773	0.00152672
397	0.501447	0.29	0.75	0.5	0.505405	1
398	0.00656725	0.252169	0.503257	1	0.0204101	1
399	0.58125	0.214036	0.674242	0.517857	0.507108	0.402009
400	0.502747	0.500995	1	0.642857	0.543478	0.501208
401	0.395441	0.286218	0.469797	0.668808	0.0844355	0.467776
402	0.0584215	0.36113	0.349206	1	0.833333	0.916667
403	0.805556	0.666667	0.25	0.191741	0.224074	0.0793651
404	0.00188046	0.188246	0.691057	1	0.353588	1
405	0.336894	0.668627	0.556245	0.668667	0.667335	0.67619
406	0.150589	0.187355	0.264496	0.8	0.0102398	0.835714
407	0.504016	0.833333	0.642857	1	0.00608228	1
408	0.555556	0.555556	0.254149	0.075	0.251406	0.0616698
409	0.54349	0.592722	0.734786	0.329157	0.602567	0.319416
410	0.00152112	0.00519564	0.0761346	0.866667	0.058086	0.833333
411	0.392857	0.208333	0.267544	0.0940171	0.00189753	0.075
412	0.100621	0.122449	0.675	0.108953	0.101754	0.469218
413	0.503745	0.263289	0.525	0.0359404	0.183877	0.14121
414	0.201923	0.555556	0.0401786	0.182796	0.00815939	0.00732145
415	0.802326	0.801176	0.553024	0.596825	0.565812	0.811111
416	0.0197978	0.201716	0.135881	0.716667	0.0259237	0.709524
417	0.501032	0.666667	1	0.555556	0.118117	0.633333
418	1	0.833333	0.416667	0.666667	0.7	0.642857
419	0.958333	0.877381	0.915079	0.724206	0.356185	0.793056
420	1	0.0129892	1	0.00345862	1	0.0871212
421	0.502101	0.511494	0.500799	0.510989	0.250675	0.0848601
422	0.0020092	0.015625	0.0125297	0.366667	0.0238322	0.583333
423	0.0625	1	0.00261097	1	0.0025641	1
424	0.00335853	0.777778	0.614379	0.420635	0.263468	0.331349
425	0.038518	0.0340813	0.611111	0.375	0.00425029	0.277778
426	0.0801282	0.361111	0.392857	1	1	1
427	0.751209	0.576916	1	0.303384	0.692402	0.0796589
428	0.766667	0.667504	0.330409	0.458333	0.197619	0.642857
429	0.0139986	0.00433631	0.611111	1	0.00742549	1
430	1	0.214286	0.7	0.133929	0.833333	0.126984
431	0.00311461	0.579365	0.766667	0.442857	0.574423	0.420635
432	0.666667	0.0970474	0.209118	0.192296	0.341699	0.191716
433	0.153808	0.464003	0.482247	0.532493	0.339376	0.662589
434	0.0854545	0.051105	0.308824	0.506849	0.16934	0.251433
435	0.00403331	0.377815	0.151447	0.750611	0.0609832	0.688466
436	0.588116	0.638908	0.592708	0.240498	0.910714	0.560039
437	1	1	1	1	0.75	1
438	0.0394813	0.253344	0.304167	0.670673	0.0650948	0.674242
439	0.168092	0.168564	0.168758	0.420635	0.169058	0.544444
440	0.0113742	0.833333	1	1	1	1
441	0.0984556	0.250738	0.833333	0.583333	0.0151054	0.309524
442	0.777778	0.833333	1	0.180365	1	0.134266
443	0.361111	0.277778	0.325	0.0206229	1	0.116883
444	0.175289	0.0564536	0.0935417	0.322383	0.00906077	0.31114
445	0.019295	0.0724315	0.124731	0.410628	0.0157037	0.571429
446	0.022004	1	1	0.366667	0.833333	0.416667
447	0.371151	0.422434	0.8875	1	0.0429894	0.679167
448	0.504219	0.255917	0.611111	0.45	0.0246488	0.267857
449	0.0757154	0.225015	0.140152	0.364583	0.0188426	0.226136
450	0.194444	0.0256917	0.538462	0.262821	0.500848	0.034901
451	0.252164	0.00737629	0.26375	0.598676	0.0425007	0.345861
452	0.101852	1	0.0584615	1	0.0120334	1
453	0.757576	0.866667	0.777778	0.125397	0.295635	0.156467
454	0.5125	0.642857	0.178431	0.153571	0.503584	0.194444
455	0.171429	0.625	0.361111	1	0.129167	1
456	0.470085	0.729167	0.430317	0.00257435	0.567901	0.344831
457	0.75	1	0.505714	0.583333	0.291667	0.5
458	0.248232	0.478367	0.26711	0.220795	0.0111041	0.210725
459	0.0953358	0.0119819	0.226998	0.367683	0.0161294	0.362698
460	0.815152	0.806623	0.662821	0.69619	0.446667	0.759524
461	0.168563	0.284615	0.158176	0.566667	0.429411	0.544444
462	0.221855	0.690909	0.966667	0.585584	0.615238	0.539724
463	0.0528818	0.0632315	0.537037	0.111111	0.00301883	0.0717949
464	0.0104945	0.0608333	0.0142098	0.00474879	0.0191641	0.00248081
465	0.504149	0.666667	0.129412	0.366667	0.5	0.7
466	0.660581	0.283484	0.696609	0.941667	0.152329	0.986111
467	0.966667	1	0.521355	1	0.78619	1
468	0.00117889	0.00453147	1	1	0.000987382	1
469	0.500882	0.514085	0.0722222	1	0.530303	0.833333
470	0.430556	0.557133	0.702381	0.366275	0.00619765	0.655556
471	0.679654	0.916667	0.676471	0.916667	0.833333	0.916667
472	0.234336	0.229412	0.441025	0.222343	0.239101	0.168824
473	0.183333	0.166667	0.508621	0.75	0.0239321	0.361111
474	0.261703	0.188857	0.633333	0.608182	0.537037	0.511161
475	0.444444	0.0895692	0.0228003	0.00382378	1	0.288889
476	0.00795756	0.125687	0.17547	0.227502	0.256557	0.251645
477	0.0274064	0.05448	0.0845329	0.0400661	0.0167438	0.0116076
478	1	1	0.583333	0.547619	0.666667	0.216667
479	0.266667	0.510309	0.625	0.552632	0.833333	0.261111
480	0.0503946	0.75082	0.85	1	0.00497039	1
481	0.0436006	0.198628	0.0243127	0.367816	0.00483649	0.577778
482	0.00215512	0.583333	0.583333	0.5	0.833333	0.416667
483	0.0401628	0.383261	0.153541	1	0.00186925	1
484	0.47619	0.679167	0.0673133	0.517857	0.145742	0.430357
485	0.0836247	0.00299824	0.916667	0.0104866	0.833333	0.014548
486	0.0224161	0.00765777	0.402976	0.227969	0.0574459	0.222222
487	0.00376511	0.139925	0.042652	0.321429	0.265625	0.145833
488	0.5	0.5	1	0.142857	0.25	0.0217391
489	0.568036	0.618686	0.583916	0.527552	0.471938	0.334361
490	0.257299	0.583333	0.0824916	0.571429	0.102679	0.1625
491	0.169098	0.217478	0.304167	0.861111	0.166864	0.861111
492	0.0769231	1	1	1	1	1
493	1	0.835	1	1	0.0522577	1
494	0.123792	0.289683	0.208874	0.310606	0.455556	0.261111
495	0.0839518	0.109951	0.0999351	0.188492	0.167374	0.243304
496	0.0015703	0.0122704	0.302632	0.833333	0.00193414	0.416667
497	0.0916667	0.0544828	0.75	0.0809524	0.00351921	0.0678733
498	0.00506673	0.33961	0.00700699	0.566667	0.0163523	0.180098
499	1	0.693711	0.321115	0.204808	0.224286	0.344093
500	0.509076	0.254279	0.285517	0.354149	0.516608	0.34386
501	0.00208993	0.00725336	0.0330357	0.105556	0.335157	0.0919312
502	0.526506	0.892857	0.840909	1	0.0281896	1
503	0.216667	0.121795	0.266667	0.10049	0.0130328	0.108333
504	0.25	0.45	1	0.583333	0.309524	0.11859
505	0.205219	0.258189	0.369345	0.202425	0.446026	0.298609
506	0.00334335	0.100809	0.392857	0.206667	0.0113538	0.205128
507	0.316667	0.638889	0.0313945	0.45379	0.5	0.333333
508	0.00102225	0.00248575	0.175362	0.22619	0.00519726	0.267857
509	0.679167	0.353311	0.148046	0.147561	0.00499637	0.344677
510	0.251644	0.182803	0.466162	0.696825	0.0220219	0.817857
511	1	0.5	1	0.140909	0.0693027	0.140909
512	0.00270247	0.503891	0.272727	0.416667	0.519231	0.416667
513	0.533333	0.506494	0.423372	0.14879	0.655556	0.230556
514	0.052027	0.128968	0.611111	0.171429	0.019295	0.152632
515	0.185897	0.833333	0.5	1	0.0508511	1
516	0.0129167	0.506452	1	0.833333	1	0.833333
517	0.00227918	0.00413023	0.833333	0.0304645	0.111364	0.0595238
518	0.258264	1	0.506849	1	0.114379	1
519	0.0269151	1	0.545455	0.416667	1	0.416667
520	1	0.916667	0.638889	0.0779284	0.916667	0.222222
521	0.133014	0.158983	0.149777	0.329193	0.138362	0.177451
522	0.611111	1	0.833333	0.583333	1	0.583333
523	0.770833	1	0.892857	1	0.00483849	1
524	0.0406307	0.00626216	0.50106	0.512987	0.508264	0.505181
525	0.0946844	0.179167	0.5	0.7	0.0885689	1
526	0.00441272	0.00318914	0.00509238	0.0111393	0.00473719	0.00384074
527	0.0134256	0.535348	0.336915	0.175596	0.615398	0.282515
528	0.809524	0.866667	0.766667	0.667773	1	0.431592
529	0.00972395	0.3951	0.0101829	0.916667	0.0361319	0.916667
530	0.75365	0.751022	1	0.430357	0.650868	0.45119
531	1	1	1	0.416667	0.0818713	0.45
532	0.00318271	0.00464655	0.392857	0.0707196	0.00797789	0.0357599
533	0.00197745	0.00140731	1	0.520408	0.590909	0.528571
534	0.553571	0.553571	0.5	0.777778	0.212261	0.265873
535	0.436632	0.870833	0.819347	0.627183	0.603333	0.686147
536	1	1	1	0.130252	0.541667	0.162338
537	1	1	1	0.5625	0.262658	0.0838816
538	0.00116781	0.532258	0.0209957	1	0.00212323	0.583333
539	0.0136261	0.257874	0.129831	0.216667	0.126447	0.113095
540	1	0.833333	0.833333	0.0578704	0.75	0.078869
541	0.173709	0.204762	0.175084	0.151996	0.388889	0.162202
542	0.00400888	0.50072	0.375	0.833333	0.00133513	0.392857
543	0.203673	0.391667	0.442242	0.344298	0.15051	0.176606
544	0.501159	0.583333	0.7	1	0.501332	1
545	0.506586	0.263841	0.7275	0.310487	0.821429	0.761364
546	0.516393	0.0591919	0.576923	0.0865801	0.5125	0.0475732
547	0.192397	0.265592	0.332143	0.275132	0.336905	0.327083
548	0.625	0.866667	0.916667	0.335441	0.866667	0.526316
549	0.00694797	0.00252499	0.85	0.0122569	0.751567	0.0136399
550	0.590152	0.798611	0.65625	0.554861	0.536552	0.359623
551	0.236111	1	0.0548885	1	0.0423351	1
552	0.558824	0.666667	0.583333	0.0417701	0.75	0.00232076
553	0.691667	0.521509	0.532576	0.174608	0.0192112	0.13451
554	0.00100855	0.00139731	0.0297619	0.0066414	0.00170661	0.00244488
555	0.487522	0.5886	0.42094	0.314315	0.0479914	0.225839
556	0.00224216	0.500991	0.7	1	0.5	0.75
557	0.0679718	0.177142	0.228571	0.0988095	0.168222	0.162222
558	0.410366	0.591071	0.367186	0.207955	0.325555	0.12616
559	0.0567211	0.050947	0.159483	0.121429	0.170558	0.122378
560	1	1	1	1	0.166667	1
561	1	0.668564	1	1	1	0.805556
562	0.126984	0.225	0.416667	0.260753	0.508929	0.104762
563	0.0909091	1	1	1	0.00909091	1
564	1	1	0.633333	1	0.866667	1
565	0.25	1	0.5	0.333333	0.0212766	0.166667
566	0.198623	0.105455	0.479179	0.0743722	0.666965	0.0725411
567	0.132479	1	0.7	0.833333	1	0.833333
568	0.195455	0.685535	0.0269604	0.866667	0.00326833	0.638889
569	0.00993909	0.502151	0.506061	0.666667	0.00192796	0.833333
570	1	0.00383674	1	1	0.255319	1
571	1	1	0.833333	0.132479	0.833333	0.0662055
572	0.197917	0.0679203	1	0.105238	0.588889	0.0552751
573	1	1	0.705128	1	0.436508	0.833333
574	0.06028	0.318939	0.434737	0.779112	0.0613072	0.595631
575	0.101466	0.0655914	0.0524476	0.611111	0.026455	0.293478
576	0.627618	0.188063	0.279915	0.435829	0.016713	0.284709
577	0.110753	0.0669643	0.321429	0.128788	0.12	0.0822581
578	0.0840747	0.781785	0.57312	0.854934	0.288889	0.829003
579	0.514773	0.437834	0.676516	0.14167	0.466913	0.233374
580	0.545833	0.420047	0.821429	0.861111	0.0219733	0.753279
581	0.175002	0.188446	0.400941	0.341064	0.416411	0.211262
582	0.254608	0.191057	0.25	0.0133681	1	0.10101
583	0.325134	0.490184	0.630435	0.277038	0.434566	0.283082
584	0.416667	1	1	1	1	0.366667
585	1	1	0.824242	1	0.772195	1
586	0.966667	0.871111	0.595965	0.966667	0.392929	0.86
587	0.0578704	0.00575955	1	1	0.00141517	1
588	0.00257797	1	1	1	0.416667	1
589	0.276316	1	0.268868	0.416667	0.5	0.366667
590	0.256623	0.282258	0.264493	0.0460784	0.168803	0.037013
591	0.240787	0.00772261	0.1182	0.0634358	0.00998035	0.095371
592	0.212236	0.430484	0.0596742	0.268227	0.0170595	0.132982
593	0.833333	1	0.0404082	1	0.00292488	1
594	0.668532	0.866667	0.705128	0.866667	1	0.533333
595	0.27866	0.667354	0.018737	1	0.0411061	1
596	1	1	0.833333	0.75	0.833333	0.416667
597	0.280416	0.69697	0.187324	0.916667	0.0238755	0.588889
598	0.0062439	0.224082	0.0132341	1	0.0289262	1
599	0.590909	0.576923	0.5	0.416667	0.257576	0.392857
600	0.376501	0.354602	0.629121	0.388393	0.294495	0.23801
601	0.501603	1	0.50625	1	0.00129782	0.833333
602	0.0863545	0.0553476	0.155556	0.0889328	0.101484	0.0787879
603	1	0.75	0.416667	0.625	0.105128	0.7
604	0.0809524	0.116667	0.187075	0.061553	0.0108111	0.0729167
605	0.166667	0.558824	0.0227591	0.527778	0.00498383	0.504926
606	0.00572547	0.0484486	0.0698448	1	0.0410217	1
607	0.00817284	0.0164976	0.45	0.107634	0.00376283	0.138095
608	0.385883	0.50431	0.130962	1	0.0989878	0.638889
609	0.0137333	0.0573639	0.0138123	0.14939	0.00153188	0.154762
610	0.518702	0.669673	0.916667	1	0.692907	1
611	0.502695	0.590909	0.519231	0.833333	0.500679	0.833333
612	0.030725	1	1	1	0.506623	1
613	0.17349	0.758929	0.143487	1	0.0331106	0.679167
614	0.756711	0.764925	1	0.750754	0.854167	0.708333
615	0.674931	0.757576	0.706667	0.297258	1	0.194613
616	1	1	1	1	0.00695581	1
617	0.202799	0.206747	0.510736	0.103518	0.401835	0.0866189
618	0.00312118	0.325	0.183333	0.45	0.0297271	0.5
619	0.00348638	0.7	0.016795	0.383333	0.75	0.444444
620	0.69697	0.345052	0.557576	0.223516	0.916667	0.321256
621	0.00261968	0.0455128	0.0256536	1	0.169643	1
622	1	1	1	0.0611111	0.366667	0.0540936
623	0.0375415	0.0153553	1	0.611111	0.00978804	0.529412
624	0.00124568	0.00109087	0.500685	0.501949	0.00364271	0.0256676
625	0.714286	0.916667	0.684848	0.805556	0.916667	0.755556
626	0.375	0.45	1	0.2	0.0105472	0.00457676
627	0.45881	0.483201	0.356769	0.320905	0.489601	0.212803
628	0.833333	0.833333	1	0.521368	0.638889	0.566667
629	0.3081	0.487302	0.327845	0.282867	0.392022	0.157558
630	0.625	1	0.75	1	0.0958333	1
631	0.833333	0.00985138	0.833333	0.00574188	1	0.00228866
632	0.253371	0.562755	0.428578	0.862516	0.0333627	0.772473
633	0.501852	1	1	1	0.270833	1
634	0.00200255	0.00405896	0.347619	0.791667	0.33692	0.866667
635	0.00140297	0.000913838	0.0144817	0.0630945	0.00225006	0.0460617
636	0.0851319	0.525	0.126761	1	0.0114994	0.833333
637	0.346772	0.558219	0.297173	0.0344046	0.369419	0.0295892
638	1	1	1	0.5	0.166667	0.25
639	1	1	1	0.7	0.833333	0.6
640	0.00823191	0.403541	0.136433	0.209871	0.0802287	0.156678
641	0.00338835	0.169097	1	0.7	0.131511	0.833333
642	0.592593	0.555556	0.112113	0.488889	0.0023499	0.555556
643	0.203407	0.239873	0.558118	0.132864	0.134958	0.0749599
644	0.0910931	0.392857	0.366667	1	0.0725	1
645	0.501114	0.508	0.254808	0.196429	0.0763158	0.146465
646	0.00774291	0.0236674	0.0531496	0.877381	0.00753756	0.656944
647	1	0.058908	1	0.529412	1	0.121739
648	0.848558	0.875791	0.278895	0.958333	0.0498553	1
649	1	1	1	0.366667	0.7	0.366667
650	0.293528	0.547765	0.684369	0.843639	0.429999	0.848709
651	0.558824	0.571429	0.642857	0.0739247	0.1125	0.0645833
652	0.35	0.0186104	0.477656	0.367816	0.00124557	0.514286
653	0.689708	0.718254	0.816667	0.691667	0.636111	0.395833
654	1	0.5	1	1	1	1
655	0.179654	0.833333	0.126984	1	0.031664	0.833333
656	0.0813647	0.0172887	0.916667	0.755556	0.0497787	0.633333
657	0.236111	0.00531324	0.266667	0.0187447	0.0136594	0.00942546
658	0.576679	0.751235	0.482193	0.951923	0.311535	1
659	0.472063	0.497532	0.264515	0.485952	0.510556	0.692619
660	0.252617	0.259823	0.307072	0.578704	0.272731	0.430357
661	0.233333	0.0413165	0.366667	0.0703704	0.101732	0.128788
662	0.462516	0.436305	0.448802	0.40601	0.221292	0.405581
663	0.0369963	0.00853875	0.0467391	0.126984	0.00460587	0.121429
664	0.116667	0.268519	0.833333	0.0607143	0.0341188	0.0651261
665	0.10084	0.500672	0.833333	0.0886243	0.0176928	0.126109
666	1	0.555556	1	0.0818713	0.183333	0.278571
667	0.445312	0.391621	0.357249	0.320635	0.027651	0.420635
668	0.251938	0.504171	0.892857	1	0.0669804	1
669	0.594385	0.56425	0.60575	0.337005	0.845098	0.702402
670	0.177632	0.170455	0.125	0.333333	0.0228742	0.128788
671	0.00173948	0.251451	0.590909	0.576923	0.50076	0.833333
672	0.56041	0.667936	0.464853	0.302778	0.0655906	0.402778
673	0.333333	0.333333	1	0.333333	1	0.25
674	0.722222	0.916667	0.722222	0.335449	0.590038	0.497917
675	0.00511195	0.0290447	0.0403424	0.167049	0.0101143	0.22963
676	0.0218285	0.101297	0.132937	1	0.01662	1
677	0.01353	0.00664479	0.0119457	0.0148159	0.007319	0.0121395
678	0.1	0.00182815	0.0384615	0.5	0.142857	0.5
679	0.00527469	0.042652	0.018109	0.75	0.0235958	0.242857
680	0.244455	0.331447	0.256252	0.0117483	0.499631	0.0574897
681	0.508604	0.78983	0.222697	0.345007	0.847222	0.767262
682	0.1034	0.667785	1	1	0.132468	1
683	0.667565	0.669333	0.7	0.670558	0.668135	0.679825
684	0.388416	0.379167	0.508696	0.146429	0.185892	0.167309
685	0.171717	0.316667	0.053834	0.16816	0.0016087	0.202991
686	0.833333	0.022679	0.590909	0.566667	0.00579419	0.0799031
687	0.501188	0.517857	0.333333	0.75	0.504032	0.75
688	1	0.916667	0.916667	0.533333	0.755556	0.369444
689	0.35527	0.420987	0.337396	0.822202	0.378164	0.777533
690	0.00428877	1	0.0655556	1	0.037323	1
691	0.916667	0.791667	0.703704	0.0893625	1	0.0770116
692	0.0016126	0.110119	0.0172823	1	0.011692	1
693	0.0129549	0.0467736	0.103669	0.334418	0.04506	0.092892
694	0.222811	0.280035	0.580438	0.431949	0.1122	0.101123
695	1	1	1	0.211111	0.583333	0.277778
696	0.0163885	0.359476	0.0960401	0.507407	0.0094709	0.169841
697	0.00413223	0.5	0.5	1	1	0.333333
698	0.0995066	0.41932	0.224301	0.401988	0.00428994	0.257253
699	0.00315514	0.00359306	0.00289878	0.00575992	0.00284655	0.00884137
700	0.755556	0.632479	0.805556	0.262222	0.5	0.149198
701	0.103704	0.508772	1	0.583333	0.0514706	1
702	0.417727	0.656289	0.691667	0.916667	0.458509	0.715278
703	1	1	1	1	0.502994	0.0662055
704	0.289683	0.177036	1	0.356061	0.0117941	0.47619
705	0.00329935	0.00404268	0.791667	0.00685569	0.666667	0.0880952
706	0.504854	0.833333	0.0155168	0.5	0.571429	0.5
707	0.111111	1	1	1	0.333333	0.5
708	0.00331129	0.565901	0.0651159	1	0.0684661	1
709	0.592905	0.6867	0.496036	0.408598	0.00907265	0.410281
710	0.411111	0.466667	0.306349	0.444444	0.123088	0.477778
711	0.203704	1	0.520833	1	0.00237788	1
712	0.0465632	0.0223193	0.00896878	0.104762	0.00526793	0.2
713	0.00664718	0.0135582	0.566667	0.0272366	0.515625	0.258696
714	1	1	0.833333	0.291667	1	0.325
715	0.280556	0.0968916	0.312836	0.104628	0.130606	0.129365
716	0.0244639	0.0511364	0.0244928	0.0622605	0.0538618	0.0486425
717	0.484156	0.586111	0.811508	0.177238	0.57238	0.19434
718	0.133333	0.0153124	0.111905	0.0325225	0.0211646	0.00143303
719	0.279278	0.183436	0.636958	0.00282172	0.445771	0.0193084
720	0.126923	0.833333	1	0.75	1	0.45
721	0.0119226	0.00403777	0.0525004	0.00251476	0.00275136	0.00784709
722	0.085582	0.0202302	0.508575	0.250727	0.036417	0.306111
723	0.250152	0.107812	1	0.131537	1	0.147818
724	0.586023	0.926667	0.483333	0.57037	0.300432	0.338276
725	0.35462	0.353699	0.450896	0.555556	0.052393	1
726	0.182796	0.18254	0.219298	0.833333	0.00668556	0.583333
727	0.668768	0.667606	0.691057	0.465368	0.408621	0.238095
728	0.50157	0.625	0.6	0.571429	0.547619	0.0178623
729	0.666667	0.777778	0.722222	0.69697	0.17834	0.668799
730	0.132222	0.433616	0.209565	0.3761	0.211428	0.136074
731	0.45	0.7	0.155556	0.45	0.238095	0.25
732	0.260321	1	1	1	0.95	0.95
733	0.250752	0.167263	0.0108318	0.00394318	0.0291406	0.0205967
734	0.168056	0.025668	0.183616	1	0.527027	1
735	0.335379	0.235142	0.45	0.755556	0.0116355	0.866667
736	1	1	0.0319976	1	0.00144353	1
737	0.126634	0.255325	0.257437	0.290879	0.251855	0.200093
738	0.416667	1	1	1	0.00440617	1
739	0.854167	0.892857	0.892857	0.328977	1	0.35824
740	0.501152	0.128425	0.75	0.7	0.503953	0.173611
741	0.46688	0.250778	0.564385	0.248468	0.666053	0.519042
742	0.0171629	0.00808216	0.0486066	0.337302	0.00465884	0.319444
743	0.0156863	0.532258	0.260753	0.0153899	0.520408	0.173966
744	0.0363007	0.340909	1	0.833333	0.216667	1
745	0.00284438	0.112346	0.833333	1	0.7	1
746	0.678431	0.669725	0.675758	0.446563	0.408876	0.668841
747	0.00505568	0.416667	0.533333	0.416667	0.507353	0.416667
748	0.501715	0.7	1	1	0.53125	0.0112935
749	0.0152256	0.555556	0.666667	1	0.055303	1
750	0.833333	0.333333	0.520408	0.392857	0.00783147	0.160256
751	0.726411	0.612419	0.603786	0.714839	0.134854	0.699243
752	0.552274	0.572272	0.255564	0.229437	0.295396	0.249227
753	0.559219	1	0.492063	1	0.070752	1
754	0.5	0.547619	0.517544	1	0.511494	1
755	0.215906	0.555556	0.563248	0.385367	0.168664	0.370211
756	0.125	0.0656566	0.0811966	0.00093247	0.625	0.00792646
757	0.866667	1	1	0.4195	0.135387	0.341375
758	0.145833	0.0273529	0.266667	0.169903	0.00120862	0.502632
759	0.0015482	0.000944823	0.0341283	0.00945218	0.00310562	0.0034418
760	0.501245	0.500725	0.509091	1	0.0349224	0.75
761	0.0697514	0.281944	0.21395	0.766667	0.00428464	0.319444
762	0.66862	0.571181	0.809524	0.0589376	1	0.099504
763	0.518182	0.611111	0.513889	0.590909	0.0634183	0.611111
764	0.667537	0.345593	1	0.0117878	1	0.0578644
765	0.666667	0.50303	1	0.5	0.321429	0.325
766	0.131993	0.545455	0.145833	1	0.137195	0.416667
767	0.286502	0.202912	0.8875	0.0482202	1	0.0579182
768	0.501103	0.170238	0.583333	0.107955	0.0103152	0.047032
769	0.00332128	0.001005	1	0.75	0.0561224	0.267241
770	1	1	1	0.642857	1	0.666667
771	0.187218	0.17339	0.39547	0.12987	0.207022	0.114881
772	0.251715	0.255828	0.255188	0.412395	0.127987	0.265892
773	0.0469931	0.0134399	0.027368	0.0243744	0.0452862	0.026602
774	0.00198985	0.00636545	0.00786396	0.413849	0.0218412	0.141754
775	1	0.916667	1	1	1	0.916667
776	0.0473219	0.0220888	0.0616292	0.335784	0.446266	0.355839
777	0.690139	0.0240962	0.804167	0.0175965	0.761111	0.0110082
778	0.00161628	0.00730402	1	0.267857	0.125756	0.095098
779	0.0105748	0.00854437	0.0116829	0.0908693	0.00878335	0.105644
780	1	0.503135	1	0.529412	0.172996	0.1
781	0.375	0.340278	0.022523	0.0965948	0.0940298	0.0895071
782	0.251279	0.168122	0.5	0.183333	0.135714	0.0884615
783	0.278571	0.415675	0.26312	0.156692	0.127765	0.149515
784	1	1	1	0.111111	1	0.0104167
785	0.00182123	0.00452092	0.52381	0.375	0.501992	0.236111
786	0.00371708	0.0014827	0.254902	0.642857	0.0117925	0.552632
787	0.383368	0.423861	0.349206	0.588889	0.210069	0.527778
788	0.916667	1	1	0.447619	0.729167	0.511905
789	0.071256	0.121429	0.144608	0.116883	0.00665266	0.0694118
790	0.490842	1	0.966667	1	0.911111	1
791	0.563048	0.5	1	0.317206	0.434295	0.172416
792	0.503155	0.00650573	0.127618	0.250621	0.00366746	0.501259
793	0.071256	1	0.583333	0.500669	0.7	0.251845
794	0.00559572	0.0170999	0.104167	0.833333	0.00710262	0.0546099
795	0.0345596	0.101054	0.114286	0.521739	0.00993479	0.501637
796	0.642857	0.625	1	0.500625	1	0.505556
797	0.833333	0.500815	0.293478	0.7	0.505076	0.666667
798	0.142241	0.0139867	0.24359	0.75	0.168763	0.833333
799	0.326388	0.143639	0.3629	0.268088	0.418036	0.259217
800	0.375733	0.678431	0.189458	1	0.158021	1
801	0.666667	0.666667	0.833333	0.833333	0.251342	0.666667
802	0.449195	0.513192	0.23457	0.375925	0.270996	0.636882
803	0.00540183	0.00129756	0.00203519	0.000977256	0.00203421	0.000904061
804	0.148113	0.314985	0.385825	0.242761	0.40276	0.0914394
805	0.459276	0.752605	0.880952	1	0.536882	0.632226
806	0.291667	0.333333	0.5	0.527778	0.7	0.512987
807	0.40594	0.751596	0.400619	0.975	0.523639	1
808	0.110647	0.363805	0.33778	0.002239	0.334483	0.00154852
809	0.00181818	0.00675676	1	0.333333	0.00191205	0.166667
810	0.175841	0.833333	0.28125	0.375	0.0430291	0.340909
811	0.361111	1	0.0640552	0.666667	0.00662668	0.833333
812	0.136905	0.501297	0.172917	0.555556	0.0148866	0.211111
813	0.752717	1	0.95	1	0.761494	1
814	0.1276	0.178544	0.141367	0.147036	0.171461	0.307044
815	0.135857	0.51514	0.825397	0.5	0.152962	0.389394
816	0.0739943	0.254525	0.0020566	0.7	0.00721668	0.325
817	0.60592	0.507474	0.585072	0.519286	0.481061	0.768333
818	0.0279956	0.866667	0.642857	0.866667	0.128934	0.866667
819	0.0277621	1	1	0.625	1	0.392857
820	0.0232729	0.438989	0.257285	0.415156	0.0224165	0.460444
821	0.502786	0.505076	0.833333	0.253546	1	0.505376
822	0.246266	0.153197	0.714286	0.00289841	0.667294	0.0524713
823	0.25092	0.00906103	0.142157	0.7	0.00241565	0.510101
824	0.0523202	0.170498	0.7	0.518868	0.0426136	0.507246
825	0.460317	0.420635	0.703704	0.210606	0.5	0.132756
826	1	1	1	1	0.916667	1
827	0.0227973	0.291667	0.508696	0.00154834	0.512821	0.0203534
828	0.188889	0.268519	0.234444	0.352814	0.213486	0.305556
829	0.00210615	0.102985	0.416667	0.5	0.00908433	0.75
830	0.135088	0.0400073	0.28004	0.0403846	0.40304	0.0235447
831	0.00997818	0.262692	0.688462	0.430357	0.516667	0.430357
832	0.0166477	0.00183373	0.392454	0.56875	0.258502	0.450159
833	0.00761905	1	0.576923	1	0.00892982	1
834	0.0655869	0.257114	0.502706	0.285596	0.5098	0.276401
835	0.25	0.333333	1	0.0153846	0.05	0.00285714
836	0.283529	0.0857467	0.138533	0.298993	0.00365256	0.771739
837	0.0417444	0.535354	0.571429	0.682796	0.0117375	0.916667
838	1	1	0.916667	1	1	0.866667
839	0.667545	0.667345	0.342342	0.916667	0.00300673	0.805556
840	0.666667	0.291667	0.766667	0.0153701	1	0.0646903
841	1	1	1	1	0.00686201	1
842	0.634655	0.683047	0.43637	0.616071	0.176308	0.602849
843	0.503071	0.262451	0.752618	0.265956	0.41884	0.265021
844	0.473024	0.357812	0.875	0.516354	1	0.518424
845	0.414496	0.8875	0.875	0.804167	0.428221	0.770833
846	0.004914	0.666667	0.833333	1	0.545455	0.583333
847	0.0474914	0.304533	0.147508	0.207139	0.0388028	0.194131
848	0.00169341	0.00917183	0.0190162	0.583333	0.00916463	0.266667
849	0.0528126	0.456101	0.235027	0.722727	0.007369	0.655128
850	0.315416	0.572233	0.336021	0.149804	0.38322	0.223728
851	0.158529	0.252845	0.556123	0.689671	0.406792	0.72803
852	0.00699761	0.00586744	0.493889	0.0286195	0.584038	0.0235352
853	0.322305	0.657641	0.1902	0.576667	0.014469	0.335154
854	0.510931	0.184725	0.332924	0.641667	0.00889615	0.65
855	0.655556	0.568543	0.478836	0.833333	0.299054	0.755556
856	1	0.801326	0.644364	0.500952	0.546917	0.759524
857	0.0564103	0.534483	0.0757576	1	0.0340201	1
858	0.0963203	1	0.695238	1	0.042912	1
859	0.501773	0.666667	0.833333	1	0.510989	1
860	0.338267	0.126703	0.207852	0.171937	0.455677	0.18208
861	0.00165959	0.00088705	0.000888287	0.000890409	0.00132344	0.00100873
862	1	0.33813	1	0.916667	0.25135	0.397081
863	0.411111	1	0.638889	1	0.00823865	1
864	0.116822	0.437975	0.0464877	0.0187423	0.229213	0.43642
865	1	1	1	0.833333	1	1
866	0.805556	0.556848	0.712121	0.866667	0.75	0.866667
867	0.608187	0.162501	0.68254	0.0740704	0.467945	0.0743191
868	0.00129335	0.000916723	0.583333	0.583333	1	0.583333
869	0.0244843	0.502667	0.502079	0.00130962	0.666667	0.0151866
870	0.0166093	0.00201885	0.0149295	0.0177696	0.00601743	0.0208157
871	0.00545469	0.0179927	1	0.833333	0.75	0.833333
872	0.003388	0.5625	1	1	0.583333	0.583333
873	0.494549	0.511844	0.340774	1	0.0317247	0.761111
874	0.666667	1	1	1	0.0264808	1
875	0.512213	0.61534	0.861111	0.568254	0.567251	0.568254
876	0.12698	0.00304218	0.118868	0.0169527	0.0179365	0.011977
877	0.45	0.392857	0.833333	0.75	0.0686728	0.833333
878	0.0104832	0.0323249	0.141111	0.468835	0.0056392	0.470238
879	0.5	0.5	0.35	0.291667	0.00103802	0.291667
880	1	0.500724	1	0.168703	1	0.0591919
881	0.629167	0.544444	0.493803	0.0802133	0.50909	0.122332
882	0.0352405	0.0392108	0.291667	1	0.0640674	1
883	0.6	1	0.50289	0.75	0.525	0.75
884	0.7	0.00124048	0.590909	1	0.502604	1
885	0.0191491	0.166667	0.54	0.0105808	0.833333	0.0159373
886	1	1	1	0.590909	1	0.506757
887	0.501506	0.502326	1	0.7	0.576923	0.291667
888	0.5	0.5	0.2	0.5	0.00952381	0.5
889	0.422222	0.447619	0.220588	0.0897397	0.445238	0.0285217
890	0.353802	0.407754	0.336806	0.148284	0.295212	0.168056
891	0.519231	0.506173	0.666667	0.75	1	0.75
892	0.503623	0.502262	0.507692	0.333333	0.519231	0.183333
893	0.564405	0.335668	0.833333	0.866667	0.668671	0.833333
894	0.0842073	0.0439668	0.162557	0.217063	0.0537961	0.279202
895	0.666667	0.566667	0.611111	1	0.109009	0.333333
896	0.629782	0.564318	0.44455	0.813769	0.0170253	0.662611
897	0.29	0.50073	0.125	0.512658	0.392857	0.138889
898	0.329147	0.369849	0.011584	0.8875	0.0173141	0.804167
899	0.00144998	0.00184912	0.611111	0.7	0.0514006	0.510204
900	0.486083	0.391702	0.185435	0.798611	0.272474	0.7875
901	0.666667	0.525641	1	0.139085	0.500957	0.00208874
902	0.7	1	0.154762	1	0.5	0.833333
903	1	1	1	0.583333	0.583333	0.392857
904	0.833333	1	1	1	1	1
905	0.7	1	0.7	1	0.503096	1
906	0.282258	1	0.157258	1	0.509259	0.416667
907	0.00236603	0.0129606	0.866667	0.833333	0.0194838	0.666667
908	0.097619	0.118056	0.514925	0.113095	0.125	0.0871212
909	0.505495	0.00945904	1	0.210145	1	0.183824
910	0.25667	0.0453927	0.43648	0.269089	0.467262	0.428571
911	1	1	0.166667	1	0.0294349	0.5
912	0.176989	0.75	0.668382	1	0.338776	1
913	0.0422467	0.0865326	0.2875	0.0692005	0.2425	0.204634
914	0.341071	0.022955	0.458333	0.328438	0.00508075	0.285444
915	0.684211	0.755556	0.638889	0.916667	0.916667	1
916	1	0.916667	1	1	1	1
917	0.416667	0.325	0.583333	0.114379	0.7	0.293478
918	0.68892	0.521079	0.557777	0.739141	0.0126624	0.776579
919	0.477679	0.430383	0.103997	0.328472	0.164556	0.370238
920	0.7725	0.293766	0.942857	0.414019	0.0525216	0.0910918
921	0.251866	0.033367	0.254444	0.00485003	0.502342	0.0469361
922	0.00454458	0.00465572	0.25	0.75	0.00231601	0.361111
923	0.00113929	0.00194741	0.0138278	1	0.004245	0.583333
924	0.516949	0.00130209	0.512346	0.00294983	1	0.0642606
925	1	0.504016	1	1	0.340909	1
926	0.0252782	0.00464922	0.215909	0.0464286	0.0112179	0.0809524
927	0.0260417	0.0052405	0.266667	0.0514556	0.00245	0.050641
928	0.568214	0.341667	0.677305	0.133138	0.431808	0.205195
929	1	0.691667	0.2625	0.087269	0.861111	0.157244
930	0.0723632	0.251018	0.305556	0.361111	0.0336366	0.75
931	0.0174094	0.528571	0.179167	0.416667	0.75	0.116883
932	0.0237009	0.289272	0.722222	0.217664	0.205556	0.196296
933	0.502045	0.52381	0.611111	0.45	0.333333	0.75
934	0.944444	0.729167	0.883333	0.348718	0.231302	0.237857
935	0.356676	0.434039	0.531628	0.285507	0.384116	0.246933
936	0.333333	0.45	0.583333	0.196429	0.0126611	0.142157
937	0.569444	0.667536	0.39418	0.0232946	0.354645	0.0419071
938	1	1	1	0.145455	0.558824	0.0261216
939	0.271623	0.750858	0.0641502	0.295438	0.00934846	0.726923
940	0.74359	0.5	0.209821	0.7	0.163901	0.277778
941	1	0.7	0.416667	0.501647	0.75	0.514286
942	1	0.698925	0.39272	0.420635	0.462302	0.638889
943	0.00309612	0.130415	0.698413	0.00933153	0.916667	0.075625
944	0.416667	0.416667	0.583333	0.7	1	1
945	0.00239402	0.514925	0.170455	0.1625	0.0074269	0.10989
946	0.685714	0.696825	0.447222	0.659774	0.79619	0.602614
947	1	1	0.525	1	0.107407	1
948	0.833333	0.75	1	0.366667	0.5	0.333333
949	0.848817	0.860281	0.75947	0.986111	0.861508	0.833879
950	0.833333	1	0.642857	1	0.010705	1
951	0.283333	0.733333	0.205939	0.250847	0.00248317	0.471384
952	0.0110486	0.501111	0.117816	0.6	0.0755556	0.525641
953	0.0176247	0.259846	0.537535	0.282064	0.789286	0.311448
954	0.278566	0.251408	0.684848	0.141705	0.107834	0.118537
955	0.295455	1	0.0124477	0.583333	0.00375329	0.416667
956	0.105225	0.761205	0.560526	0.286919	0.269083	0.209711
957	0.00730334	0.0633651	0.112376	0.0641584	0.00604806	0.137911
958	0.416667	0.390687	0.142354	0.44	0.0323887	0.7
959	0.942857	0.801022	0.966667	0.434444	1	0.40933
960	0.54121	0.661225	0.731217	0.926211	0.149133	0.921434
961	0.279708	0.517544	0.916667	0.506667	0.669841	0.433939
962	0.00268817	1	1	1	0.333333	1
963	0.165873	0.0192307	0.0141288	0.555556	0.0362987	0.377778
964	0.16779	0.25161	0.507937	0.75	0.210145	0.666667
965	0.502404	1	0.533333	1	0.510204	1
966	0.377512	1	0.833333	0.169848	0.809524	0.37242
967	0.117138	1	1	0.722222	0.0260619	0.633333
968	0.251656	0.503891	0.126812	0.555556	0.254673	0.545455
969	1	1	1	0.277778	0.267241	0.154762
970	0.366667	1	0.0364137	0.5	0.00129912	0.75
971	0.805556	0.866667	0.805556	1	0.638889	1
972	0.00735595	0.102062	0.0182059	0.541667	0.00510216	0.287037
973	0.615591	0.570076	0.338591	0.684524	0.0389145	0.636111
974	0.00178535	0.0119542	0.0413127	0.506993	0.00166791	0.252653
975	0.7	0.576923	0.583333	0.326923	0.19697	0.0833333
976	0.056968	0.50135	1	0.642857	0.576923	0.392857
977	1	1	0.833333	0.429755	1	0.414085
978	0.252587	0.0884725	0.22601	0.0848409	0.00399031	0.0848661
979	0.675714	0.876923	0.357828	1	0.60505	1
980	0.674359	0.672878	0.866667	0.60101	0.916667	0.488889
981	0.503356	0.505952	0.0356518	0.00150653	0.525	0.00446873
982	0.00222231	0.00338752	0.171839	0.048178	0.33739	0.175087
983	0.00249675	0.00351849	0.130252	0.284483	0.115132	0.181818
984	1	0.611111	0.257937	1	0.250656	1
985	0.0437229	0.500677	1	0.504902	1	0.256061
986	1	1	0.833333	1	1	1
987	0.0921569	0.277778	0.833333	0.7	0.101992	0.167507
988	0.5	1	0.25	1	0.166667	0.0714286
989	0.049968	0.677083	0.384091	1	0.0112841	0.916667
990	1	1	1	1	0.53125	0.416667
991	0.188728	0.139741	0.391616	0.616195	0.514232	0.453264
992	0.2	0.0188679	0.0909091	0.0833333	0.0909091	0.00558659
993	0.104484	0.583333	0.0918367	0.366667	0.016553	0.416667
994	0.364391	0.805556	0.410256	0.361111	0.26602	0.555556
995	0.0628999	0.339352	0.124179	0.855556	0.307271	0.656944
996	0.642857	0.75	0.508403	0.00155213	1	0.00441204
997	0.0912698	0.0423779	0.0972222	0.0930736	0.00797758	0.212121
998	0.118056	0.162338	0.505263	0.0825	0.0538579	0.0580808
999	0.583333	0.5	0.416667	1	0.0153239	1
1000	0.145833	0.833333	0.145	0.416667	0.502283	0.75
1001	0.501751	0.527778	1	0.7	1	0.7
1002	0.678571	0.875	0.6875	0.733333	0.0232589	0.472222
1003	1	1	0.153409	0.0704809	0.666667	0.145455
1004	0.358159	0.145089	0.517992	0.519097	0.245833	0.608824
1005	0.0437229	0.666667	0.833333	1	1	1
1006	0.0123921	0.383018	0.634921	0.816667	0.0897851	0.792857
1007	0.533333	0.75	1	0.506135	1	0.416667
1008	0.105632	0.216609	0.0403396	0.205357	0.189515	0.308333
1009	0.00399168	0.00178678	0.106329	0.097032	0.00618923	0.321429
1010	0.0446701	0.0102678	0.0604722	0.0170019	0.0112868	0.00837962
1011	0.526228	0.647211	0.353677	0.587403	0.151119	0.77619
1012	0.355837	0.966667	0.563066	1	0.769174	1
1013	1	0.340909	0.45	0.00407002	1	0.103175
1014	0.389865	0.104749	0.0976496	0.215741	0.0955133	0.275794
1015	0.501835	0.00251511	0.503953	0.416667	0.500853	1
1016	0.00424502	0.100842	0.0472222	0.571429	0.013167	0.146465
1017	0.50107	0.0107716	0.510753	0.0437989	0.0214715	0.0365705
1018	0.503145	0.532258	0.0595238	0.326923	0.158333	0.566667
1019	0.502667	1	0.5	0.366667	0.537037	0.266667
1020	0.416667	0.833333	0.583333	0.325	0.527027	0.325
1021	0.0093855	0.00725677	0.477778	0.356153	0.588889	0.470862
1022	0.107955	0.115625	0.523256	0.583333	0.0150248	0.5
1023	0.802119	0.641035	0.902857	0.926667	0.734242	0.926667
1024	0.300884	0.304805	1	0.00333686	1	0.0884615
1025	0.00268591	1	1	1	0.833333	0.416667
1026	1	0.756536	1	1	0.691598	1
1027	0.00233187	0.503436	1	1	0.185897	1
1028	1	1	1	1	1	1
1029	0.00487647	0.00136587	1	0.00725525	0.375516	0.0019757
1030	1	1	1	1	1	1
1031	0.348157	0.441011	0.22652	0.351618	0.00657215	0.35405
1032	0.757576	0.400517	0.562698	0.805556	0.755556	0.805556
1033	0.325	0.257576	0.366667	0.529412	0.416667	0.515152
1034	0.122222	0.168014	1	1	0.00579406	0.00572751
1035	0.259091	0.75	0.5	0.547619	0.087822	0.511494
1036	0.311642	0.512804	0.5825	0.590256	0.38937	0.470833
1037	0.182333	0.01217	0.67381	0.256467	0.0209144	0.254689
1038	0.638889	0.472222	0.608187	0.0855638	0.0172566	0.0985736
1039	0.752049	0.759009	0.69375	0.854167	0.0653016	0.732143
1040	0.00257534	0.0266486	0.127778	0.833333	0.0110584	0.833333
1041	0.409174	0.367261	0.677305	0.115097	0.671667	0.112803
1042	0.026124	0.301706	0.281378	0.273756	0.00529148	0.132105
1043	0.485838	0.75957	0.130904	0.179071	0.465009	0.17676
1044	0.684524	0.605655	0.804167	1	0.00228363	1
1045	0.583333	1	0.833333	1	0.266667	0.5
1046	0.501572	0.0632893	1	0.515152	1	0.125797
1047	0.348215	0.450794	1	0.308475	0.916667	0.302778
1048	0.0514888	0.0505051	0.6	0.0550725	0.0884615	0.0844828
1049	0.0373864	0.366667	0.100877	0.154762	0.0844607	0.196429
1050	1	1	0.75	0.545455	0.642857	0.205128
1051	0.167778	0.508475	0.029907	0.75	0.0831933	1
1052	0.866667	0.667266	0.805556	0.382309	1	0.533333
1053	0.175397	0.00260175	0.755556	0.490741	0.0958995	0.340741
1054	0.423067	0.348179	0.875	0.816667	0.608333	0.439483
1055	0.00218354	0.00978221	1	0.0010935	1	0.0257898
1056	0.702381	0.626984	0.7	0.712121	0.424242	0.714286
1057	0.0654176	0.116873	0.0700055	0.148504	0.313158	0.123843
1058	0.687241	0.423088	0.380313	0.419306	0.00460556	0.385623
1059	0.512048	0.50237	0.611111	1	0.552632	1
1060	0.366667	1	0.541667	0.0424448	0.00117713	0.00472938
1061	0.106949	0.329659	0.637365	0.210339	0.510065	0.237327
1062	0.0595238	0.238095	0.196429	1	0.00247838	1
1063	0.0318182	0.057404	0.7	0.666667	0.000980054	0.5
1064	0.590909	1	0.0958333	1	0.00154013	1
1065	1	0.5	1	0.2	0.0769231	0.0238095
1066	0.103279	0.171795	0.520408	0.552632	0.502101	0.545455
1067	0.275641	0.416667	0.75	0.35	0.3	0.375
1068	0.625	0.566667	0.534483	0.0284178	0.547619	0.0148724
1069	0.867816	0.447774	0.528175	0.514887	0.026798	0.34707
1070	0.583333	1	1	1	0.833333	1
1071	0.427322	0.401715	0.205095	0.287762	0.429221	0.289359
1072	0.00754487	0.0598854	0.0165865	0.501143	0.00479287	0.501984
1073	0.386001	0.337426	0.833333	0.916667	0.557214	0.777778
1074	0.0064373	0.00878131	0.00546697	0.0112594	0.021368	0.032886
1075	0.335591	0.305556	0.866667	0.195129	0.698413	0.1662
1076	0.00279426	0.0619048	1	1	0.642857	1
1077	1	0.0217391	1	1	0.5	0.5
1078	0.272727	0.0257114	0.277778	1	0.0167099	1
1079	0.333333	0.530303	0.0142886	0.266667	0.00172422	0.291667
1080	0.0612764	0.141521	0.2417	0.757576	0.0184889	0.626984
1081	0.10109	0.204373	0.655714	0.692105	0.605994	0.539842
1082	0.503224	0.255383	0.752941	0.270005	0.502411	0.265767
1083	0.6	0.590909	1	0.543478	0.545455	0.54
1084	0.674667	0.566667	0.698413	0.712121	0.625	0.714286
1085	0.177305	0.500597	0.525641	0.0561845	0.7	0.125797
1086	0.0182059	0.251256	0.0280603	1	0.00156667	1
1087	0.523256	0.504608	0.361111	0.833333	0.00490648	0.366667
1088	1	0.505051	0.509901	0.141667	0.00157016	0.128257
1089	0.00378873	0.0556298	0.777778	0.716667	0.281425	0.660714
1090	0.501264	0.513333	0.75	0.7	0.507194	0.7
1091	0.0227769	0.0258002	0.299824	0.0366464	0.127203	0.0274054
1092	0.0653136	0.769958	0.182367	0.90352	0.0095085	0.941919
1093	0.511905	1	1	1	1	0.583333
1094	0.722222	0.588889	0.278571	0.638889	0.212121	0.533333
1095	1	1	1	0.7	0.510101	0.242857
1096	0.7	0.508264	0.291667	0.833333	0.0884095	0.833333
1097	0.642857	0.0964912	0.25	0.1625	0.0859788	0.0900383
1098	0.277236	0.426541	0.258028	0.22205	0.0638147	0.173581
1099	0.00717668	0.0650794	0.416667	0.52	0.0748663	0.508197
1100	0.00187694	0.171986	0.276316	1	0.0892857	1
1101	0.671743	0.716667	0.288889	0.539683	0.216988	0.539683
1102	0.416328	0.40964	0.697286	0.125856	0.215913	0.142945
1103	0.00181798	0.0203538	0.00614556	0.00290404	0.00224386	0.0155349
1104	0.00427372	0.506061	0.547619	1	0.503049	1
1105	0.252622	0.254123	0.328969	0.397008	0.376839	0.188976
1106	1	1	1	0.833333	1	0.375
1107	0.349537	0.0336825	0.107412	0.00808361	0.916667	0.15
1108	1	0.352527	0.916667	0.0719449	0.00312475	0.0307276
1109	0.0590605	0.123492	1	0.158225	0.00450505	0.090873
1110	0.589296	0.0995208	0.551484	0.571103	0.0217844	0.52424
1111	0.414379	1	0.8875	1	0.307376	1
1112	0.00390326	0.00813557	0.0489174	0.0150792	0.0227844	0.0309346
1113	0.208484	0.510268	0.492672	0.858333	0.0399651	0.885
1114	0.0327381	0.0620301	0.211111	0.291667	0.00558912	0.183333
1115	0.0337582	0.0348814	0.0221039	0.182355	0.00462398	0.218238
1116	0.605397	0.619286	0.843333	0.692619	0.370916	0.592619
1117	1	1	0.666667	0.0717703	0.0231283	0.133929
1118	1	0.129255	0.866667	0.441558	0.916667	0.693694
1119	0.251314	0.250648	0.522727	0.54	0.125814	0.505435
1120	0.0104097	0.424364	0.446342	0.520464	0.0925851	0.502618
1121	0.122036	0.612541	0.29171	0.1141	0.288811	0.230948
1122	0.148352	0.0012679	0.5	1	0.196429	0.140909
1123	0.45	0.833333	0.5	0.333333	0.269231	0.366667
1124	0.100758	0.666667	0.0175644	0.666667	0.00337045	0.266667
1125	0.366667	0.291667	0.5	0.45	0.642857	0.833333
1126	0.0635081	0.01809	0.416667	0.00730381	0.545455	0.00658228
1127	0.140741	0.350738	0.0337648	1	0.00960604	1
1128	0.678571	0.00958387	0.341274	0.0366764	0.334869	0.0283923
1129	0.00208395	0.0359719	1	1	0.500736	1
1130	0.0273969	0.254587	0.263514	0.35	0.503333	0.195238
1131	0.234013	0.284489	0.916667	0.387302	0.390397	0.0818956
1132	0.00583352	0.0195353	0.628559	0.384818	0.193316	0.256885
1133	0.574037	0.397783	0.305554	0.518844	0.219162	0.159084
1134	0.501546	0.501637	0.172878	0.155556	0.504587	0.176923
1135	0.944444	0.627778	0.589444	0.229196	0.0604066	0.209153
1136	0.36027	0.966667	0.49144	1	0.712745	1
1137	0.105159	0.320635	0.306944	0.538462	0.0047122	0.175926
1138	0.366667	1	0.45	0.325	0.5	0.22619
1139	0.370726	0.352966	0.337199	0.27837	0.0186727	0.207003
1140	0.567619	0.902857	0.285426	0.539394	0.0334809	0.391644
1141	0.00658842	0.0795932	0.113701	0.225898	0.096489	0.171813
1142	0.00284919	0.00286299	0.0251653	0.0112838	0.0857168	0.00533361
1143	0.00694901	0.0166184	0.416667	0.292063	0.632479	0.365079
1144	0.0113473	0.556606	1	0.833333	0.429235	0.553571
1145	0.0360313	0.0882701	0.0205048	0.203241	0.0372802	0.220862
1146	0.0144318	0.0184524	0.179167	0.326923	0.00282336	0.105128
1147	0.00338836	0.294653	0.0458481	0.265217	0.0120467	0.252198
1148	0.61396	0.642201	0.916667	0.819347	0.602986	0.842593
1149	0.916667	0.44381	0.732955	0.767857	0.0233504	0.95
1150	0.277778	0.126855	0.297619	1	0.00887041	1
1151	0.0550387	0.208492	0.223131	0.0297014	0.170599	0.0162828
1152	0.00374014	1	0.833333	1	1	1
1153	0.628211	0.013628	0.296942	0.164925	0.452683	0.368737
1154	0.830159	0.417677	0.30427	0.112366	0.420122	0.123607
1155	0.100282	0.0172673	0.366667	0.625	0.00278818	0.583333
1156	0.264503	0.28743	0.201751	0.736111	0.202257	0.761111
1157	0.0153388	0.506849	0.75	0.833333	0.583333	0.833333
1158	0.0165167	0.0227436	0.00754766	0.214931	0.00418588	0.201786
1159	0.0446314	0.339539	1	0.633333	0.791667	0.25
1160	1	0.0909091	1	1	1	1
1161	0.7	1	0.625	1	0.833333	1
1162	0.583333	0.75	0.180556	0.642857	0.507519	0.257576
1163	1	1	1	0.583333	0.833333	0.366667
1164	1	0.128508	0.916667	0.0387474	0.591667	0.0429787
1165	0.101732	0.552632	0.197917	0.0686937	0.0932343	0.111111
1166	0.197619	0.288889	0.0139745	0.0826107	0.0271548	0.123377
1167	0.00192678	0.0120482	1	1	0.333333	1
1168	0.583333	1	1	1	0.265873	1
1169	0.0355603	0.0214286	0.532258	1	0.0342359	1
1170	0.729524	0.523377	0.447619	0.512063	0.390657	0.476825
1171	0.0804831	0.766667	0.0555821	0.916667	0.00704148	0.766667
1172	0.916667	0.866667	0.916667	0.678431	0.023369	0.345155
1173	0.605386	0.688471	0.770833	0.390523	0.439506	0.0895028
1174	0.557572	0.712121	0.833333	0.302778	0.537037	0.261905
1175	0.0145407	0.00680766	1	0.502304	0.833333	0.507752
1176	0.366667	1	0.0511905	1	0.0107891	1
1177	0.0972946	0.234053	0.61417	0.966667	0.00602635	0.81
1178	0.00265749	0.00297421	0.75	0.320153	0.503625	0.576149
1179	0.0893473	0.7	0.0206382	1	0.00355915	1
1180	0.375	0.211111	1	0.0833333	1	0.0378788
1181	0.0309816	0.077381	0.0409159	0.163462	0.0075901	0.135714
1182	0.162321	0.00412235	0.117837	0.203634	0.0251708	0.214505
1183	1	1	1	0.252398	1	0.0409091
1184	0.00247391	0.6	0.042328	1	0.251094	1
1185	0.833333	0.833333	0.75	0.500618	0.642857	0.251274
1186	0.0321637	0.262658	0.526316	1	0.833333	1
1187	0.303885	0.757407	0.95	0.830357	0.00744711	0.607143
1188	0.501271	0.501736	0.666667	0.75	0.506098	0.533333
1189	0.667565	0.393889	0.113617	0.302778	0.0219795	0.365079
1190	1	1	0.571429	1	0.266667	0.583333
1191	0.501025	0.522222	0.642857	0.833333	0.264493	0.833333
1192	0.0232558	0.00243902	0.0020284	0.00649351	0.0357143	0.00143266
1193	0.336376	0.117063	0.0604732	0.193452	0.0647848	0.0981481
1194	0.0563834	0.501005	0.525641	0.366667	0.167465	0.5
1195	0.0725941	0.0803571	1	1	0.0153323	1
1196	0.416667	0.178862	0.416667	0.0739348	0.0838816	0.14
1197	0.174936	0.338227	0.916667	0.587302	0.0299131	0.642857
1198	0.170959	0.366667	0.583333	0.642857	0.125629	0.196429
1199	0.496744	0.771825	0.635979	0.627183	0.582613	0.713294
1200	1	1	0.611111	1	1	1
1201	0.00202474	0.0152746	0.0583333	0.0692641	0.00367052	0.133333
1202	1	0.821739	0.858333	0.596825	0.966667	0.811111
1203	0.52439	0.833333	0.515625	0.7	0.253745	0.666667
1204	0.583333	0.583333	0.252469	0.00143889	0.833333	0.166667
1205	0.00438689	0.00316398	0.00283515	0.00100167	0.00615524	0.000918343
1206	0.00455456	0.021405	0.502027	0.718254	0.0586032	0.698052
1207	0.211038	0.421207	0.0604365	0.544716	0.135539	0.650723
1208	0.809524	0.642857	0.7	0.278298	0.477778	0.398063
1209	0.0300587	0.132853	0.2654	0.670833	0.136689	0.666667
1210	0.503521	0.509346	1	0.571429	1	0.75
1211	0.0794118	0.0781853	1	0.53125	0.172515	0.00649911
1212	0.308824	0.583333	0.527778	0.0697115	0.126311	0.07125
1213	0.833333	0.583333	0.583333	0.325	0.130952	0.45
1214	0.551218	0.360882	0.511264	0.195535	0.565294	0.206725
1215	0.00448328	0.00304265	0.0034314	0.00783774	0.00859876	0.00931129
1216	0.12439	0.0157443	0.530303	0.504785	0.00487373	0.503937
1217	0.501357	0.500692	0.543478	0.392857	0.276316	0.257246
1218	0.0021978	0.00746269	1	0.111111	0.027027	0.0909091
1219	0.502387	0.833333	0.7	1	1	1
1220	0.555556	1	0.372319	0.369444	0.00140478	0.275794
1221	0.0219557	0.00295381	0.392857	0.45	0.167598	0.45
1222	1	0.472222	0.625	0.0307302	0.466184	0.032019
1223	1	1	1	1	0.52439	1
1224	0.0034754	1	0.833333	0.257576	0.533333	0.277778
1225	0.167923	0.501019	0.326923	1	0.0288278	1
1226	0.606996	0.668837	0.571842	0.597757	0.381111	0.387458
1227	0.551401	0.4625	0.574797	0.33768	0.52142	0.1892
1228	0.251529	0.504032	0.566667	0.55	0.503135	0.555556
1229	0.004468	0.0530871	0.0696658	0.0526272	0.00338525	0.0690343
1230	0.590909	0.450886	0.136131	0.00242676	0.611111	0.084707
1231	0.562963	0.484127	0.304805	0.408333	0.293651	0.407032
1232	0.174242	0.00615855	1	0.0763889	0.501605	0.0534364
1233	1	1	1	1	0.5	1
1234	1	0.833333	1	0.473077	0.528571	0.587302
1235	0.00217226	0.12406	0.114583	0.194444	0.00513293	0.196429
1236	0.00974026	0.503731	0.833333	0.666667	0.576923	0.291667
1237	0.670398	0.916667	0.670588	1	0.672619	0.916667
1238	0.0018788	0.00164411	0.505291	0.500931	0.00257364	0.00879014
1239	0.798611	1	0.816667	0.778409	0.41163	1
1240	0.510101	0.75	0.75	0.833333	0.501284	0.291667
1241	0.206667	0.833333	0.7	1	0.521739	1
1242	1	1	1	1	1	1
1243	0.695238	0.334213	0.199329	1	0.169491	1
1244	0.0834508	0.942857	0.645037	1	0.0474561	1
1245	0.00374545	0.642857	1	0.1625	0.3	0.208333
1246	0.666667	0.833333	0.416667	0.295455	0.172619	0.137037
1247	0.00735441	0.00341845	0.00625136	0.00222222	0.0010978	0.00170919
1248	0.0439068	0.121429	0.154762	1	0.0233389	1
1249	1	0.500732	1	0.0365546	1	0.176768
1250	0.167602	0.168251	0.590909	0.208333	0.168418	0.519608
1251	0.45	0.0520833	0.108824	1	0.642857	0.7
1252	0.75	0.501258	1	0.75	0.833333	0.416667
1253	0.148256	0.00548246	1	0.54	0.520833	0.520833
1254	0.572222	0.474074	0.372348	0.433824	0.0601683	0.490741
1255	0.254286	0.257527	0.347612	0.125244	0.200483	0.124291
1256	0.00625495	0.391706	0.691057	0.7	0.444444	0.805556
1257	0.00114943	0.00900901	0.00632911	0.5	0.00277008	0.0454545
1258	0.926667	0.966667	0.926667	1	0.761372	1
1259	0.15617	0.420635	0.0284188	0.555556	0.00327156	0.755556
1260	0.271465	0.770833	0.263585	0.95	0.0144663	0.645833
1261	0.755556	0.460317	0.916667	0.122863	0.805556	0.169841
1262	1	1	0.866667	0.278571	0.916667	0.194613
1263	0.505435	1	0.833333	0.583333	0.642857	0.146465
1264	1	1	0.532258	0.558824	0.833333	0.5625
1265	0.00180615	0.00105288	0.111429	0.7	0.00175612	1
1266	0.465584	0.769048	0.0341784	0.0336415	0.00392147	0.0506696
1267	0.419192	0.239321	0.349206	0.0092636	0.00779599	0.00553741
1268	0.291667	1	0.287037	1	0.35	1
1269	0.655556	0.47284	1	0.100468	0.0247618	0.0278264
1270	0.101536	0.543478	0.309524	0.113095	0.00514069	0.10989
1271	0.141121	0.457983	0.0106738	0.18759	0.173214	0.757576
1272	0.791667	0.667379	0.297076	0.416667	0.0225644	0.4
1273	0.166667	0.166667	0.333333	0.00970874	0.00327869	0.00102354
1274	1	0.833333	1	0.0352328	1	0.0477273
1275	0.170657	0.801071	0.561776	0.190223	0.0355002	0.144585
1276	0.503802	0.833333	1	0.833333	0.75	1
1277	0.470699	0.339448	0.791667	0.33978	0.445625	0.344011
1278	0.558824	0.75	0.833333	1	0.75	0.291667
1279	0.00313163	0.00735708	0.0173379	0.0345355	0.00353494	0.0402592
1280	0.0654762	0.501143	0.0312805	1	0.00287663	1
1281	1	0.833333	0.366667	0.517857	0.2	0.543478
1282	0.020355	0.0440661	0.0327025	0.264359	0.011864	0.282955
1283	0.426191	0.236736	1	0.926667	1	1
1284	0.0443509	0.454861	0.470833	0.0077852	0.95	0.0643611
1285	0.275	0.253861	1	0.5	1	1
1286	0.513889	0.184735	0.420635	0.0964822	0.00759973	0.0661006
1287	0.622222	0.866667	0.674731	0.866667	0.0216291	0.866667
1288	0.152778	0.0539315	0.240278	0.042822	0.00427566	0.0141777
1289	0.0457428	0.0557143	0.566667	0.505917	0.00329154	0.00565329
1290	0.143182	0.611111	0.833333	0.171429	0.75	0.0563492
1291	0.167362	0.503937	0.566667	0.611111	0.502198	0.625
1292	0.866667	0.625	0.19246	0.809524	0.406849	0.275794
1293	0.588162	0.780159	0.364087	0.813889	0.481235	0.835714
1294	0.688889	0.916667	0.152987	1	0.670068	1
1295	0.0294486	0.00553397	0.666667	0.534483	0.00457469	0.0105597
1296	1	1	1	1	0.75	1
1297	0.375313	0.215539	0.816667	0.539015	0.0161154	0.236565
1298	0.294316	0.271596	0.136798	0.126451	0.262727	0.0645822
1299	0.50241	1	0.75	0.75	0.0431104	0.75
1300	0.0100344	0.0718844	0.10124	0.133826	0.00445272	0.0589837
1301	0.00179678	1	1	1	0.00706258	1
1302	0.916667	1	0.916667	0.533333	0.680556	0.6
1303	0.188483	0.189487	0.347782	0.539683	0.241287	0.755159
1304	0.00256219	0.0561522	0.501712	0.250618	0.6	0.0564289
1305	1	0.583333	0.833333	0.0888889	0.392857	0.277778
1306	1	1	1	1	1	1
1307	0.5	0.5625	0.833333	0.543478	0.0145784	0.537037
1308	0.0488095	0.00461903	0.642857	0.00735444	0.0927052	0.00753177
1309	0.392857	0.50157	1	0.583333	0.0128174	0.505319
1310	0.0838228	0.315603	0.378911	0.388008	0.0803189	0.342842
1311	0.0153825	0.00496103	0.00531121	0.167258	0.00185139	0.16731
1312	0.00262602	0.00509479	0.0542009	0.341825	0.002673	0.20568
1313	0.445961	0.470798	0.799603	0.536474	1	0.667909
1314	0.528571	0.501264	0.571429	0.576923	0.007125	0.502212
1315	0.113333	0.75	0.104167	0.527778	0.00973708	0.179167
1316	0.583333	1	0.545455	1	0.122222	0.366667
1317	0.564847	0.424168	0.464544	0.0941801	0.916667	0.640476
1318	0.571429	1	0.833333	1	0.333333	0.833333
1319	0.833333	1	1	0.833333	0.833333	1
1320	0.167955	0.168462	0.50885	0.7	0.132407	0.75
1321	0.00317872	0.0326294	1	0.0260141	0.916667	0.0938694
1322	1	1	1	1	1	1
1323	1	1	1	0.642857	0.513333	0.611111
1324	0.611111	1	1	0.416667	1	0.416667
1325	0.0608954	0.816667	0.677778	1	0.518675	1
1326	1	1	0.583333	0.7	1	0.75
1327	1	1	1	1	1	1
1328	0.470127	0.490761	0.883333	0.78619	0.348392	0.71
1329	0.504808	0.501172	0.833333	0.295455	0.25	0.078869
1330	0.509804	0.642857	0.666667	0.642857	0.251616	0.666667
1331	1	0.7	0.833333	0.325	1	0.7
1332	0.253197	0.343779	0.434339	0.157088	0.360288	0.212031
1333	1	1	1	0.37409	0.0413816	0.338976
1334	0.509594	0.0325607	0.751575	0.0259911	0.689172	0.0281203
1335	0.5	1	0.2	0.333333	0.25	1
1336	0.00233619	0.00578638	0.433977	0.465368	0.342321	0.357544
1337	0.520036	0.0514707	0.0418048	0.216446	0.00909362	0.216264
1338	0.833333	1	1	0.139423	0.291667	0.100962
1339	0.196429	0.183333	1	0.0972222	0.576923	0.0666667
1340	0.501366	0.504608	0.0634615	0.666667	0.008462	0.611111
1341	0.378856	0.428953	0.44039	0.775	0.501122	0.85
1342	0.0128651	0.0121985	0.044237	0.0386986	0.833333	0.0590278
1343	0.75	0.666667	1	0.502817	1	0.534483
1344	0.690359	0.754203	0.769366	1	0.163559	0.833469
1345	0.583333	0.833333	0.666667	1	0.00457043	0.833333
1346	0.449495	0.00148133	1	0.0205017	0.0205166	0.00244334
1347	1	1	1	1	1	1
1348	0.686667	0.942857	0.598889	0.804762	0.357889	0.551429
1349	0.405882	0.866667	0.481818	0.667313	0.0917409	0.668249
1350	0.050602	0.500593	0.250591	0.500593	0.00374346	0.500732
1351	0.0849437	0.125348	0.145992	0.402904	0.0970017	0.402098
1352	0.676768	0.565972	0.757576	0.460317	0.916667	0.488889
1353	0.0452381	0.558824	0.24359	0.366667	0.0103488	0.366667
1354	1	1	1	1	0.128571	1
1355	1	1	1	1	0.5	1
1356	0.0401235	0.52439	0.111111	1	0.0151059	0.196429
1357	0.502257	0.66754	1	1	0.474731	1
1358	0.00278914	0.0865591	0.0870536	0.216667	0.116393	0.25
1359	1	1	1	1	1	1
1360	1	1	1	0.833333	0.5625	0.833333
1361	0.01581	0.67402	0.638889	1	0.530303	1
1362	0.79	0.916667	1	0.626543	0.85	0.816667
1363	0.0512987	0.642857	0.0505051	0.0533428	0.0218468	0.035073
1364	0.167524	0.0178502	0.507634	0.590909	0.503559	0.590909
1365	1	0.833333	0.833333	1	0.5	1
1366	0.0870343	0.279715	0.279098	0.451768	0.0137602	0.480048
1367	0.352743	0.207062	0.659777	0.056094	0.246229	0.0480508
1368	0.07	1	0.416667	1	0.00970529	1
1369	0.0840506	0.95	0.650621	1	0.313284	1
1370	0.235112	0.0373017	0.0386132	0.0119974	0.00536259	0.00791017
1371	1	1	0.833333	0.625	0.666667	0.6
1372	0.197917	0.00212211	0.833333	0.504525	0.0122927	0.501996
1373	0.366667	0.666667	0.833333	0.75	0.0135183	0.5
1374	0.522304	0.220682	0.526614	0.527632	0.258194	0.565909
1375	0.333333	0.510417	1	0.528571	0.500605	0.522222
1376	1	1	0.833333	1	0.75	0.833333
1377	0.521277	0.22619	0.52	1	0.256803	1
1378	1	1	1	1	0.333333	1
1379	0.506667	1	1	1	1	1
1380	0.00254672	0.00550048	0.583333	0.75	0.270833	1
1381	0.916667	0.916667	1	0.501412	1	0.284489
1382	0.504032	1	0.583333	0.291667	0.326923	0.267857
1383	0.517396	0.292393	0.740132	1	0.00912957	1
1384	0.366667	0.583333	0.0840868	1	0.105525	0.291667
1385	0.00335925	0.0138089	0.538462	0.502959	0.125599	0.101255
1386	0.0495052	0.0326832	0.0488254	0.0986347	0.0103166	0.0756747
1387	0.328	0.307173	0.655556	0.0604234	0.624673	0.0981354
1388	0.0126098	0.192955	0.00930241	0.111986	0.00313575	0.252938
1389	0.489159	0.442294	0.652964	0.179216	0.378929	0.102217
1390	0.16779	0.504785	0.7	1	0.514286	1
1391	0.0119048	0.25	0.5	1	0.00217391	0.04
1392	0.0667311	0.501224	0.555556	0.225	1	0.7
1393	0.0232474	0.523256	0.113333	0.833333	0.0108516	0.291667
1394	0.0075145	0.304244	0.00834579	1	0.00269996	1
1395	0.311563	0.787749	0.453017	0.914141	0.294859	0.941919
1396	0.7	0.805556	0.465812	0.833333	0.133116	0.588889
1397	0.00890768	0.258134	0.259953	0.892857	0.272625	0.761111
1398	0.7	0.866667	0.594017	0.346964	0.916667	0.633333
1399	0.50098	0.250822	0.513699	0.625	0.250656	0.208333
1400	0.0575049	0.0228261	0.6	1	0.75	1
1401	0.375	0.325	0.416667	0.45	0.197917	0.22619
1402	0.0508658	0.000968213	0.0630744	0.0139853	0.00459871	0.00173072
1403	0.171769	1	0.558824	1	0.45	1
1404	0.0116646	0.0151296	0.0256503	0.430068	0.104992	0.376656
1405	0.6	0.469173	0.248629	0.379968	0.240183	0.353191
1406	0.671192	1	0.458333	0.833333	0.30096	0.450311
1407	0.00741951	0.164809	0.458547	0.636111	0.277878	0.830357
1408	0.666667	0.75	0.517544	0.6	0.25	0.571429
1409	0.138537	0.49385	0.155833	0.26332	0.180447	0.37384
1410	0.0179382	0.0440753	0.00504519	0.00149194	0.00887976	0.00314658
1411	0.167336	0.502639	0.576923	1	0.5009	1
1412	0.777778	0.570048	1	0.358516	0.777778	0.346761
1413	1	1	1	1	0.75	1
1414	0.0432773	0.0167503	0.111111	0.0238889	0.0113151	0.0065475
1415	0.5	0.5	0.122222	0.257576	0.583333	0.183333
1416	0.463636	0.581845	0.0689033	0.449537	0.156703	0.26634
1417	0.471447	0.392413	0.804167	0.21658	1	0.178935
1418	0.267857	1	1	1	0.505495	1
1419	0.502045	0.500727	0.173611	1	0.518868	0.537037
1420	0.416667	0.266667	0.291667	0.0980861	0.514706	0.0651261
1421	1	1	1	1	0.833333	0.196429
1422	0.0520422	0.5	0.0206207	1	0.00232237	0.583333
1423	0.0920707	0.506179	0.513406	0.752331	0.0348477	0.759615
1424	0.579365	0.475214	0.678571	0.410256	0.343213	0.466667
1425	0.00312597	0.0154581	0.095098	0.215909	0.126416	0.153409
1426	0.0753968	0.302632	0.0463356	0.75	0.0256244	0.75
1427	0.75	0.133929	0.3	0.282258	0.1625	0.183333
1428	0.504132	0.0580645	0.523256	1	0.7	0.833333
1429	0.252717	0.7	0.509174	0.75	0.162037	0.833333
1430	0.293056	0.312798	1	0.152547	0.474359	0.162412
1431	0.638889	0.866667	0.866667	0.757576	0.668155	0.6695
1432	0.0931046	0.181908	0.0513786	0.916667	0.027701	1
1433	0.0390591	0.337228	0.345238	0.777778	0.341367	0.680556
1434	0.755556	0.823256	0.395299	0.355324	0.426634	0.349478
1435	0.550694	0.213235	0.886628	0.156722	0.802506	0.164024
1436	0.00842274	0.129802	0.0729501	1	0.360274	0.926667
1437	0.477778	1	0.137542	1	0.00640552	1
1438	0.121429	0.7	1	1	0.0018782	1
1439	0.140909	0.528571	0.583333	0.666667	0.00884928	0.666667
1440	0.0712766	0.176768	0.0619048	0.416667	0.00937235	0.7
1441	0.516949	0.537037	0.642857	1	0.552632	1
1442	0.729167	0.67803	1	0.509524	1	0.414602
1443	0.00231779	0.0120019	0.291667	0.196429	0.3	0.110119
1444	0.108824	1	0.666667	1	0.101376	1
1445	0.395478	0.651018	0.615714	1	0.473916	1
1446	0.290631	0.199641	0.284491	0.535442	0.0162042	0.789389
1447	0.478136	0.464929	0.651554	0.305507	0.486854	0.440053
1448	0.0299071	0.0017115	0.316667	0.0989583	0.00179673	0.196429
1449	0.0119619	0.294582	0.768519	0.95	0.0140055	0.8875
1450	0.0396464	0.00844462	0.0605346	0.170782	0.0159669	0.104762
1451	0.00417923	0.257576	0.75	0.211111	0.176923	0.266667
1452	0.348951	0.352318	0.646465	0.158475	0.556421	0.203619
1453	0.0377825	0.00372687	0.6	0.0687646	0.00140593	0.242857
1454	0.114379	0.504525	0.22619	1	0.0128373	1
1455	0.561806	0.691057	1	0.510989	1	0.474731
1456	0.425	0.755556	0.586806	0.687075	0.568376	0.695238
1457	0.371268	0.136554	0.692725	0.790966	0.0175119	0.627381
1458	0.166482	0.117641	0.116604	0.277634	0.0139591	0.297712
1459	0.66875	1	1	1	0.666667	0.766667
1460	0.25	0.0281301	0.510417	0.00603812	0.0635672	0.0198506
1461	0.101425	0.590909	0.534483	0.75	0.642857	0.833333
1462	0.242857	1	0.0272121	1	0.00537316	1
1463	0.0400526	0.243961	0.916667	0.120949	0.668311	0.177449
1464	0.00275778	0.00304591	0.00262545	0.00445954	0.00219726	0.00363408
1465	1	1	0.75	0.219298	0.392857	0.118056
1466	1	1	0.791667	0.0649188	0.177722	0.00385061
1467	0.00197792	0.5625	0.0140747	1	0.00253839	1
1468	0.173611	0.75	0.174242	1	0.366667	1
1469	0.00289935	0.505376	0.833333	0.583333	0.502421	0.325
1470	0.362474	0.0647521	0.854167	1	0.0993825	1
1471	0.466667	0.342984	0.805556	0.916667	0.38959	0.588889
1472	0.501972	0.503436	0.545455	0.17037	1	0.0766917
1473	0.105122	0.11629	0.0825321	0.330409	0.00191517	0.193122
1474	0.538704	0.929167	0.431587	0.901852	0.435559	0.941919
1475	0.0380952	0.142241	0.0653846	1	0.00138246	1
1476	0.00182404	1	1	1	1	0.325
1477	0.0519619	0.255928	0.501261	0.13419	0.293547	0.10512
1478	0.757576	0.220862	0.673378	0.1	0.016137	0.119444
1479	0.509174	0.0124102	0.504	0.00607231	0.252899	0.00523647
1480	0.274563	0.377082	0.341905	0.0985525	0.00241092	0.0614062
1481	0.0122563	0.0171262	0.0843016	0.0670635	0.0571581	0.421256
1482	0.168724	0.505882	0.258547	0.583333	0.251429	0.282258
1483	0.0177866	0.00627098	0.50074	0.0030828	0.504082	0.00474936
1484	0.291667	0.51087	0.833333	0.166667	0.0131439	0.142857
1485	1	0.333333	1	0.262346	1	0.27
1486	0.2	0.333333	0.0714286	1	0.030303	0.125
1487	0.1	0.116883	0.170455	0.416667	0.00468554	0.416667
1488	0.0306052	0.101349	0.757519	0.127324	0.267501	0.127727
1489	0.309308	0.507353	0.103079	0.208382	0.00460399	0.127435
1490	0.0310865	0.0895705	0.530267	0.23139	0.0279818	0.193083
1491	0.0247497	0.5	0.00499626	0.0809524	0.00881485	0.0692641
1492	0.154412	0.0758333	0.257576	0.05625	0.15	0.10989
1493	0.185778	1	0.21595	0.805556	0.00370936	0.805556
1494	0.00205239	0.00516616	0.0654886	0.576923	0.00334231	0.533333
1495	0.0864759	0.0300397	0.020097	0.275794	0.00837548	0.277778
1496	1	1	1	1	0.5	0.333333
1497	0.00283154	0.353092	0.346742	1	0.0685613	1
1498	0.001977	0.00423721	1	1	0.6	0.366667
1499	0.18254	0.126014	0.361111	0.6	0.236111	0.666667
1500	0.196429	0.163462	0.308824	0.0811966	0.00269726	0.0454082
1501	0.0106194	0.0119685	0.0120776	0.0211784	0.00520811	0.0263437
1502	0.501969	0.506897	0.527778	0.6	1	1
1503	0.503077	0.505319	1	0.833333	0.0852273	0.7
1504	1	1	0.666667	0.833333	0.7	0.75
1505	0.255225	0.292763	0.565336	1	0.854167	1
1506	0.168054	0.014939	1	0.00409918	1	0.00767183
1507	0.250679	0.500968	0.170635	0.537037	0.00533739	0.501672
1508	0.532258	0.666667	1	0.7	0.642857	0.309524
1509	0.00212245	0.00553922	0.537037	1	0.0312629	0.504032
1510	0.00271914	0.015938	0.160341	0.141234	0.256135	0.15825
1511	0.866667	1	1	1	0.0151633	0.833333
1512	0.181347	0.174919	0.378235	0.14609	0.233365	0.207142
1513	0.0131959	0.00711107	0.0631491	0.0212738	0.00920793	0.0256529
1514	0.0732336	1	1	0.583333	0.75	0.833333
1515	0.902857	0.79619	0.255128	0.87619	0.526923	0.745397
1516	0.0956223	0.230135	0.395594	0.301905	0.0141145	0.376923
1517	1	1	1	0.0833333	1	0.0714286
1518	0.551799	0.609295	0.367799	0.257214	0.00267414	0.158838
1519	1	1	1	1	0.504695	1
1520	0.659286	0.617227	0.498413	0.302222	0.395185	0.173323
1521	0.500943	0.5125	0.506061	0.45	0.254695	0.7
1522	0.00146947	0.00124001	0.552632	0.833333	0.0238713	1
1523	0.237917	0.365842	0.142546	0.105047	0.358403	0.099276
1524	0.769608	0.875	0.590909	0.308007	0.135035	0.140774
1525	0.00366865	0.334702	0.491667	1	0.00466186	0.866667
1526	0.240887	0.0582647	0.16624	0.446593	0.00695393	0.383963
1527	0.00400521	0.0162833	0.0135641	0.333333	0.0379437	0.173611
1528	0.0201708	0.41808	0.792857	0.8875	0.0665845	0.671277
1529	0.534483	0.00755074	1	0.642857	0.00964187	0.666667
1530	0.335613	0.359965	0.7	0.755556	0.182991	0.531746
1531	0.015913	0.00184458	0.0268065	0.00541207	0.00441776	0.00143463
1532	0.015687	0.279307	0.221423	0.854167	0.030801	0.892857
1533	0.11019	1	0.633333	1	0.00226117	0.916667
1534	0.48793	0.576669	0.193525	0.279965	0.00842629	0.25314
1535	0.42534	0.356689	0.42212	0.602633	0.255629	0.57407
1536	0.00253633	0.045679	0.0177116	0.833333	0.166667	0.0692641
1537	0.00252581	0.0047491	0.833333	0.7	0.503448	0.291667
1538	0.0021085	0.00455791	0.797619	0.255836	0.040703	0.254092
1539	0.511111	0.916667	0.443452	0.791667	0.0024995	0.479798
1540	0.5	0.833333	0.278571	0.194444	0.0480549	0.0919118
1541	0.293909	1	0.469905	1	0.199807	1
1542	0.167854	0.682292	0.805556	0.866667	0.0104171	0.755556
1543	0.757576	0.766667	1	0.139618	1	0.141705
1544	0.0158775	0.467328	0.866667	0.0570522	1	0.671593
1545	0.75	0.502801	1	0.571429	0.333333	0.0930736
1546	0.261905	0.0118687	1	1	1	0.833333
1547	0.0301813	0.147619	0.590909	1	0.169082	0.833333
1548	0.120352	0.339507	0.866667	0.563018	0.00464336	0.755556
1549	0.306791	0.502232	0.290526	0.0489812	0.28483	0.00683669
1550	0.326923	0.0910931	0.503096	0.0622711	0.51087	0.201149
1551	0.0852451	0.0080849	0.116142	0.0138457	0.433824	0.0107837
1552	0.0174468	0.192944	0.0961343	0.281814	0.0320208	0.28933
1553	0.503745	0.176179	1	0.34439	0.39652	0.347708
1554	0.255635	0.256061	0.491071	1	0.695076	0.95
1555	0.501037	0.00403624	0.175926	0.266667	0.500768	0.291667
1556	0.0526093	0.0393883	0.0884633	0.299838	0.00206158	0.496528
1557	0.791667	0.866667	1	0.5	0.522727	0.698413
1558	0.513889	0.425	0.404762	0.611111	0.383333	0.4
1559	0.51	0.026992	1	1	0.521739	0.625
1560	0.00261478	0.500705	0.7	0.833333	0.138889	0.55
1561	0.201923	0.0155669	0.75	0.833333	0.0141517	1
1562	0.566667	0.508929	0.177632	0.555556	0.340278	0.436508
1563	0.0584416	0.158333	0.153409	0.138095	0.00239067	0.0574534
1564	0.249054	0.0970002	0.0449365	0.00330718	0.226785	0.0576928
1565	0.00523711	0.00225211	1	0.023093	1	0.0130019
1566	0.002403	0.519608	0.0206767	1	0.014258	0.583333
1567	0.833333	0.833333	0.833333	0.5	0.5	0.583333
1568	1	1	1	0.5	1	0.5
1569	0.0564634	0.101746	0.122407	0.188426	0.00320921	0.182388
1570	0.00329083	0.0196632	0.402904	0.291438	0.00297302	0.343885
1571	0.628717	0.275716	0.379042	0.328935	0.621711	0.232076
1572	0.0225608	0.0961358	0.433333	0.0596834	0.420635	0.136432
1573	0.133958	0.447359	0.751209	0.252554	0.501606	0.155569
1574	0.112157	0.336043	0.0584215	1	0.168596	1
1575	0.201149	0.00522022	0.305556	0.509434	0.174185	0.505102
1576	0.0507766	0.102381	0.1025	0.833333	0.0082188	0.833333
1577	0.166667	0.225	0.00830233	0.666667	0.530303	0.75
1578	0.174242	1	0.270408	1	0.00457311	1
1579	0.177898	0.667358	0.293403	0.388889	0.357835	0.383333
1580	0.461326	0.663594	0.646257	1	0.336106	1
1581	0.435258	0.942857	0.431282	1	0.677094	1
1582	1	0.0173073	1	1	0.0925926	0.571429
1583	0.121844	0.0844065	0.0280611	0.408702	0.00772864	0.20785
1584	0.00366801	0.0199142	0.0800439	0.291667	0.169634	0.309524
1585	1	0.00847458	0.5	0.0285714	0.333333	0.00248139
1586	0.00489415	0.00462402	0.142222	0.132303	0.00415989	0.221795
1587	0.00292313	0.00396468	0.625	0.31319	0.412092	0.307385
1588	0.00571606	0.346831	0.560737	0.916667	0.34737	0.533333
1589	0.569444	0.667263	0.866667	0.168565	0.425	0.0733485
1590	0.187513	0.400995	0.226441	0.321107	0.0672257	0.301206
1591	1	0.337775	0.866667	0.0272261	0.916667	0.0106874
1592	0.113615	0.172619	0.1428	0.115741	0.0660149	0.0901472
1593	0.00181912	0.00350448	0.00793911	1	0.038401	1
1594	0.1266	0.0256341	1	1	0.0200239	1
1595	0.188861	0.00865325	0.791667	0.0310968	0.00844754	0.0140105
1596	0.475141	0.100732	0.67366	0.215107	0.0399242	0.170027
1597	0.0437981	0.441667	0.558824	1	0.0175636	1
1598	0.00246698	0.310417	0.324405	0.555556	0.0242405	0.0914855
1599	0.250959	1	0.509346	1	0.00283233	1
1600	0.00851321	0.3	0.022403	0.416667	0.0124357	0.416667
1601	0.00769843	0.252845	0.0213854	0.576199	0.133986	0.690217
1602	0.340479	0.012505	0.395833	0.246183	0.150308	0.24138
1603	0.097619	0.108824	0.666667	1	0.266949	1
1604	0.418737	1	1	1	0.866667	1
1605	0.500949	0.503185	0.333333	1	0.543478	0.325
1606	0.501427	0.833333	0.7	0.833333	0.533333	0.416667
1607	0.416667	0.127558	0.611111	0.7	0.503322	0.75
1608	0.251815	1	0.666667	0.833333	0.0640823	1
1609	0.00310925	0.257407	0.0754986	1	0.255319	1
1610	0.674667	0.338344	0.667586	0.0202964	0.667618	0.0197656
1611	0.444444	0.391667	0.354167	0.520105	0.0424737	0.242327
1612	0.526993	0.421995	0.392416	0.0212966	0.362682	0.032285
1613	0.0593348	0.733333	0.821429	1	0.0958435	1
1614	0.00136621	0.00411826	0.0889328	0.7	0.0118125	0.54
1615	0.126222	0.251412	0.0216291	0.141667	0.0138587	0.114379
1616	0.597917	0.0219603	0.772222	0.0447885	0.142144	0.0282563
1617	0.416667	0.321429	0.583333	0.529412	1	0.5125
1618	0.00379844	0.00674725	0.7	0.00215119	0.666667	0.0407446
1619	0.646465	0.916667	1	0.236817	0.609524	0.0828704
1620	0.101947	0.0375807	0.0125198	0.168444	0.0537351	0.382122
1621	0.519231	0.666667	0.509615	0.206667	0.509091	0.168478
1622	0.0094086	0.00927286	0.227132	0.193156	0.212801	0.094247
1623	0.501078	0.502475	0.504651	0.25	0.502865	0.266667
1624	0.666667	1	1	1	1	1
1625	0.103205	0.666667	1	1	0.571429	0.833333
1626	0.0470085	0.0697115	0.333333	0.333333	0.0062093	0.208333
1627	0.668525	0.611111	0.791667	0.667974	0.16748	0.108466
1628	0.75	0.75	1	0.506897	1	0.55
1629	0.833333	1	0.833333	0.535714	0.266667	0.507246
1630	0.193066	0.516502	0.595823	0.44766	0.30435	0.536372
1631	0.502128	1	1	0.75	0.51087	0.366667
1632	0.503745	0.500746	1	0.75	1	0.502882
1633	0.203982	0.440702	0.274825	0.372258	0.107526	0.386667
1634	1	1	0.75	0.155556	0.116667	0.155556
1635	1	0.514925	1	1	1	1
1636	0.0014903	0.00367521	0.265385	0.5625	0.00399172	0.7
1637	0.0462138	0.0508578	0.0955556	0.107813	0.0290347	0.0559524
1638	0.00334448	0.0172414	0.0769231	0.111111	0.0178571	0.0833333
1639	0.00502513	0.00793651	0.0769231	1	0.00172117	0.333333
1640	0.0301745	0.0103209	0.541667	0.75	0.514493	1
1641	1	1	0.5	0.5	1	0.2
1642	0.183784	0.445237	0.689394	0.279665	0.436601	0.184343
1643	0.50885	0.590909	0.833333	0.7	0.552632	0.666667
1644	0.0912698	0.203704	0.208333	1	0.0139516	1
1645	0.67044	0.343878	0.672014	0.127012	0.669065	0.195613
1646	0.489117	0.552924	0.538715	0.709189	0.747647	0.76727
1647	0.340582	0.670357	0.347984	0.556147	0.0116189	0.445078
1648	0.417778	0.671593	0.52381	0.755556	0.392208	0.833333
1649	0.219298	0.291667	0.138889	0.5	0.105556	0.309524
1650	0.60786	0.662369	0.674687	0.484498	1	0.501286
1651	0.0024047	0.518519	1	0.75	0.500661	0.325
1652	0.59127	0.52439	0.777778	0.365079	0.626984	0.755556
1653	0.01471	1	0.42037	1	0.336584	1
1654	0.52439	1	1	1	0.128788	1
1655	1	0.833333	1	0.0574534	0.201149	0.0518519
1656	1	1	1	1	0.666667	1
1657	0.00328066	0.173723	0.334019	0.00363481	0.556392	0.172597
1658	0.00216874	0.00799442	0.0257285	0.866667	0.0366346	0.755556
1659	0.194444	1	1	1	0.250916	1
1660	0.00204082	0.111111	1	1	0.016129	1
1661	0.109259	0.00475866	0.666667	0.7	0.5625	0.7
1662	0.0462418	0.127871	0.17659	0.729167	0.00985389	0.604822
1663	0.149003	0.194548	0.200767	0.586696	0.0138026	0.671152
1664	1	0.670732	1	1	1	1
1665	0.167713	0.503788	0.509901	0.50063	0.00286936	0.500625
1666	0.143344	0.175504	0.0137653	0.139663	0.016707	0.141912
1667	0.0747283	1	0.133929	0.583333	0.00135964	0.583333
1668	1	0.167682	1	1	0.530303	0.75
1669	0.0526316	0.0909091	0.5	0.0277778	0.0166667	0.00452489
1670	1	1	1	1	1	0.583333
1671	0.164374	0.672764	0.362745	0.916667	0.0152161	0.755556
1672	0.504902	0.0293498	0.521277	0.0105901	0.00479619	0.0122024
1673	0.502288	0.474026	0.69697	0.399782	0.714286	0.411011
1674	0.53125	0.505	0.666667	1	0.416667	1
1675	1	1	0.638889	0.420635	0.361111	0.365079
1676	0.00234414	0.0197005	1	0.7	0.505208	0.6
1677	0.50084	0.501541	0.7	0.520408	0.501064	0.833333
1678	0.0166537	0.0896674	0.0483982	0.0659621	0.00371002	0.0359585
1679	0.060049	0.0205274	0.211943	1	0.011765	1
1680	0.252625	0.558824	0.190909	1	0.0194597	1
1681	0.00487396	0.195238	0.511765	0.535714	0.501209	0.121324
1682	0.00984333	0.510204	0.0183773	0.75	0.0387989	0.325
1683	0.112815	0.359009	0.667307	0.46885	0.390326	0.108729
1684	0.0271468	0.202818	0.0262238	0.442857	0.00379162	0.180976
1685	0.134007	0.253268	0.0428422	0.194444	0.019915	0.108254
1686	0.496471	0.382519	0.55794	0.391497	0.336717	0.512925
1687	0.0439131	0.691057	0.0359988	1	0.028506	0.642857
1688	0.11073	0.566984	0.775641	0.95	0.0385671	0.532711
1689	0.806765	0.507643	0.54474	0.775	0.645924	0.930556
1690	0.00310559	0.0115546	0.132258	0.133333	0.0622605	0.130952
1691	0.511905	0.668367	0.611111	0.833333	0.360629	0.527778
1692	0.6	0.00492316	0.75	0.0175365	1	0.00889747
1693	0.145833	1	0.642857	1	0.625	0.75
1694	0.00157443	0.000965827	0.416667	0.503497	0.50142	0.501992
1695	0.254306	0.69375	0.343308	0.52381	0.315802	0.451923
