# Supplementary material for: Constructing a biodiversity terminological inventory
Source: PLoS One. 2017 Apr 17;12(4):e0175277. doi: 10.1371/journal.pone.0175277 (PMC5393592; doi:10.1371/journal.pone.0175277)
Supplement: S3 File — (XLSX) [file pone.0175277.s004.xlsx]

## Sheet: Questions 1-8
Questions	#1	#2	#3	#4	#5	#6	#7	#8	#9	#10	#11	#12	#13
1. In general, did you find the suggested terms useful for this type of search?	4	4	5	4	4	4	5	4	3	5	5	4	5
2. Do you think that the suggested additional species names helped you retrieve documents that you may not have found otherwise?	4	5	5	5	5	4	4	3	4	5	4	4	5
3. Was it helpful to be presented with suggestions of species names that are not necessarily synonyms but may be related in terms of shared habitat, taxon or geographic location? For example, suggesting ‘jaguar’ when searching for ‘lion’.	3	3	5	4	5	5	4	4	5	5	4	2	5
4. Expansion of the original query with additional terms broadens the scope of the search results. Did you find this useful?	4	4	5	4	5	5	3	5	5	5	4	3	5
5. Were the illustrated images helpful in the selection of suggested terms?	4	5	3	4	5	4	3	4	3	3	5	2	5
6. Was the relatedness indicator for suggested terms helpful?	1	4	4	5	5	4	4	4	4	3	4	3	5
7. Was the frequency indicator for suggested terms helpful?	4	2	5	3	4	3	4	2	5	3	2	2	5
8. Were the different background colours (white and light blue for initial and augmented search results, respectively) useful in identifying the additionally retrieved documents?	2	5	4	5	4	5	5	5	4	4	4	3	1

## Sheet: Questions 9-11
9. What would you suggest in order to improve the interface?
#1	In my experience I am most interested in related species, the species range, habitat, and its life history traits. Those in my opinion would be the most important related things I would like to see when I search a species. Finally, in all of my searches below the "you might also be interested section" there is a lot blank space and I was wondering if its possible to get the section to automatical…
#2	I think it would be worth considering to add a function to see if both search terms appear in a document instead of just "or".
#3	Linked to the small picture to a big picture or some other page to see more detail
#4	Within the starting page ( http://nactem10.mib.man.ac.uk/va/MiBio/Search/queryExpansion.html?prot=thumb ) , the box to write the species name should be more obvious. The light blue is great; however, in the highlighted titlesshould have a stronger color to make the found/match more obvious.
#5
#6	The interface works very well, useful and comfortable regarding it is very similar to an internet browser
#7	Searching from my iPhone nothing appeared in the left square. Sometimes it takes too long to find the databased searching term.
#8	It could be useful to add an option to add filter by type of document, or geography
#9	The interface is good.
#10	More images, most were repeated and sometimes wrong. That they can see more large and can be downloaded.
#11	The interface is clear, quite inductive , but could be useful to incorporate links to the original pages of studies or documents
#12	It would be useful to know if the "related names" are synonyms or if they have another kind of relation, in order to improve the interpretation of the publications showed. If "ecological relations" are to be included (for example: parasites and hosts; mutualism, etc) it could be very interesting to find publication of both parts of the interactions. Include different images for different species …
#13	Add explanaitions about what relatedness and frequency mean where they can be selected in the interface.
10. What did you like the most from the interface?
#1
#2	I like that the UI is very easy to use, only a couple clicks for manipulating the searches. I also like the idea of linking the common names of species to their scientific name, this is helpful in the case of plants because there are many colloquial names for a single species.
#3	The menu !! very useful!!
#4	The species photographs and the relatedness option.
#5	The relatedness and frequency indicators
#6	Its very useful to see everything in the whole screen without having to scroll down the whole browser or zoom out to see it complete
#7	The suggestions
#8	The ability to broaden the search including ecological relationships
#9	The design is ok, easy to understand when you have a lot of information.
#10	I did not find two species that I choose, however the interface showed other possibilities when the words coincided. This can be useful.
#11	the possibility of finding relevant information first hand , focused on the main theme
#12	The possibility to find related information, but some refinement is still needed.
#13	It completes names and suggests additional names when searching a specific species.
11. Other comments (if any)
#1	Great work !
#2
#3
#4	You could add something in the starting page. Perhaps some news related taxonomy or landscapes photographs.
#5
#6
#7	Two of my searches did not find any result (the terms were not in the searching database). I can't believe that there is nothing in BHL related to "quina", the Rubiaceae that powered in part the Royal Botanic Expedition to the Nuevo Reino de Granada. Are the semantic searches performed in English only? Is there a thesaurus linking scientific and common names? Which one? There exists a webpage for…
#8	This is a great tool and could have a lot of potential in other areas, such as fisheries research, and conservation. The capacity to show relatedness is key for ecosystem- based management.
#9	In the species that I used, I didn't found synonyms, I tried with Ara macao, but there was not found, instead it appeared Ara ambigua, and in the same document, Ara macao appeared. It is probably just a matter to expand the number of species. In relation with the provided species, I found it find, but only few papers found for some of them.
#10	It is a very interesting proposal and sure to be useful
#11
#12	I searched other scientific names and no results were showed: Zostera marina, Bromus carinatus, Cercidium torreyanum, Lophophora williamsi, and some others. No results were shown even that in BHL are at least 1 publication. Herpailurus yaguarondi is shown instead of Herpailurus yagouaroundi (correct spelling), but no publications are shown for the correct name.
#13	Question 8 was not clear to me. Did not know what to pay attention to.
